# Supplementary material for: Comprehensive Proteomics Analysis Identifies CD38-Mediated NAD+ Decline Orchestrating Renal Fibrosis in Pediatric Patients With Obstructive Nephropathy
Source: Mol Cell Proteomics. 2023 Feb 17;22(3):100510. doi: 10.1016/j.mcpro.2023.100510 (PMC10025283; doi:10.1016/j.mcpro.2023.100510)
Supplement: Supplemental Data 1 [file mmc1.xlsx]

## Sheet: Human_reports
PG.ProteinGroups	PG.Genes	PG.ProteinDescriptions	[1] 20211126_TYD_H01.raw.PG.NrOfPrecursorsIdentified	[2] 20211126_TYD_H02.raw.PG.NrOfPrecursorsIdentified	[3] 20211126_TYD_H06.raw.PG.NrOfPrecursorsIdentified	[4] 20211126_TYD_H09.raw.PG.NrOfPrecursorsIdentified	[5] 20211126_TYD_H10.raw.PG.NrOfPrecursorsIdentified	[6] 20211126_TYD_H11.raw.PG.NrOfPrecursorsIdentified	[7] 20211126_TYD_H12.raw.PG.NrOfPrecursorsIdentified	[8] 20211126_TYD_H13.raw.PG.NrOfPrecursorsIdentified	[9] 20211126_TYD_H14.raw.PG.NrOfPrecursorsIdentified	[10] 20211126_TYD_H15.raw.PG.NrOfPrecursorsIdentified	[11] 20211126_TYD_H16.raw.PG.NrOfPrecursorsIdentified	[12] 20211126_TYD_H03.raw.PG.NrOfPrecursorsIdentified	[13] 20220710_TYD_H17.raw.PG.NrOfPrecursorsIdentified	[14] 20220710_TYD_H18.raw.PG.NrOfPrecursorsIdentified	[15] 20220710_TYD_H19.raw.PG.NrOfPrecursorsIdentified	[16] 20220710_TYD_H20.raw.PG.NrOfPrecursorsIdentified	[17] 20220710_TYD_H21.raw.PG.NrOfPrecursorsIdentified	[18] 20220710_TYD_H22.raw.PG.NrOfPrecursorsIdentified	[19] 20220710_TYD_H23.raw.PG.NrOfPrecursorsIdentified	[1] 20211126_TYD_H01.raw.PG.Quantity	[2] 20211126_TYD_H02.raw.PG.Quantity	[3] 20211126_TYD_H06.raw.PG.Quantity	[4] 20211126_TYD_H09.raw.PG.Quantity	[5] 20211126_TYD_H10.raw.PG.Quantity	[6] 20211126_TYD_H11.raw.PG.Quantity	[7] 20211126_TYD_H12.raw.PG.Quantity	[8] 20211126_TYD_H13.raw.PG.Quantity	[9] 20211126_TYD_H14.raw.PG.Quantity	[10] 20211126_TYD_H15.raw.PG.Quantity	[11] 20211126_TYD_H16.raw.PG.Quantity	[12] 20211126_TYD_H03.raw.PG.Quantity	[13] 20220710_TYD_H17.raw.PG.Quantity	[14] 20220710_TYD_H18.raw.PG.Quantity	[15] 20220710_TYD_H19.raw.PG.Quantity	[16] 20220710_TYD_H20.raw.PG.Quantity	[17] 20220710_TYD_H21.raw.PG.Quantity	[18] 20220710_TYD_H22.raw.PG.Quantity	[19] 20220710_TYD_H23.raw.PG.Quantity
A0A075B6H9	IGLV4-69	Immunoglobulin lambda variable 4-69	0	0	1	0	0	0	1	0	0	0	0	0	1	1	0	1	1	1	0	NaN	NaN	27603.8	NaN	NaN	NaN	2948.55	NaN	NaN	NaN	NaN	NaN	9484.26	22415.9	NaN	11366	22554.6	10534.2	NaN
A0A075B6I0	IGLV8-61	Immunoglobulin lambda variable 8-61	2	3	3	3	0	3	3	3	1	1	3	3	3	3	2	3	3	3	1	482617	338255	241069	229964	NaN	58171.6	68686.4	102623	7504.99	104457	167830	63130.8	129232	72331.8	36629.5	45670.3	139920	82070.7	48863.6
A0A075B6I9	IGLV7-46	Immunoglobulin lambda variable 7-46	0	1	1	1	0	1	0	1	1	0	0	1	0	1	0	0	1	0	0	NaN	179572	171863	58272.4	NaN	51372	NaN	17922.9	39092.2	NaN	NaN	36380.3	NaN	50345.6	NaN	NaN	114860	NaN	NaN
A0A075B6K4	IGLV3-10	Immunoglobulin lambda variable 3-10	0	1	1	1	1	1	0	1	0	0	0	1	1	1	1	1	1	1	0	NaN	299420	438101	57047.3	39752.7	20284.7	NaN	53781.6	NaN	NaN	NaN	65430.8	111108	151443	76184.4	20609.7	107819	69233.9	NaN
A0A075B6K5	IGLV3-9	Immunoglobulin lambda variable 3-9	2	6	6	4	5	5	4	5	3	3	3	4	5	5	4	3	4	4	1	50427.3	1.0616e+06	228636	244333	72666.1	89052.7	33530.9	107181	40847	102814	95019.8	91775.6	81496.1	151699	47874.7	50631.1	116551	101792	28794.2
A0A075B6R2	IGHV4-4	Immunoglobulin heavy variable 4-4	1	2	1	2	2	2	1	2	2	1	1	2	1	2	1	2	1	1	1	20380.2	246507	26819.1	79662.2	35437	26377.6	97335.7	26794.2	24369.1	88862.8	28873.7	23917.6	102456	139235	35621	41478.2	263833	23189.1	38487
A0A075B6R9;A0A0C4DH68	IGKV2D-24;IGKV2-24	Probable non-functional immunoglobulin kappa variable 2D-24;Immunoglobulin kappa variable 2-24	0	1	1	1	0	1	1	1	1	1	1	1	1	1	0	1	1	1	0	NaN	217887	47955.5	197119	NaN	60132.7	199293	166673	71033	263778	94921.1	126043	153992	26934.3	NaN	71329	112917	73399.5	NaN
A0A075B6S6;P06310	IGKV2D-30;IGKV2-30	Immunoglobulin kappa variable 2D-30;Immunoglobulin kappa variable 2-30	1	2	1	1	1	1	1	2	1	1	1	1	1	1	1	1	1	1	1	173298	2.09973e+06	1.85512e+06	1.52376e+06	232644	554153	1.81094e+06	656756	1.15503e+06	807583	661685	1.74218e+06	762909	313683	155988	591704	588963	758400	169673
A0A087WSY6	IGKV3D-15	Immunoglobulin kappa variable 3D-15	1	1	1	1	0	0	1	1	1	0	1	1	1	1	0	1	1	1	1	12052.8	288128	123398	343813	NaN	NaN	726059	67116.1	429689	NaN	94957.3	429805	470255	340655	NaN	202229	412894	412347	399497
A0A0A0MRZ8;P04433	IGKV3D-11;IGKV3-11	Immunoglobulin kappa variable 3D-11;Immunoglobulin kappa variable 3-11	2	2	2	2	2	2	2	2	2	2	2	2	2	2	2	2	2	2	2	193728	3186253	1.92643e+06	2.06915e+06	470640	565739	1247415	402781	798041	484027	510459	1.24348e+06	855850	539545	169701	573417	855984	675337	118251
A0A0A0MRZ9	IGLV5-52	Immunoglobulin lambda variable 5-52	0	3	0	0	0	0	0	0	0	0	0	0	0	0	0	0	0	0	0	NaN	49321.6	NaN	NaN	NaN	NaN	NaN	NaN	NaN	NaN	NaN	NaN	NaN	NaN	NaN	NaN	NaN	NaN	NaN
A0A0A0MS14	IGHV1-45	Immunoglobulin heavy variable 1-45	0	1	2	2	1	1	1	2	2	1	0	1	2	1	0	1	2	1	0	NaN	105276	46288.6	4081.23	53770.9	49163.1	98248.6	4748.36	14512.2	51282.6	NaN	63916.8	24879.4	19794.6	NaN	21300	71096.4	19656.2	NaN
A0A0A0MS15	IGHV3-49	Immunoglobulin heavy variable 3-49	2	2	4	3	3	2	4	3	2	2	2	3	3	4	2	4	4	3	2	39362.4	272749	268146	113599	41621.1	50282.8	170275	109922	88830.4	51228.1	64305.8	297438	98069.9	126783	24547.1	129065	141817	75409.6	26776.4
A0A0A0MT36;A0A0C4DH26	IGKV6D-21;IGKV6D-41	Immunoglobulin kappa variable 6D-21;Probable non-functional immunoglobulin kappa variable 6D-41	0	0	1	0	0	0	0	0	0	0	0	1	0	0	0	0	0	0	0	NaN	NaN	117558	NaN	NaN	NaN	NaN	NaN	NaN	NaN	NaN	227507	NaN	NaN	NaN	NaN	NaN	NaN	NaN
A0A0A0MT89	IGKJ1	Immunoglobulin kappa joining 1	0	1	1	1	0	1	1	1	1	1	1	1	1	0	0	1	1	1	0	NaN	151218	66345.4	181383	NaN	47905.8	444046	141167	150948	104731	111522	68928.2	105185	NaN	NaN	84276.7	69670.9	47279.5	NaN
A0A0B4J1U3	IGLV1-36	Immunoglobulin lambda variable 1-36	1	1	1	0	0	0	1	0	1	1	0	1	1	1	0	0	1	1	0	14829.1	92346	152052	NaN	NaN	NaN	17839.7	NaN	24562.2	55009.6	NaN	128565	46378.3	57061.8	NaN	NaN	70882	32155.4	NaN
A0A0B4J1U7	IGHV6-1	Immunoglobulin heavy variable 6-1	5	5	5	5	4	4	5	4	4	4	4	5	5	5	2	4	5	5	2	94270.1	440840	92196.9	67323.2	24491.8	35166.1	101731	53670.6	49085.2	86122.9	69043.6	97876.4	60428.1	166791	16015.9	27318.8	113577	47707.1	23358.7
A0A0B4J1V0	IGHV3-15	Immunoglobulin heavy variable 3-15	2	3	3	2	3	3	2	1	2	2	1	3	3	3	2	2	3	2	1	18718.8	238214	194715	93305.5	38146.4	37402.9	26857	13800.6	34162.2	39554.8	18790.5	133918	80628.1	148516	25691.8	33151.7	118117	29820.7	15881.1
A0A0B4J1V2	IGHV2-26	Immunoglobulin heavy variable 2-26	0	3	3	3	0	0	2	2	2	0	0	2	1	3	0	2	2	1	1	NaN	101502	15209.5	31251.5	NaN	NaN	6177.13	19995.4	26529.7	NaN	NaN	23103.1	19769.3	40899.9	NaN	23509.1	39509.2	19287.6	12710
A0A0B4J1X5	IGHV3-74	Immunoglobulin heavy variable 3-74	3	3	4	3	2	3	2	2	2	3	3	3	3	3	1	3	4	2	2	53980.2	802992	202736	184857	34749.1	61210.8	54013.1	150504	113229	91852.2	91362	189421	93093.3	78535	19533.8	70591	178662	103067	25474.5
A0A0B4J1X8	IGHV3-43	Immunoglobulin heavy variable 3-43	0	1	2	0	0	1	1	1	0	0	0	1	1	1	0	1	1	1	1	NaN	67235	73094.7	NaN	NaN	9388.91	63886.2	77362.3	NaN	NaN	NaN	134988	76931.4	108782	NaN	101165	72102.9	84262.9	26875.4
A0A0B4J1Y8	IGLV9-49	Immunoglobulin lambda variable 9-49	0	5	5	2	1	2	1	1	2	1	2	5	4	4	1	1	4	3	3	NaN	194962	371307	51970.9	8022.03	25750.7	22634.1	19182.7	41261.1	58316.4	52138	41956.9	58358.9	52494.5	10282.9	32973.2	78798.6	46272.6	42735.4
A0A0B4J1Y9	IGHV3-72	Immunoglobulin heavy variable 3-72	2	4	5	4	2	5	4	3	4	4	3	4	3	3	3	4	3	3	3	44811.3	584479	328365	192685	24703.4	99276.6	241885	123346	214542	117530	113523	329972	182345	107006	48176.4	106021	182377	107431	53038.2
A0A0B4J2D5;P0DPI2	GATD3B;GATD3A	Glutamine amidotransferase-like class 1 domain-containing protein 3B, mitochondrial;Glutamine amidotransferase-like class 1 domain-containing protein 3A, mitochondrial	20	15	21	21	22	21	22	21	20	18	18	10	20	20	21	22	21	22	20	233359	100127	86579.5	502898	630735	559194	486108	228108	338484	448945	391725	45226.5	90127.3	157004	336130	340408	174141	479298	116637
A0A0B4J2D9;P0DP09	IGKV1D-13;IGKV1-13	Immunoglobulin kappa variable 1D-13;Immunoglobulin kappa variable 1-13	0	1	1	1	1	1	0	0	1	1	0	1	1	1	0	1	1	1	1	NaN	31399.9	37884	205109	70191.7	54041.9	NaN	NaN	14002.4	29805.1	NaN	80118.8	188756	49673.8	NaN	768991	119146	107195	21232.3
A0A0C4DH25	IGKV3D-20	Immunoglobulin kappa variable 3D-20	1	1	1	1	1	1	1	1	1	1	1	1	1	1	1	1	1	1	0	32920.2	838300	313843	850450	36306.7	171769	523143	155656	787183	337148	380529	538948	371470	116857	130083	333813	222720	277580	NaN
A0A0C4DH29	IGHV1-3	Immunoglobulin heavy variable 1-3	3	2	4	2	2	1	3	2	1	1	0	2	2	4	1	1	3	2	1	47490.2	3052.53	129515	61253.7	33262.9	10676.7	18255.9	19475.3	36552.4	11419.7	NaN	32122.2	42997.7	93428.2	17022.8	52897.2	103008	76650.2	7704.35
A0A0C4DH31	IGHV1-18	Immunoglobulin heavy variable 1-18	2	2	2	2	2	2	1	2	1	1	1	2	2	2	0	2	2	2	0	79860.6	131451	135147	124590	35670.9	24544.9	13004	25456.8	18722.4	30278.7	31731	113599	67610.6	226990	NaN	86263.4	171395	38962.2	NaN
A0A0C4DH33	IGHV1-24	Immunoglobulin heavy variable 1-24	0	3	3	3	1	1	1	0	0	0	0	3	3	3	0	1	2	0	0	NaN	27540.9	78889.6	16593.5	10454.1	NaN	12776.4	NaN	NaN	NaN	NaN	29272.9	23925.9	29647.8	NaN	45199.4	19116.2	NaN	NaN
A0A0C4DH34	IGHV4-28	Immunoglobulin heavy variable 4-28	0	3	3	3	0	2	3	3	3	3	3	3	2	1	1	2	2	2	2	NaN	111599	40333.1	66369.8	NaN	27430.5	104649	30024.8	16424.8	28551.1	52953.7	168043	32414.2	6801.65	4906.72	29507.2	18212.9	17577.1	3687.46
A0A0C4DH35	IGHV3-35	Probable non-functional immunoglobulin heavy variable 3-35	1	1	1	1	1	1	1	1	1	1	1	1	1	0	0	1	1	1	0	30763.4	293798	452679	117820	25866.6	48845.5	263585	235762	192378	64183.6	74877.9	400009	300430	NaN	NaN	198251	167484	196940	NaN
A0A0C4DH36	IGHV3-38	Probable non-functional immunoglobulin heavy variable 3-38	1	3	3	2	1	2	2	3	3	2	2	3	2	1	1	1	1	2	1	109903	244224	229577	149679	91446.8	79742.5	127636	132761	94610	54754.2	60341.9	273993	137529	388138	53676.5	116451	352649	73272.9	54441.8
A0A0C4DH38	IGHV5-51	Immunoglobulin heavy variable 5-51	5	6	6	4	4	4	4	4	4	3	3	6	4	5	4	4	5	4	3	59523.6	285683	442540	164480	63806.2	67715.7	80696	48934.3	83842.9	25191.1	26827.9	259000	193023	427473	54436.7	144268	267069	92804.3	29283.7
A0A0C4DH43	IGHV2-70D	Immunoglobulin heavy variable 2-70D	0	1	3	2	1	2	2	1	0	2	2	3	3	3	1	3	3	0	1	NaN	34767.6	88224.2	52915.2	18154.9	48704.5	229689	26858.1	NaN	124181	135948	500346	67813.4	71249.8	7444.63	66525.5	97042.3	NaN	16280.9
A0A0C4DH67	IGKV1-8	Immunoglobulin kappa variable 1-8	2	2	2	3	3	2	3	2	2	2	2	2	3	3	1	2	3	1	1	104821	561548	486049	343371	76197.6	86186.3	432300	163715	204700	158351	231716	357000	284281	293793	95741	306438	284053	201708	59714.1
A0A0C4DH73;P01611	IGKV1-12;IGKV1D-12	Immunoglobulin kappa variable 1-12;Immunoglobulin kappa variable 1D-12	2	3	3	3	2	2	2	2	2	2	2	3	3	3	1	2	2	2	2	197918	1291274	696404	389076	226466	161004	351463	139643	164638	141541	168951	600409	431525	615009	259110	517282	714747	268558	86169
A0A0J9YVY3	IGHV7-4-1	Immunoglobulin heavy variable 7-4-1	1	1	1	0	1	0	0	0	0	0	0	0	0	1	0	0	1	0	0	48702.1	26416.3	50474.7	NaN	36794.7	NaN	NaN	NaN	NaN	NaN	NaN	NaN	NaN	59199.3	NaN	NaN	28208.8	NaN	NaN
A0A0J9YX35	IGHV3-64D	Immunoglobulin heavy variable 3-64D	1	2	3	2	1	1	2	2	2	1	2	3	1	1	0	1	2	1	0	1589.34	45271.7	92464.9	69449.4	28725.4	23538.1	70341.6	95603.3	71090.5	26370.4	32426.2	183786	136391	64017.3	NaN	54679.7	130187	39793.9	NaN
A0A0J9YXX1	IGHV5-10-1	Immunoglobulin heavy variable 5-10-1	0	1	2	1	2	0	1	0	1	1	1	1	1	2	0	0	1	0	1	NaN	215082	59911.5	8567.59	9987.14	NaN	119826	NaN	20532.9	19955.8	11980.2	310373	118935	123886	NaN	NaN	73105.2	NaN	35946
A0A0U1RRL7	MMP24OS	Protein MMP24OS	0	1	1	1	1	1	1	1	1	1	1	0	1	1	1	1	1	1	1	NaN	65202.9	60867.5	239548	324353	449283	221490	342869	290059	310038	101345	NaN	64265.8	94881.1	252951	312716	139547	381959	85051.7
A0A140G945;P02489	CRYAA2;CRYAA	Alpha-crystallin A2 chain;Alpha-crystallin A chain	2	2	1	10	6	11	11	11	11	11	11	1	1	1	1	11	4	11	2	340441	488880	371338	287551	93211.1	388116	548515	799883	726337	909309	665006	557889	235701	163873	153908	134080	57998.2	314803	45173.9
A0AV96	RBM47	RNA-binding protein 47	26	11	20	23	29	23	26	26	21	21	22	0	6	20	23	23	21	23	19	61227.1	40796.9	15974.9	72781.1	69428.1	70932.8	50303.3	55643.6	49625	63927	58852.2	NaN	13625.6	30521.8	55133.2	47909.7	39820.8	52989.2	33380.9
A0AVT1	UBA6	Ubiquitin-like modifier-activating enzyme 6	26	22	28	21	26	21	25	27	24	23	22	18	15	19	24	24	27	20	25	70979.8	72360.8	59946.2	53495.2	32049.9	49685.8	46664.5	57539.9	54953.9	48624.9	51406.7	40202.9	20557.8	54568.2	59738.1	43556.6	86198.7	41620.4	64527.1
A0FGR8	ESYT2	Extended synaptotagmin-2	23	20	27	21	24	21	24	22	19	19	23	20	17	21	22	22	22	20	23	68817.8	115063	93244.9	62683.2	41529	65405.3	61492.8	72350.2	67138.6	73637.3	66135.5	72433.3	38191.1	50461.8	60731.3	65053.9	84735.9	47816.8	62464.1
A0MZ66	SHTN1	Shootin-1	19	13	16	18	16	14	18	19	19	17	18	11	15	15	16	13	18	19	17	62073.8	58801.4	39712.2	50910.9	33645.1	42239.4	57553.8	95408.5	71060	66546	59601	14967.5	57898.6	57195.2	65276.4	34552.6	99106.6	63972.4	73252.6
A0PJK1	SLC5A10	Sodium/glucose cotransporter 5	6	3	1	7	8	8	7	7	7	7	7	0	3	5	7	7	7	7	3	101824	48691.6	120574	277689	306763	233323	135733	125634	162397	177477	225554	NaN	7218.3	29624.5	62292.2	159801	73021	165832	15247
A0PJW6	TMEM223	Transmembrane protein 223	1	0	1	1	1	1	1	1	1	1	1	1	1	1	1	1	1	1	0	5401.85	NaN	545.048	17982.5	5624.28	14934.2	14141.3	8263.79	10906.9	8687.33	8817.99	29722.1	13889.1	16298.2	24241.3	26832.4	8304.06	24590.7	NaN
A0PJX8	TMEM82	Transmembrane protein 82	3	0	0	4	1	4	3	3	3	5	3	0	0	0	0	2	0	1	0	8753.95	NaN	NaN	18564.5	7427	23005	23267.9	6352.95	16026.8	9649.92	13334.4	NaN	NaN	NaN	NaN	24866	NaN	35481.8	NaN
A0PK05	TMEM72	Transmembrane protein 72	4	1	1	4	4	3	3	3	3	3	3	0	0	2	3	3	3	3	1	60835.7	28740.8	11172.1	114568	72644.6	99697.9	71976.7	42342.3	76422.5	97278.3	71941.9	NaN	NaN	40705.8	74081.4	62981.9	34281.6	54949.8	27740.2
A1L0T0	ILVBL	2-hydroxyacyl-CoA lyase 2	26	17	26	25	28	27	29	27	25	24	26	13	12	14	23	21	21	25	15	91303.4	41361.8	55895.1	111670	113961	164946	154631	104814	96232.5	119957	133742	23044.5	18142	44272.5	98282.1	101861	78701.9	103869	46777.7
A1L170	C1orf226	Uncharacterized protein C1orf226	1	1	1	1	1	1	1	1	1	1	1	1	1	1	1	1	1	1	1	65219.9	51115.9	72084.5	95785	89581	93801.5	55370.1	60388	66371.5	83179.9	61871.3	47565.4	29313.1	44145.1	57283.1	51592.8	74213.6	53810.2	68329.9
A1L390	PLEKHG3	Pleckstrin homology domain-containing family G member 3	2	0	1	2	2	2	2	2	1	1	1	0	0	1	2	1	2	1	1	18819.1	NaN	4962.02	21750.8	27067.4	15258.9	25088.3	24223.9	25063.8	30287.3	27917.7	NaN	NaN	10504.5	24139.8	20784.7	25723.6	26027.6	21065.4
A1L4H1	SSC5D	Soluble scavenger receptor cysteine-rich domain-containing protein SSC5D	0	0	8	0	0	0	0	0	0	0	1	2	2	0	0	0	0	0	0	NaN	NaN	82152.3	NaN	NaN	NaN	NaN	NaN	NaN	NaN	56588.7	40214.6	14604.5	NaN	NaN	NaN	NaN	NaN	NaN
A1X283;Q5TCZ1	SH3PXD2B;SH3PXD2A	SH3 and PX domain-containing protein 2B;SH3 and PX domain-containing protein 2A	1	1	1	1	1	1	1	1	1	1	1	1	1	1	1	1	1	1	1	62826	102287	94637	23797.7	22439	19186	26448.8	24543.6	36053	25407.5	29851.7	96367.2	51747.8	75472	76873.8	25982.4	70051.1	17507.4	94059.8
A2NJV5	IGKV2-29	Immunoglobulin kappa variable 2-29	0	0	1	1	0	1	0	0	1	0	1	1	0	1	0	1	0	1	0	NaN	NaN	91132.3	29420.8	NaN	11550.7	NaN	NaN	25406.4	NaN	8575.97	57882.8	NaN	11122.2	NaN	24487.1	NaN	38657.2	NaN
A2RRP1	NBAS	Neuroblastoma-amplified sequence	13	10	12	14	13	13	14	14	14	14	14	5	7	13	14	11	13	13	11	49066.4	54967.4	37153.4	54830.5	39911.5	65528.7	58507.2	44023.8	44533.3	51194.2	52297.1	16159.2	16589.3	36634.7	47450.1	39518.8	48015.6	45115.3	47228.7
A2RTX5	TARS3	Threonine--tRNA ligase 2, cytoplasmic	7	8	8	6	8	7	7	6	6	6	8	6	5	5	5	4	5	6	5	86370.9	62245.5	57303.2	71647.6	72302.8	83177.9	56856.5	75300.9	63233.1	80348	65155.8	38298	34301.3	68883.2	67143.4	49036.2	66453.2	62559.5	72981
A2VDF0	FUOM	Fucose mutarotase	3	0	2	3	3	3	3	3	3	3	3	0	2	3	2	2	2	3	3	52265.4	NaN	2579.85	143660	169344	126445	114705	28564	72891.8	97945.2	123109	NaN	12847	29300.3	53756.4	65372.4	37494.4	86192.3	24844.5
A3KMH1	VWA8	von Willebrand factor A domain-containing protein 8	66	29	37	86	93	89	90	84	81	83	83	7	12	42	59	75	39	87	33	49761.3	32979.6	14715.9	166639	132517	197529	151545	83397.2	89710.9	170344	114014	4964.99	10392.8	34067.1	44817.1	78505.1	31589.8	126072	28660.4
A4D126	CRPPA	D-ribitol-5-phosphate cytidylyltransferase	1	0	1	1	1	1	1	1	1	1	1	0	0	1	0	0	1	1	1	16695.8	NaN	5115.66	15415.5	11366.2	18706.4	10448.6	15975.3	16902.2	18824.6	16437.5	NaN	NaN	10225.5	NaN	NaN	15329.4	14651	14887.6
A4D1E9	GTPBP10	GTP-binding protein 10	1	1	0	2	1	2	2	2	2	2	2	0	0	1	1	1	1	1	1	26519	25952	NaN	37233.6	35005.9	37495.5	48880.4	25138.9	45110.4	49802.7	42330.7	NaN	NaN	20568.9	26991.2	40365.9	17415.9	35682.3	16441.2
A4D1P6	WDR91	WD repeat-containing protein 91	10	6	10	8	11	9	11	10	8	7	8	5	6	9	9	9	9	9	8	71938.7	64917.8	60304.5	71750.4	67556.3	85477.9	74984.2	66931.9	85815.7	81376.7	79310.2	17112.4	28926.8	46671.4	64451.5	46812	53436.1	57548.3	48131.8
A4D1S5	RAB19	Ras-related protein Rab-19	1	1	0	0	0	0	0	1	0	0	0	0	0	0	0	0	0	0	0	21262.9	9462.86	NaN	NaN	NaN	NaN	NaN	31087.7	NaN	NaN	NaN	NaN	NaN	NaN	NaN	NaN	NaN	NaN	NaN
A4FU01	MTMR11	Myotubularin-related protein 11	1	1	1	1	1	1	1	1	1	1	1	1	0	0	1	1	0	1	0	12952.4	7121.39	28400	26867	16386.3	15994.4	14508.6	9297.93	15615.1	26804.4	13781.5	13590.9	NaN	NaN	8530.22	8599.4	NaN	10038.1	NaN
A5D8T8;Q6UXF7;Q8NCF0	CLEC18A;CLEC18B;CLEC18C	C-type lectin domain family 18 member A;C-type lectin domain family 18 member B;C-type lectin domain family 18 member C	8	0	2	10	8	9	9	7	8	10	10	0	0	2	4	6	1	6	1	19458.4	NaN	25469.4	52185.2	71248.1	59067.4	104731	21723.5	27932.7	189407	106073	NaN	NaN	5839.28	11509.7	33682.6	10751.9	30355.4	32048.2
A5D8V6	VPS37C	Vacuolar protein sorting-associated protein 37C	1	1	0	1	1	1	1	1	0	1	1	1	1	0	1	1	1	1	1	72721.6	102123	NaN	60297.6	102212	45136.5	54628.2	38022.5	NaN	43530.7	25007.1	105827	97554.7	NaN	59189	47090.6	98359.4	41600.6	69276.3
A5YKK6	CNOT1	CCR4-NOT transcription complex subunit 1	20	19	20	14	17	16	15	19	18	14	16	13	6	17	17	17	17	15	17	60021.9	65237.7	56518.9	46427.5	25813.4	48321.8	39079.2	45679.1	49681.7	42043.3	40501.5	24230.1	19942.6	60766.4	52406.8	40612.9	69343.1	39859.4	73423.4
A5YM69	ARHGEF35	Rho guanine nucleotide exchange factor 35	1	0	0	0	1	1	1	1	0	0	0	0	0	0	1	1	1	0	1	10522.2	NaN	NaN	NaN	9597.44	2630.32	7238.08	11797.1	NaN	NaN	NaN	NaN	NaN	NaN	3906.91	7949.67	10842.4	NaN	5156.58
A6NCE7;Q9GZQ8	MAP1LC3B2;MAP1LC3B	Microtubule-associated proteins 1A/1B light chain 3 beta 2;Microtubule-associated proteins 1A/1B light chain 3B	1	0	1	0	1	0	0	0	0	0	0	1	0	1	1	1	1	0	1	6506.88	NaN	10365.5	NaN	2970.08	NaN	NaN	NaN	NaN	NaN	NaN	23458.3	NaN	12244.7	9079.17	5055.34	7316.1	NaN	10691.2
A6ND91	ASPDH	Putative L-aspartate dehydrogenase	17	8	7	18	18	18	18	18	18	18	17	3	6	8	15	15	11	18	10	79847.8	31572.9	36751.8	280323	237860	313124	257442	125510	169675	305313	252264	23322.1	12285.6	39368.6	77338	105311	35709.5	160799	39439.9
A6NDB9	PALM3	Paralemmin-3	22	11	18	24	27	26	25	29	28	29	28	0	10	13	18	23	15	23	15	40777.3	25374.6	30307.6	84988.2	58476.1	85358	79542.5	73560.5	59955.1	92335	90781	NaN	15361.4	24402.8	43104.6	66146.9	34960.5	58133.2	32324.6
A6NDG6	PGP	Glycerol-3-phosphate phosphatase	6	3	7	6	7	6	6	7	5	6	5	4	4	4	6	5	4	6	6	68972.7	59145	60550.2	54201.3	94135	39655.5	62979.3	74641.1	94703.4	82291.4	95473.3	42491	54083.8	93638.4	93982.8	50474.2	78470.7	71946.2	63698
A6NDU8	C5orf51	UPF0600 protein C5orf51	3	2	3	2	2	2	2	2	2	1	2	2	2	2	3	3	3	2	3	77931.6	83165.7	56941.1	60155.7	37047.5	59912.8	55460.4	66381.2	63499.9	59224.6	59707.8	41492.6	13155	20564.6	56688.9	35965.3	61572.5	41780.1	35394.3
A6NFU0	FAM187A	Ig-like V-type domain-containing protein FAM187A	1	0	0	1	1	1	1	1	1	1	1	0	0	1	1	1	1	1	0	70334.9	NaN	NaN	319002	152761	368464	320061	176219	226481	359256	287959	NaN	NaN	65776.6	36493.9	95472.2	55981	131122	NaN
A6NGB9	WIPF3	WAS/WASL-interacting protein family member 3	1	0	1	1	1	1	1	1	1	1	1	1	1	1	1	1	1	1	1	16172.6	NaN	3538.07	21115.3	11706.6	20938.7	10459.6	20176.9	9102.16	17672.2	11925.4	15720.6	13387.4	7421.27	18390.6	10727.5	13535.5	10870.3	14815.9
A6NHL2	TUBAL3	Tubulin alpha chain-like 3	5	3	2	6	6	6	6	6	6	5	6	1	3	3	4	5	2	5	3	38245.1	56048.1	111409	81289.8	53551.2	81942.7	92906.6	50303.7	43980.6	95106.6	84436	35420.7	33392.5	47379.1	33627.3	37851.8	77190.5	59868	134132
A6NHR9	SMCHD1	Structural maintenance of chromosomes flexible hinge domain-containing protein 1	5	4	5	2	4	3	4	3	3	1	3	2	4	4	4	2	3	1	3	23827.6	57477.6	50337.4	13791	19664.6	13263.2	8600.41	11627	15745.1	3844.43	10503	8796.06	17603.9	35876.5	22150.6	14983.5	25966	8346.08	37566.9
A6NHX0	CASTOR2	Cytosolic arginine sensor for mTORC1 subunit 2	2	1	2	2	1	2	1	2	1	1	1	1	1	2	1	1	2	1	2	18100.6	9559.55	12790	16398.2	15727.4	23841.8	17994.4	11362.4	11951.2	20378.7	18198.3	15049.4	2892.65	8748.99	13900.7	9679.02	11126.4	9986.93	10908.3
A6NI72;A8MVU1;P14598	NCF1B;NCF1C;NCF1	Putative neutrophil cytosol factor 1B;Putative neutrophil cytosol factor 1C;Neutrophil cytosol factor 1	2	2	2	1	0	0	1	2	2	1	1	2	2	2	1	0	2	1	2	58850	159596	20081.6	11732.9	NaN	NaN	18034.5	19059.8	40422.7	13135.4	19556.6	50590.7	70863.9	89107.9	27569.4	NaN	39889.5	38996	36182.2
A6NIH7	UNC119B	Protein unc-119 homolog B	5	2	5	2	5	3	4	5	2	2	2	3	4	3	4	4	5	5	4	83404.4	63132.8	86925.1	87739.1	79637.8	72662	58011.1	62397.1	72046.9	79605.2	73790.3	47493.2	53493.8	22834.5	58499.1	40790.2	77289	44550.3	44167.3
A6NJ78	METTL15	12S rRNA N4-methylcytidine (m4C) methyltransferase	2	1	1	2	2	2	2	2	2	2	2	0	0	1	2	2	1	2	1	10162.7	5586.42	1909	15901.6	8055.84	15470.3	12390.1	10841.8	584.553	13371.5	17983.8	NaN	NaN	10363.7	9194.57	9213.01	11575.8	10871.1	6474.81
A6NK44	GLOD5	Glyoxalase domain-containing protein 5	2	0	1	2	2	1	2	2	2	2	1	0	2	1	2	2	1	2	1	118493	NaN	22869.1	151075	331079	118741	229775	181060	144820	103480	182654	NaN	33661	52432.1	112734	103371	67484	152925	54544.2
A6NKD9	CCDC85C	Coiled-coil domain-containing protein 85C	0	1	1	1	1	1	1	1	0	1	1	0	0	0	0	0	0	0	0	NaN	6757.6	11230.9	4463.02	15217.7	2886.07	7590.89	4938.47	NaN	3409.06	6655.57	NaN	NaN	NaN	NaN	NaN	NaN	NaN	NaN
A6NLP5	TTC36	Tetratricopeptide repeat protein 36	0	0	0	2	2	2	2	2	2	2	2	0	0	0	0	1	0	1	0	NaN	NaN	NaN	66461.6	4163.38	57351.9	31739.7	16382.5	14042.4	76130.8	101153	NaN	NaN	NaN	NaN	37163.8	NaN	44576.4	NaN
A8MT19;Q8IUC4	RHPN2P1;RHPN2	Putative rhophilin-2-like protein RHPN2P1;Rhophilin-2	1	0	0	1	0	0	1	1	1	1	1	0	0	0	0	0	0	0	0	10765.3	NaN	NaN	21545.7	NaN	NaN	30484	31406.1	24557	12368.9	27592.9	NaN	NaN	NaN	NaN	NaN	NaN	NaN	NaN
A8MUH7	PDZK1P1	Putative PDZ domain-containing protein PDZK1P1	33	23	24	37	40	38	35	39	35	38	36	2	29	25	32	31	28	35	25	314873	57953.1	37764.8	706953	766129	842698	597096	445575	461938	675094	576988	6185.4	120854	121739	341468	400141	202245	592396	119826
A8MW92	PHF20L1	PHD finger protein 20-like protein 1	1	1	1	1	1	1	1	1	1	1	1	1	0	0	0	0	1	1	0	65656.3	48354.2	27947.4	115279	40965.1	163771	133880	131201	124144	201111	160862	13621.5	NaN	NaN	NaN	NaN	33420.3	41942.9	NaN
A8MWD9;P62308	SNRPGP15;SNRPG	Putative small nuclear ribonucleoprotein G-like protein 15;Small nuclear ribonucleoprotein G	3	2	3	3	3	3	3	3	3	3	1	2	3	3	3	3	3	3	3	161024	154656	425819	102837	260422	101979	59948.4	63318.3	102851	39876.9	99488.6	134522	246342	251603	260194	241749	354616	276056	271124
A8MXV4	NUDT19	Nucleoside diphosphate-linked moiety X motif 19	14	7	8	14	15	14	13	10	14	13	11	2	2	10	11	12	11	14	8	68491.8	43949.5	24891.5	83088.2	131805	159497	121702	46424.7	106727	119681	90100	16999.6	5848.44	34733.7	29419.4	55266.7	45923.5	73862.1	30554.9
A9UHW6	MIF4GD	MIF4G domain-containing protein	1	1	1	1	1	1	1	1	1	1	1	1	0	1	0	1	1	1	1	13687.3	17522.3	22696.2	9770.61	12560.4	9423	9735.71	11770.3	13477.7	13873.5	12816.7	23572.8	NaN	8149.3	NaN	4391.77	20213.3	2384.89	13017
B0I1T2	MYO1G	Unconventional myosin-Ig	4	5	6	0	0	0	0	3	5	0	2	2	4	4	0	2	2	3	4	59475.4	178715	34022	NaN	NaN	NaN	NaN	31096.5	40760.8	NaN	14453.3	28673	40584.1	115267	NaN	34420	37662.5	15221.1	38609.4
B1AK53	ESPN	Espin	3	0	0	5	5	5	5	5	5	5	5	0	0	1	3	4	0	4	1	22633.4	NaN	NaN	48370.9	39740.6	54844.2	73845.1	59815.7	40782.1	106893	66261.1	NaN	NaN	12758.8	47010.9	47063.7	NaN	60880.6	22728.6
B2RC85;P0C881	RSPH10B2;RSPH10B	Radial spoke head 10 homolog B2;Radial spoke head 10 homolog B	2	2	1	2	2	2	2	2	2	2	2	1	1	1	2	2	2	2	2	181775	108495	12498.7	365119	149115	401008	480843	361278	305822	415228	398350	61663.2	20438.2	33937.5	66622.8	63492.5	54440.4	114292	44766
B2RUZ4	SMIM1	Small integral membrane protein 1	4	5	4	5	5	5	5	4	5	5	5	2	0	2	4	4	3	5	3	25648.6	27794.1	17087.3	121614	64828.7	149725	127982	60420.3	99984.8	99066.3	126448	12104.8	NaN	34862.1	51659.7	49283.3	37302.3	72542	28494.8
B7ZAQ6;P0CG08	GPR89A;GPR89B	Golgi pH regulator A;Golgi pH regulator B	4	4	4	4	3	4	4	4	4	4	4	3	1	4	4	3	4	3	3	119089	83661.3	66294.1	156087	92880.2	188051	155586	122151	134272	172154	160070	34992.5	7962.41	59929.6	126216	103384	102442	103597	87883.5
B9A064	IGLL5	Immunoglobulin lambda-like polypeptide 5	3	3	3	3	3	3	3	3	3	3	3	3	3	3	3	3	3	3	3	206054	2.1924e+06	739363	706330	70787	267260	967752	842341	603535	762520	829869	1813283	993250	418980	128204	306933	825981	588978	193589
C4AMC7;Q6VEQ5	WASH3P;WASH2P	Putative WAS protein family homolog 3;WAS protein family homolog 2	5	5	7	8	8	6	7	6	8	6	7	3	5	6	7	6	5	7	4	86947.8	99214.7	57515.5	114480	84891	121523	105489	103538	104943	104924	92279.8	73964.4	57377.5	43770.1	71489.4	63695.5	86050.8	84026.7	51322.3
C9J798;O43374	RASA4B;RASA4	Ras GTPase-activating protein 4B;Ras GTPase-activating protein 4	8	5	6	8	7	8	8	7	5	6	8	5	1	5	6	7	5	5	0	75165.7	45839.2	51832.5	78769.1	23308.6	67380.7	61815.6	40761.2	35525.9	75870.4	91769	21464.4	22315.4	35202.7	45024.3	49187.9	29201.3	30421.4	NaN
C9JLW8	MCRIP1	Mapk-regulated corepressor-interacting protein 1	1	0	1	1	1	2	1	2	2	0	1	1	1	1	1	0	2	0	1	51247.8	NaN	38103.1	8735.46	5593.87	7320.46	7130.89	10497.8	11653.9	NaN	9077.46	39186	38055.3	63416.5	63248.6	NaN	60332	NaN	70070
E9PAV3;Q13765	NACA	Nascent polypeptide-associated complex subunit alpha, muscle-specific form;Nascent polypeptide-associated complex subunit alpha	4	4	5	4	4	4	4	4	4	4	4	5	4	3	4	4	4	4	4	542365	229462	456624	347944	412161	316387	265229	363424	332716	314836	265411	186323	230484	186654	243968	193133	235162	189276	225434
E9PRG8	C11orf98	Uncharacterized protein C11orf98	1	1	1	0	1	1	0	1	1	1	1	1	1	1	0	0	1	0	1	22857.8	43296	29710.8	NaN	52648.9	15610.5	NaN	23607.6	8622.52	15235	20082.8	35563.1	41780.3	18787.2	NaN	NaN	20090.7	NaN	26761.8
F5H4B4	FAM227A	Protein FAM227A	0	1	0	2	2	2	2	2	2	2	2	1	0	0	0	0	0	2	0	NaN	114344	NaN	88616.5	131716	39998.2	295421	41449.1	113405	221411	392389	41553.5	NaN	NaN	NaN	NaN	NaN	18681.7	NaN
L0R6Q1	SLC35A4	SLC35A4 upstream open reading frame protein	8	8	7	8	8	8	8	8	8	8	8	7	8	8	8	8	8	8	8	107313	87199.1	72761.7	163465	163157	177556	165325	146855	140224	187253	166808	46654.2	30087.5	73877	104932	100156	92025.2	119441	72339.7
O00115	DNASE2	Deoxyribonuclease-2-alpha	4	3	4	2	4	3	3	4	3	3	4	3	4	3	3	4	4	2	4	178904	150719	290571	137815	134306	122198	108891	94387.2	129484	127585	142919	47542.6	119987	119343	91176.1	96505	184538	75368.2	120912
O00116	AGPS	Alkyldihydroxyacetonephosphate synthase, peroxisomal	11	7	10	8	12	11	11	11	12	9	11	4	3	10	10	10	11	9	10	60709.3	53213.1	35872.3	71060.5	54428.1	75434.2	64968.6	77857.1	66774.4	70668.2	76149.8	49958.9	23873.7	49540.9	61027.7	53502.5	61744.2	41117.7	51002.4
O00139	KIF2A	Kinesin-like protein KIF2A	1	1	1	1	2	1	1	1	1	1	1	0	0	2	1	1	2	2	2	23147.9	53183.1	40012.1	24759.3	19830.1	24458.3	14955.7	23174.8	22047.9	23801	18319	NaN	NaN	24072.6	27161.2	20047.2	28001.6	7382.02	24455.5
O00142	TK2	Thymidine kinase 2, mitochondrial	7	3	6	7	8	7	7	7	8	7	5	2	5	6	7	8	7	8	5	31609.2	54343	32597.3	61084.3	56392.7	75851.8	86678.3	72387.2	48763.5	65711	57610.7	18165.9	19752.2	40838.8	51771.9	49883.4	42690.5	61089.5	47864.2
O00148	DDX39A	ATP-dependent RNA helicase DDX39A	5	5	5	3	5	3	4	5	5	3	4	4	4	5	5	5	5	5	5	98793.6	43548.4	90600.8	14766.2	44580.8	32023.1	24583.6	44885	21738.2	12447.4	20762	28834.4	52322.7	129135	76604.7	54056.6	80452.4	48994.7	71884.8
O00151	PDLIM1	PDZ and LIM domain protein 1	22	23	27	19	24	16	21	25	21	15	20	29	27	21	20	18	24	21	18	157565	309762	297971	67394.5	112742	77352.9	93277.6	159144	152089	90707.7	124405	522554	214773	136063	150842	86001.7	187341	122924	134986
O00154	ACOT7	Cytosolic acyl coenzyme A thioester hydrolase	12	8	7	13	13	13	13	13	13	11	12	9	7	10	11	12	11	12	9	182734	73825.1	30670.3	320876	241774	350425	180714	163360	178866	187960	221538	23416.3	30381.8	72271.4	142274	151521	93917.4	229170	71850.1
O00159	MYO1C	Unconventional myosin-Ic	68	70	73	65	71	60	66	68	67	59	63	77	62	66	66	67	66	64	66	130109	216009	210169	120346	86758.5	120215	103642	95289.9	129530	113814	134019	285153	86506.3	114202	129994	136150	134776	95827.4	111694
O00160	MYO1F	Unconventional myosin-If	4	4	4	1	1	1	2	2	2	1	2	2	3	4	1	1	3	1	2	91788.3	290905	139832	7438.12	10458.6	6886.11	11585.2	41427.1	52879.6	9912.84	20261.5	53899.8	52803	133176	30020	30368.7	104376	39293.1	84881.7
O00161	SNAP23	Synaptosomal-associated protein 23	12	10	11	9	12	11	10	11	10	10	11	8	6	9	7	8	8	10	8	45448.7	53744	45666.8	37427	44702	45070	42906.8	46796.7	47962	51832.5	44700.7	25998.5	28872.7	54877.3	39542.4	37646.7	47929.4	40657.6	35424.7
O00165	HAX1	HCLS1-associated protein X-1	7	3	7	6	7	6	6	7	5	5	5	3	2	4	5	5	5	6	1	43854.8	36730.2	20860.7	65307.4	106045	70375.5	65617.9	53856.7	65334.1	70529.3	63016.5	12689.3	15546.1	35581.5	42680.1	37131.1	29768.2	50213.4	18110
O00168	FXYD1	Phospholemman	1	1	1	1	1	1	1	1	1	1	1	1	1	1	1	1	1	1	1	239525	2227144	1.17449e+06	105939	68903.6	150707	142261	239494	280731	265406	410496	4.72792e+06	464133	172425	284829	198386	208193	149490	203363
O00170	AIP	AH receptor-interacting protein	17	13	17	12	17	12	13	16	11	12	12	14	17	15	16	16	15	16	14	81165.2	107210	106784	66039.6	80650.3	77751.9	57907.2	86633.3	70687.8	74365.5	67889.3	55307.4	88117.5	78771.9	73404.3	55318.1	84562.8	71581.7	86175.4
O00178	GTPBP1	GTP-binding protein 1	4	4	4	4	4	3	4	4	4	3	3	4	3	3	4	3	3	3	3	37885.4	49412.6	43067.9	24238.5	30888.4	33041.1	25525.9	24024.3	35030.5	31557.8	21835.9	24555.6	10275.8	28688.5	16240.9	9085.95	27541.7	12997.7	40748.8
O00182	LGALS9	Galectin-9	6	5	6	2	4	3	2	4	4	3	3	5	3	4	3	3	4	2	4	129990	272818	141911	21530.7	25128.7	30301.4	25697.6	41392.1	59019	13968.8	21787.4	42390.5	43518.6	100490	42592.2	34669.9	69516.4	31441.4	128341
O00186	STXBP3	Syntaxin-binding protein 3	15	15	18	15	18	15	15	14	15	13	11	14	10	15	16	16	15	15	15	59532.5	56924.9	64020.8	87704.2	71101.6	77269.7	69558	53797.7	61578	75262.7	80558.1	38375.5	31842.9	46695	64234.5	69749.1	62635.1	63441.9	49492.8
O00187	MASP2	Mannan-binding lectin serine protease 2	1	0	1	1	1	0	1	1	1	0	0	1	1	1	1	1	0	0	0	5947.42	NaN	36764.4	5141.68	44488.5	NaN	12627.8	51634.9	32498	NaN	NaN	75756.7	45338.8	7170.78	24313.4	24728.9	NaN	NaN	NaN
O00192	ARVCF	Armadillo repeat protein deleted in velo-cardio-facial syndrome	12	6	13	7	10	8	7	12	10	7	9	6	5	8	12	10	10	11	12	67622.8	59607.6	170975	37779.1	45689.1	63096.7	43428.9	47497.7	60477.6	60476	62539.4	21449.1	32605.2	49147.4	72657.2	64440.4	72375.3	62332.8	80097.7
O00193	SMAP	Small acidic protein	2	2	2	2	2	2	2	2	2	2	2	2	2	2	2	2	2	2	2	97066.2	65724.9	122093	88074.1	64941.7	72346.2	68914.4	69617.4	64733.3	71216.7	60876.1	33477	72182.8	78025	54434.2	52111	81292.6	33107.2	68760.1
O00203	AP3B1	AP-3 complex subunit beta-1	34	29	29	33	31	33	32	34	35	32	30	21	21	28	29	27	31	28	29	93010.9	68974.4	58312.8	104230	69359.4	106687	110545	113503	102192	104508	94828.9	28291	29803	70144.3	94278.8	82316.1	108418	91598	85470.7
O00213	APBB1	Amyloid-beta A4 precursor protein-binding family B member 1	1	1	1	1	1	0	0	1	1	1	1	1	1	0	1	1	1	1	1	16498.9	6742.78	14985.8	13805.3	13019.1	NaN	NaN	16790.7	11301	10925	14415.7	11425.9	6966.15	NaN	20385.7	18525.8	14504.5	19381.9	13102.5
O00214	LGALS8	Galectin-8	3	3	2	3	3	3	3	3	3	3	3	1	3	2	3	3	3	3	2	60139.1	31167.2	45432.2	44332.5	59730.5	59742.6	38570.7	55659	32816.2	43978.5	39083.6	26070.4	18323.6	40564.1	56977.4	32080	64802.3	33276.3	46901.2
O00217	NDUFS8	NADH dehydrogenase [ubiquinone] iron-sulfur protein 8, mitochondrial	8	6	9	8	9	8	8	8	8	8	8	7	8	7	8	8	8	8	8	180126	96930.7	132906	331628	665650	366156	272596	236689	216868	271867	201249	56948.8	61016.2	129947	253162	268518	155276	308679	89462
O00231	PSMD11	26S proteasome non-ATPase regulatory subunit 11	32	27	29	29	32	31	30	31	32	31	32	24	23	25	26	28	28	27	27	121285	114854	94833.8	113771	90384.1	117748	113082	111774	120478	120513	120962	55077.6	35243.2	99506.7	101926	78606.9	114729	81774.3	105742
O00232	PSMD12	26S proteasome non-ATPase regulatory subunit 12	17	16	18	14	17	14	17	17	15	14	15	15	13	16	16	16	16	16	15	121141	89383.5	106076	106101	74119.8	113787	98576.4	105024	108868	104230	102056	50744.6	39482.4	94034.8	111104	84053.3	128140	82115.9	109954
O00233	PSMD9	26S proteasome non-ATPase regulatory subunit 9	9	8	9	9	9	8	9	9	9	6	8	8	9	9	9	9	9	9	9	134822	148835	105496	132071	157912	123830	127804	129568	91913.6	183512	105586	104961	118202	121199	139787	98788.4	148834	125216	143606
O00244	ATOX1	Copper transport protein ATOX1	9	5	9	6	10	6	9	7	7	6	5	5	8	8	10	8	9	8	7	96810.6	66144.9	66859.8	133921	137818	149139	123634	104908	120075	149598	140598	55197.7	79359.6	74117.3	106947	78248.5	96092.4	89535.1	90353.6
O00264	PGRMC1	Membrane-associated progesterone receptor component 1	14	12	14	14	16	14	12	15	14	15	14	12	15	14	15	15	13	12	16	306116	283297	673979	407162	523732	517991	385721	298248	346281	434850	419663	129667	189018	240945	357316	334960	218067	89945.8	361219
O00267	SUPT5H	Transcription elongation factor SPT5	12	8	14	7	11	6	8	6	6	6	3	4	9	8	8	7	9	4	9	48126.1	54015.8	67157.6	33777.8	49601	40452.2	21519.6	28362.9	23952.3	23342.3	23800.3	14186	47542.7	55433.9	48595.6	40050.5	49691.3	23449.6	59945.6
O00273	DFFA	DNA fragmentation factor subunit alpha	15	7	14	12	14	11	12	13	12	9	8	11	10	9	12	10	11	11	9	55054.4	43128.4	53329.9	62587.5	54918.7	53078.6	44942	46870.5	40871.8	50688.5	48867.7	30072.6	42782.6	37557	56173.7	40054.3	54390.6	49405.5	49970.5
O00291	HIP1	Huntingtin-interacting protein 1	18	14	19	13	16	12	14	14	13	11	11	11	9	13	13	15	13	13	15	68366.6	78135.1	109255	46249.7	38079.6	47855.6	35726.8	51265.2	50703.8	42881.4	37182	43681	22176.3	52117.3	61509.7	54045.4	57695.9	38444.3	72793.6
O00299	CLIC1	Chloride intracellular channel protein 1	21	19	22	18	23	18	21	23	21	19	18	21	19	21	19	18	22	22	21	328703	255608	234889	177576	245245	175304	268535	385727	292422	198163	219436	146179	113629	229988	270326	217361	399949	265889	290480
O00303	EIF3F	Eukaryotic translation initiation factor 3 subunit F	15	13	14	12	15	12	13	14	13	13	12	10	12	13	12	13	13	12	13	127757	139125	124540	106215	143894	113724	98980.8	110094	101431	101417	95303.1	59058.1	65795.6	110792	124184	95762.7	147032	106117	120215
O00329	PIK3CD	Phosphatidylinositol 4,5-bisphosphate 3-kinase catalytic subunit delta isoform	1	1	1	0	0	0	0	1	0	0	0	0	0	0	0	0	0	0	0	16777.2	36437.2	15579	NaN	NaN	NaN	NaN	6992.09	NaN	NaN	NaN	NaN	NaN	NaN	NaN	NaN	NaN	NaN	NaN
O00330	PDHX	Pyruvate dehydrogenase protein X component, mitochondrial	20	15	15	20	20	20	19	20	19	18	18	12	13	16	17	18	14	17	12	86486.1	67463.3	39681.9	153172	181607	168158	123386	95105.2	116957	150581	124058	28668.6	27799.7	43897.8	85649.6	84359.6	50467	103026	32952.2
O00337	SLC28A1	Sodium/nucleoside cotransporter 1	5	1	1	4	1	4	5	4	2	4	4	0	2	2	3	4	2	4	1	78630.6	9103.96	210939	166541	44879.4	149345	159480	49682.1	21089	126717	93871.4	NaN	18088.9	17167.8	16157.4	56731.3	22210.3	44376.1	5760.52
O00338	SULT1C2	Sulfotransferase 1C2	17	8	6	17	19	17	18	19	18	16	17	1	8	13	17	17	15	17	13	99243.7	30584.9	10119.2	215540	177477	178516	168648	115538	101585	137721	129917	2593.26	16036.7	51059.7	117093	103246	82214.9	158637	48068.2
O00339	MATN2	Matrilin-2	30	27	35	16	31	17	16	22	22	16	18	34	30	22	26	25	24	20	27	70289.4	119528	178708	26420.7	42215.8	28220.1	16128.2	28509.9	33038.9	19118.2	25651.1	133900	86261.7	71940.8	84114.3	67611	74419.6	37487.1	111537
O00399	DCTN6	Dynactin subunit 6	2	2	3	3	3	3	3	3	3	3	3	3	3	3	3	3	3	3	3	179745	156500	102829	65075.8	75872	71569.7	109635	92772	67217.3	85894.8	82790.2	79871.9	91488.4	100342	100182	82346.5	107584	106089	121177
O00400	SLC33A1	Acetyl-coenzyme A transporter 1	3	2	3	2	3	3	2	2	2	2	2	1	0	2	2	2	2	2	1	49089.7	19666.8	23875.3	36169.5	22968.4	40404.4	17042.5	20897.6	31013.5	36667.6	32439.3	12209.6	NaN	22286.1	28297	28537.3	37099.5	23531.3	28662.8
O00401	WASL	Neural Wiskott-Aldrich syndrome protein	8	6	9	6	8	5	6	8	7	6	4	8	4	7	9	8	8	8	8	98218	78568.3	78865.3	103023	66110.2	97638	84910.4	90908.6	76294.6	88994	92231.2	58824	35311.1	48658.7	66142	58913.4	67343	63137.9	64443.8
O00410	IPO5	Importin-5	32	25	30	26	27	26	26	29	28	22	27	23	16	22	29	24	30	27	29	78176.1	61679.4	67426.5	45793.5	29104.2	51975.6	47503.8	60878.7	57757.3	58391.8	52829.9	43404.7	21916.4	61045	76147.8	44942.5	87700.4	49369.1	76618.7
O00411	POLRMT	DNA-directed RNA polymerase, mitochondrial	1	0	0	2	2	2	2	2	2	2	2	0	0	1	2	2	2	1	0	8304.73	NaN	NaN	17897.9	4242.08	12620.2	29063.8	16071.2	13426.1	17594.2	12741.3	NaN	NaN	10424.3	8491.41	10722.9	5245.66	14278.4	NaN
O00422	SAP18	Histone deacetylase complex subunit SAP18	8	5	12	6	8	6	5	7	7	6	6	5	5	10	9	9	10	9	10	75169	57150.3	89812.8	50883.1	99091.2	48683.9	46257.7	44073.4	45640.9	42187.4	32500.5	21190.4	65282.5	78495.5	89426	62259.8	85971.4	53301.8	94104.5
O00423	EML1	Echinoderm microtubule-associated protein-like 1	10	10	11	8	12	10	8	10	10	10	10	11	4	8	8	7	9	8	10	62275.5	78319.7	54677.7	83179.5	46346.2	75736	52844.8	58400.8	63209.1	73757.1	78601.6	105865	17396.4	48504.2	53035.4	39616.9	59653.3	49329.1	65905
O00429	DNM1L	Dynamin-1-like protein	31	26	34	29	35	31	35	34	32	27	27	23	22	23	32	30	30	29	25	85366.1	67759	78206.4	91658.2	85784.6	87344.1	87406.9	88244.9	78093.5	90524.1	79081.3	46983.3	29410.6	67684.4	95953.7	81902.9	109999	84994.3	76185.5
O00442	RTCA	RNA 3'-terminal phosphate cyclase	16	12	16	15	16	17	15	17	16	16	14	10	7	15	16	15	16	16	15	71095.9	33763.5	43089.9	91672.2	85742.9	93271.3	126091	112706	74489.4	82835.3	77513.2	23878.5	17666.6	46140.5	76922.6	71605.9	72408	88540.2	48685.6
O00443	PIK3C2A	Phosphatidylinositol 4-phosphate 3-kinase C2 domain-containing subunit alpha	6	3	5	4	4	6	4	5	5	6	4	3	0	5	4	5	5	3	4	18380.1	22128.1	18619.3	16310.2	8005.44	13666.5	15013.7	24451.2	15789.9	12267.1	13859.8	3351.73	NaN	11693	12095	11572.6	21422.4	6045.97	13735.3
O00461	GOLIM4	Golgi integral membrane protein 4	8	7	8	8	9	8	9	9	8	9	9	3	3	4	5	4	4	6	4	39732.4	46670.2	30260.5	28952.1	26168.5	33757.7	27464.8	32326.5	29143.1	32818.1	28598.6	16783.3	23534.5	34190.4	37069.6	21360.7	31716.2	27701.9	42590.3
O00462	MANBA	Beta-mannosidase	4	1	3	2	4	2	2	1	2	1	3	0	1	3	3	2	1	2	3	27453.7	15758.6	44651.6	19966.6	61766.1	31333.1	30604.9	36290.4	36289	26288.5	33794.1	NaN	23912.5	39384.1	70369.4	42702.1	38159.8	33208	57516.4
O00468	AGRN	Agrin	69	53	80	51	79	48	61	68	55	46	46	64	73	63	58	62	70	57	61	162669	210092	327368	160838	269549	145828	128332	147801	146918	135011	159450	146286	188353	128667	118257	199257	257196	73935.9	150794
O00469	PLOD2	Procollagen-lysine,2-oxoglutarate 5-dioxygenase 2	1	1	1	0	1	1	1	1	1	1	1	1	0	1	1	1	1	1	1	25551.6	12271.2	4176.68	NaN	12282	7317.94	7223.13	15917.3	13437.7	4854.42	5827.51	8039.63	NaN	7567.44	17172	7677.99	23692	5300.13	18129
O00470;O14770	MEIS1;MEIS2	Homeobox protein Meis1;Homeobox protein Meis2	3	2	5	0	4	0	1	1	1	0	1	1	4	4	3	3	3	2	5	38496.3	43723	65426.4	NaN	22172.2	NaN	6593.63	35324.3	37071.1	NaN	10248.8	105248	31602.9	31762.2	38332.9	16969.1	22502.5	12564	40692.7
O00471	EXOC5	Exocyst complex component 5	7	5	7	4	6	5	6	7	7	5	5	5	3	5	6	6	6	5	6	59077.7	52695.6	47088	46336.9	29564.2	36028.4	40568.1	50470	47172.6	38263.2	42220.4	20422.4	17673.1	32588	44931.1	33245.1	52431.6	26528.3	43124.1
O00476	SLC17A3	Sodium-dependent phosphate transport protein 4	5	4	1	5	5	5	5	5	5	5	5	0	4	5	5	5	5	5	3	79908.8	24054.8	2928.08	918048	154685	380350	726120	435221	452195	656497	693166	NaN	23431.7	32955.5	95541.1	170146	115616	239618	17458.7
O00478	BTN3A3	Butyrophilin subfamily 3 member A3	8	5	8	3	10	2	5	7	6	3	3	6	4	3	2	2	5	5	4	41103.7	43494.8	67723.2	16231	48475.1	27359.3	20514.1	23647	13953.8	17718.8	10737.1	25534.8	17696.2	22305.7	11820.5	23729.3	26769.5	15886.6	15917.1
O00479	HMGN4	High mobility group nucleosome-binding domain-containing protein 4	2	3	3	2	3	2	2	2	2	2	2	2	3	3	2	3	3	3	3	50350.6	194852	308447	64818.7	411618	31032	34282.6	46323.7	15975.3	28581.9	49761.9	236471	227300	144050	20045.6	28698.6	113113	39689.4	70456.7
O00483	NDUFA4	Cytochrome c oxidase subunit NDUFA4	9	8	9	9	9	9	9	9	9	9	8	6	5	6	8	7	6	7	6	496659	299737	233589	858693	690891	1.02622e+06	937094	688045	761579	927740	566546	80639.2	100349	295584	557568	643767	325242	599470	194134
O00487	PSMD14	26S proteasome non-ATPase regulatory subunit 14	12	10	12	9	12	10	11	12	11	9	10	9	10	9	12	10	11	12	12	101521	93660.2	81714.5	100196	106135	100568	92000.3	95147.1	96321.8	98594.7	84078.1	53398.6	47618.4	76975.3	94325.8	62826.3	116536	79655.8	89056
O00499	BIN1	Myc box-dependent-interacting protein 1	17	17	18	17	20	17	17	17	16	16	16	19	17	16	17	17	17	16	17	120061	74603.5	87485.9	116197	142258	148699	125605	138433	107855	163452	155151	45358.5	85749.2	87882.4	115503	105432	101743	150621	116874
O00501	CLDN5	Claudin-5	2	2	2	1	2	1	2	2	1	1	0	1	0	1	2	2	2	2	2	89253.8	1512.4	60787.3	32276.8	37810.4	31512.6	26317.8	23317	40730.1	33391.3	NaN	47061.7	NaN	57366.4	44747.6	9528.54	36061.8	10758.7	36407
O00505	KPNA3	Importin subunit alpha-4	4	4	4	4	4	4	4	4	4	4	4	4	2	4	4	4	4	4	4	90080.1	97355.6	79059.2	50555.5	47544.3	51368.5	49994.9	60693.2	64132.7	49037.4	56511.6	57586.4	24248.6	61007.6	73080.8	49471.7	75789.4	52469.5	77791.6
O00506	STK25	Serine/threonine-protein kinase 25	1	2	2	1	2	2	1	2	1	1	1	2	0	1	1	1	1	1	1	56995.4	17014.3	33770.2	50157.4	30702	41076.9	42940.4	33167.5	42126.8	46452.1	42109.9	16747.8	NaN	30057.1	42630.6	37417.7	44493.5	30106.6	41059.5
O00515	LAD1	Ladinin-1	20	15	19	22	20	22	20	21	23	19	22	1	18	15	18	19	21	21	19	96917.9	54848.7	42609.3	153169	76204.7	96766.9	102981	147578	197110	114728	157785	3895.01	75608.9	58051.8	136473	82274.7	177330	144657	104458
O00519	FAAH	Fatty-acid amide hydrolase 1	9	1	7	8	9	9	9	6	6	8	8	0	0	2	7	6	7	7	5	31462.8	26066	23020.9	93565.6	36855.3	71188.1	89715.6	39192.9	59313.7	75957.3	89141.2	NaN	NaN	44606.1	28576.8	56842	42095.4	41008.7	26277.3
O00533	CHL1	Neural cell adhesion molecule L1-like protein	12	7	11	16	19	17	15	13	11	16	15	7	7	7	10	13	6	14	6	49269.1	36758.8	24536.5	79220.8	86653.9	138559	85349.9	57032.2	43016	74662.1	86325.3	39886.7	22977.7	18961.4	36848.3	49750.9	19416.3	75486.7	15201.2
O00534	VWA5A	von Willebrand factor A domain-containing protein 5A	19	18	21	15	18	14	19	20	19	12	14	16	16	17	20	17	20	20	19	52371.2	53136.7	57109	28885.7	35013.8	34626.5	38361.9	84170.3	55437.9	40796.1	46154.4	26630.5	29167.1	43588.8	42008	29589.5	77571.3	48515	65772.2
O00560	SDCBP	Syntenin-1	9	10	10	4	9	4	6	9	9	4	9	8	9	8	6	5	7	6	7	63185.8	265042	119887	31953.3	34986.3	21550.3	28737.4	67636.9	78178.3	55584.9	57823.5	57942.7	129262	56242.2	47686	44462.1	75148.3	42705.5	69647.4
O00562	PITPNM1	Membrane-associated phosphatidylinositol transfer protein 1	4	3	2	4	3	3	4	4	4	4	4	3	1	2	3	0	3	2	3	28044.8	9317.21	25448.7	9014.04	10839.6	14987.9	12003.6	33236.4	17510.7	13725.9	9024.24	5393.3	6070.23	21937.4	15057.3	NaN	36535.6	5774.61	25230.1
O00567	NOP56	Nucleolar protein 56	27	25	29	25	30	25	26	26	23	24	22	16	22	25	22	22	25	11	25	39303.6	60754.4	69441	27381.6	56754.9	30789.4	21424.1	29656.8	27670.3	32367.8	27418.1	16303.5	38609.4	62244.8	43235	37671.8	72897.3	18718.5	78342
O00571	DDX3X	ATP-dependent RNA helicase DDX3X	35	34	37	32	36	30	33	35	31	28	29	28	30	33	32	32	34	32	35	122314	113691	109525	95297	124045	77357.8	78972.9	90382.5	111288	86781.2	89643.8	64652.7	60844.5	126381	131323	101788	147615	108078	127203
O00584	RNASET2	Ribonuclease T2	16	7	14	14	16	13	14	14	14	12	12	6	13	13	14	13	11	15	12	88836.1	35388.8	76275.2	123789	417001	129889	150637	115580	73032.1	73501	65014.5	15333.8	77828	82467.6	183839	103958	65671.7	106082	90917.1
O00585	CCL21	C-C motif chemokine 21	2	2	2	0	0	0	0	0	0	0	0	2	2	1	0	0	2	1	0	25633.2	33686.7	18750.3	NaN	NaN	NaN	NaN	NaN	NaN	NaN	NaN	4410.43	32440.5	22955.2	NaN	NaN	22555.4	10714.1	NaN
O00592	PODXL	Podocalyxin	13	12	11	11	13	10	10	11	11	11	11	6	9	10	12	12	13	12	11	144546	70534.2	118133	150302	171007	128923	138667	170190	165303	100988	107382	38698.6	54212.6	143984	186605	153513	136804	188477	215978
O00625	PIR	Pirin	1	2	4	2	4	3	4	3	4	2	3	2	2	2	4	3	3	3	2	10900.2	44265.9	41996.9	17658	19271.6	20830.6	28169.1	20021.6	25805.6	14900.9	17721.6	32336.8	28361	16743	28330.4	30424.2	26788.9	35654.1	26708.6
O00629	KPNA4	Importin subunit alpha-3	13	10	15	10	14	10	11	14	10	7	8	12	11	8	11	11	11	10	11	82555.4	72793.6	81751.4	41263.4	55510.4	41331.6	57032.9	75130.3	63160.7	53348.7	67059.8	36166.7	32625.7	59423.9	65305.4	48836.7	83171.5	47766.3	71089.6
O00635	TRIM38	E3 ubiquitin-protein ligase TRIM38	3	2	3	2	3	1	3	3	1	1	1	0	0	1	2	1	2	0	1	7513.23	9422.56	13149.8	4336.79	6297.28	6593.23	7812.14	6929.85	1141.53	1460.77	1827.93	NaN	NaN	20792.9	11045.9	149694	17955.3	NaN	13224.7
O00712	NFIB	Nuclear factor 1 B-type	2	2	3	1	1	2	1	1	1	2	2	1	1	1	1	1	1	1	1	39648.6	90915.1	45970.6	23631.6	17093.5	23579.9	21760.4	25334.1	30337.7	29303.9	31203.4	71625	35304.3	39116.2	35593.9	30493.6	27192.6	21811.9	42311.2
O00743	PPP6C	Serine/threonine-protein phosphatase 6 catalytic subunit	9	7	9	6	8	7	8	9	8	8	5	5	8	7	8	7	9	7	9	49361.7	46497.5	65592.4	39939.8	47065.9	41264.1	34052.1	43340.9	34308.8	35119.5	35049.3	27066.2	24541.8	45906.5	39688.4	23062.3	49597.9	35090.2	44733.5
O00748	CES2	Cocaine esterase	24	17	11	23	30	25	25	25	26	25	25	0	11	18	21	22	19	24	17	165035	79350.7	7385.91	351750	342041	399977	454633	193712	286243	539548	366419	NaN	19346.5	63973	145477	178356	59506	195311	46946.3
O00754	MAN2B1	Lysosomal alpha-mannosidase	23	20	23	20	24	20	13	19	17	17	19	10	18	22	19	17	20	18	21	75809.7	75720.5	75304.1	55613.8	102512	70557.2	30760.8	28722.4	40857.6	53069.3	55508.9	17576.6	49395.2	61336.9	62735.9	39699	53353.9	38597.8	89756.5
O00757	FBP2	Fructose-1,6-bisphosphatase isozyme 2	1	1	1	1	1	1	1	1	1	1	1	0	1	1	1	1	1	1	1	2.96165e+06	650805	309490	9400854	3.97275e+06	9159806	7.32389e+06	2.41752e+06	4697602	8404801	9446815	NaN	440802	1.00821e+06	3062159	3.24551e+06	1.54155e+06	4797635	991785
O00764	PDXK	Pyridoxal kinase	17	16	16	16	16	15	13	16	13	12	12	16	13	13	12	14	12	11	12	163997	82085.1	112789	201832	209601	202422	133992	120616	135738	190339	152685	68446	115825	121968	212038	194007	175933	144334	133894
O14493	CLDN4	Claudin-4	3	1	3	2	2	1	1	2	2	1	1	2	1	1	2	2	2	1	1	48570.5	68442.8	202034	30818.3	55613	25140.6	45729.9	60925.4	40028.5	13372.1	27782.4	30922	20972.4	70462.2	25711.9	29764.6	87704.3	23849.2	34273.9
O14494	PLPP1	Phospholipid phosphatase 1	2	2	2	2	2	2	2	2	2	2	2	2	1	2	1	2	2	2	2	56324.9	75527.3	51389.3	36478.1	43786.8	31430.1	41561.2	45017.3	35587.9	29487.2	46484.1	10474.3	35305.3	42652.9	82593	34305.6	51687.2	36625.4	41330.6
O14495	PLPP3	Phospholipid phosphatase 3	5	2	6	5	5	4	4	5	4	4	4	3	4	5	5	5	6	5	5	137245	125861	89960.2	108429	108296	147101	136417	170171	112201	108111	141581	59692.8	35639.2	68581.1	103871	115054	82948.9	89426.4	78629.2
O14497	ARID1A	AT-rich interactive domain-containing protein 1A	6	5	5	5	5	5	5	5	4	3	4	2	4	5	3	3	5	2	5	18588.9	30278.6	26600.4	15285.4	15483.9	13492.9	7786.4	12777.8	11881.1	10801.1	10152.3	4607.69	14835.9	24788.9	22722.5	13384.3	16792.5	8377.92	25162.5
O14498	ISLR	Immunoglobulin superfamily containing leucine-rich repeat protein	6	7	9	1	5	2	2	7	4	3	2	9	8	7	7	2	7	2	7	45302.7	126309	357043	7653.82	14409	11258.3	12924.4	24382.4	41354.7	17253	30815.3	204326	138612	47496.6	49852.3	14139.9	70493.1	22257.3	76435.4
O14521	SDHD	Succinate dehydrogenase [ubiquinone] cytochrome b small subunit, mitochondrial	7	6	6	7	6	6	7	5	7	7	7	4	3	5	7	6	6	7	6	55823.3	27879.1	29595.3	133604	106761	166819	121976	97668.3	91910.8	168821	121855	13353.7	9875.83	50565.2	97036.8	71035.2	44727.5	83170.6	32906.9
O14530	TXNDC9	Thioredoxin domain-containing protein 9	1	1	1	1	1	1	1	1	1	1	1	1	1	1	1	1	1	1	1	37014.7	39581.7	37498	28052.1	36048.1	32856	42807.4	42411.9	41060.7	30572.2	32598.1	27516.5	27014.5	27204.7	36110	24756.7	54641.4	36174.1	40337.2
O14545	TRAFD1	TRAF-type zinc finger domain-containing protein 1	1	1	1	1	1	1	1	1	1	1	1	1	1	1	1	0	1	1	1	26709.4	59984.2	34796.7	17188.9	16646.9	16134.5	16328.9	17528.9	2640.37	12930.7	16264.8	15860.6	19436.5	20866.5	10232.1	NaN	17569.3	15424.7	18102.3
O14548	COX7A2L	Cytochrome c oxidase subunit 7A-related protein, mitochondrial	7	3	6	7	7	7	7	7	7	7	6	0	2	7	7	7	7	7	5	124758	135448	38216.1	312408	175953	293272	216628	148850	206283	218240	225059	NaN	18313.1	71105.6	147826	152484	89002.1	190920	63596.4
O14558	HSPB6	Heat shock protein beta-6	11	17	16	7	8	6	9	13	9	8	10	18	16	9	7	7	12	9	10	103429	970952	346352	15814.5	18130.1	22791.6	33784.7	138780	78875.5	51189	120859	1.78953e+06	267931	74940.6	71715.6	46956.3	151820	120574	106259
O14561	NDUFAB1	Acyl carrier protein, mitochondrial	6	3	5	6	7	7	7	7	6	6	6	4	5	6	7	6	6	7	5	171988	63819.7	104278	148912	843926	187400	306958	235765	206225	116463	127525	49733.6	84119	111548	242954	269872	121802	359373	99916.3
O14562	UBFD1	Ubiquitin domain-containing protein UBFD1	2	1	2	2	2	2	1	2	2	1	1	0	1	1	2	2	1	1	1	78007.1	54441.8	71859.3	51011.4	41599.9	55136.3	38269.1	68619.9	35677.4	43613.3	40941.3	NaN	28123.9	40582.5	30357	15661.3	52103.4	31352.3	60315
O14569	CYB561D2	Transmembrane reductase CYB561D2	1	1	1	1	1	1	1	1	1	1	0	0	0	0	1	0	1	1	1	66306.7	27066.3	45659.8	11773.6	19817.5	31708.2	9613.36	43269.8	11672	1325.11	NaN	NaN	NaN	NaN	59188.1	NaN	53112.5	53072.9	36545.8
O14579	COPE	Coatomer subunit epsilon	13	11	11	10	11	12	13	14	12	10	11	9	11	8	12	11	12	11	11	88016.1	91687.9	75822.9	83780.7	124543	78879	77398.3	85946.6	81177.9	82968.2	70569.3	53416.6	35645	66919.7	79047.3	55213	96333.9	60301	74184.6
O14602	EIF1AY	Eukaryotic translation initiation factor 1A, Y-chromosomal	4	3	5	4	8	6	4	6	4	6	3	5	3	2	3	4	6	3	3	93371	130572	83966.8	123739	146884	110857	108429	77923.6	56200.6	106940	101254	60539.6	37519.4	88696.3	90587.2	84506.7	79199	91063	17718.9
O14617	AP3D1	AP-3 complex subunit delta-1	33	23	31	30	30	29	31	33	31	30	29	15	17	26	31	32	30	31	29	65498.9	49373.5	37510.9	61653.8	42635.7	59233.9	66613.4	75988.3	61342.9	64906.8	59466.3	18811.6	20462.1	47600.2	59482	52806.1	70065.9	60310.8	53057.6
O14618	CCS	Copper chaperone for superoxide dismutase	8	7	10	7	9	7	7	8	8	7	7	9	9	9	8	9	9	9	8	91288.7	135534	109513	154779	97154.1	160229	140573	84700.5	121638	169131	125805	77375.1	112797	82038.3	91484.5	93562.4	110193	119200	89688.5
O14638	ENPP3	Ectonucleotide pyrophosphatase/phosphodiesterase family member 3	13	2	6	15	14	15	15	14	13	13	13	3	0	0	15	13	4	15	1	16623.5	5439.33	6486.14	46391.6	26705.5	38300.9	35920.1	22886.4	29621.3	37865.9	49869.7	14594.7	NaN	NaN	41113.3	23576.9	11946.3	54412.6	23660.7
O14639	ABLIM1	Actin-binding LIM protein 1	28	20	28	24	37	27	28	31	29	24	24	24	28	21	24	23	30	26	25	45455	34379.9	45713.9	38862.7	67871.1	36840.3	40086	52098.3	43569	41003.6	44385.2	22916.1	40630.7	30054	43273.7	39444.9	53869.3	42776	35932.8
O14641	DVL2	Segment polarity protein dishevelled homolog DVL-2	2	2	2	1	2	2	2	2	1	1	2	1	0	1	2	1	1	1	1	25950.7	33925	25876.7	14281.1	19922.7	19655.5	10852	12522.8	1800.25	8313.33	10572.4	20958.8	NaN	27292.5	43141.6	32799.2	39114.4	27221.9	49145.2
O14653	GOSR2	Golgi SNAP receptor complex member 2	6	4	6	5	6	5	6	5	5	4	6	3	4	4	4	4	6	4	5	71115.3	59664.8	65145.9	63115.9	97754	105948	80387.8	78886.2	75488.9	91483.1	90695.2	94857.5	28958.9	52637.4	65375.9	50318.7	68861.3	48880.2	69650.9
O14656	TOR1A	Torsin-1A	3	3	3	4	4	4	4	4	4	2	3	3	3	4	2	4	4	2	4	41934.6	94628.1	67636.9	37228.5	33246.9	59813	48055.8	53510.2	60455.5	48452.4	22343.5	24885.9	17429.6	58115.4	56323	46676.6	70253.7	34973.2	62121.1
O14662	STX16	Syntaxin-16	3	3	3	3	3	3	3	3	2	2	3	2	3	3	2	2	3	3	3	57446.2	57628.9	41033.9	56119.2	52331.1	51316.8	46593.7	47038.3	52554	43120.4	52483.4	23331.6	14083.6	22688.1	35348.2	30700.4	35259.1	28923.5	27480.9
O14672	ADAM10	Disintegrin and metalloproteinase domain-containing protein 10	20	16	21	16	21	16	17	17	17	16	15	15	13	17	16	17	19	18	17	85683.7	74779.4	76218.6	81775.6	65786.6	76912.3	63558.6	66418.3	53609.8	71934.4	70194.7	42347.9	19787.7	48552.3	61184.2	67746.3	66372	53470.5	41056
O14678	ABCD4	Lysosomal cobalamin transporter ABCD4	2	1	1	2	2	2	2	2	2	2	2	0	1	1	2	2	1	2	1	46350.2	5996.46	13329.1	47747.2	47574.2	151207	23108	54482.9	46735.7	58872.4	61535.2	NaN	6345.94	20036.5	57301.1	27935.8	24487.5	58724.7	18905.9
O14681	EI24	Etoposide-induced protein 2.4 homolog	1	1	1	1	1	1	1	1	1	1	1	1	0	1	1	1	1	1	0	165911	162172	161617	178712	97722.6	164703	120256	121173	145039	129810	141825	73090.9	NaN	87204.9	147681	77552.2	161925	48660.4	NaN
O14683	TP53I11	Tumor protein p53-inducible protein 11	2	2	2	1	1	0	0	0	0	0	0	2	2	2	2	2	2	0	2	47246.4	42850.6	32225.5	15137.6	8930.38	NaN	NaN	NaN	NaN	NaN	NaN	43275.5	7636.4	20473.2	26840	12319	20674.1	NaN	29692.2
O14684	PTGES	Prostaglandin E synthase	1	1	1	1	1	1	1	1	1	0	0	0	1	1	1	0	1	1	1	65637.7	186810	371621	33987.6	14177.6	66190.4	11851.7	49340.1	5504.92	NaN	NaN	NaN	138946	213665	72243.8	NaN	155441	80642	146286
O14732	IMPA2	Inositol monophosphatase 2	7	3	5	6	7	7	7	9	5	6	6	1	3	5	6	8	7	6	6	200430	33602.8	15712.4	144489	178933	247892	215795	169920	120868	176410	162147	9531.44	20595.4	54859.4	125917	138001	74920.4	164197	62512.8
O14733	MAP2K7	Dual specificity mitogen-activated protein kinase kinase 7	2	1	0	1	0	1	1	1	2	1	1	1	0	2	2	1	1	2	1	23347.4	15328.4	NaN	34462.1	NaN	20475.1	20706.5	30107.7	27072.1	16405.2	8543.37	37014	NaN	73899.9	37770.9	34477.9	35334	11209.7	114239
O14734	ACOT8	Acyl-coenzyme A thioesterase 8	3	2	2	3	5	3	5	5	3	2	3	0	2	4	4	4	4	3	3	27344.7	10591	9505.13	52798.9	51173.6	60294.7	66272.6	42798.9	49775.1	48337.7	62597.7	NaN	9090.61	18776.4	31995	33202.6	22537.2	32266.1	15036
O14735	CDIPT	CDP-diacylglycerol--inositol 3-phosphatidyltransferase	5	5	5	5	5	5	5	5	5	4	5	5	5	5	5	5	5	5	5	200667	224526	338548	193037	183758	216851	153546	167128	189192	203840	172951	164114	96623.6	145313	226340	197416	235150	141695	228226
O14737	PDCD5	Programmed cell death protein 5	8	8	8	8	8	8	8	8	8	8	7	8	9	9	9	7	9	7	9	152873	120983	122188	117686	140524	130752	143796	150431	149985	145890	134901	102241	119916	110167	108141	89271.7	130258	94645.5	125087
O14744	PRMT5	Protein arginine N-methyltransferase 5	22	18	21	21	21	22	21	22	22	20	21	15	10	16	19	19	22	20	16	74580.6	69564	49945.2	93081	54613.9	100698	78027.7	69284.6	82084	96653.7	87967.9	33787.7	18622.9	49829	75088.2	62076.5	76211.2	69466.4	62720.9
O14745	SLC9A3R1	Na(+)/H(+) exchange regulatory cofactor NHE-RF1	29	21	20	30	31	31	30	30	30	30	30	8	24	22	27	27	25	29	23	411114	126798	59777.8	1.05424e+06	1.03675e+06	1.17364e+06	946772	766984	793239	1.02932e+06	852583	10286.4	156644	173738	442466	588344	294556	679100	150451
O14772	FPGT	Fucose-1-phosphate guanylyltransferase	6	2	3	4	5	4	6	6	4	4	3	4	0	0	2	1	3	3	2	38902	37929.9	20616.6	30021.8	20524.4	18731.2	26488.5	31307	18128	24167.5	32267.1	17321.2	NaN	NaN	35427.7	34967.2	49958.7	41519.1	33998.9
O14773	TPP1	Tripeptidyl-peptidase 1	13	13	13	12	13	12	12	12	13	13	13	13	11	12	11	12	11	12	12	743510	648610	546480	790060	921604	1.01273e+06	471577	467531	541192	644591	997145	204591	363516	451358	567074	568105	568817	474539	484493
O14776	TCERG1	Transcription elongation regulator 1	20	18	20	20	22	19	20	21	19	16	18	12	14	17	15	14	17	14	18	78620.8	82012.3	77466.4	49227.3	65514.8	47411.3	38669.8	39370.2	43621	42824.1	36248.8	17292.5	57744.3	72613.5	65883.6	50170.4	70335.1	40845.4	84959.1
O14786	NRP1	Neuropilin-1	26	22	27	17	23	14	21	23	20	15	20	26	23	23	24	24	25	23	26	62381.9	113159	124361	32866.9	30318.4	38000.2	34271.4	48711.7	43794.4	30659.6	40755.4	92384.7	33300.9	55224.6	54292.4	39531	76720.4	39040.7	62878.5
O14787	TNPO2	Transportin-2	11	7	10	8	9	8	11	10	11	9	11	7	6	10	11	10	10	7	9	54492.8	55313.9	67020.2	44417.9	30134.4	46485.8	41154.5	47731.9	44150	39911.2	44105.8	24581	21510.9	69267.3	66820.1	50664.5	80968.7	46517.3	85433.8
O14791	APOL1	Apolipoprotein L1	4	4	5	5	2	6	6	5	5	5	5	5	2	1	2	4	3	2	1	59341.5	123492	61988.5	177632	56003.7	61474.8	145507	115475	84139.3	105384	112606	128813	11944.1	34270.7	21393.1	57817.8	56086.7	53842.8	24603.6
O14802	POLR3A	DNA-directed RNA polymerase III subunit RPC1	2	2	1	2	2	2	2	2	2	2	2	0	0	2	2	0	1	1	1	19913.6	7976.56	8675.53	8929.5	23433.5	33556.8	19077.4	14967.3	20459.5	25038.2	18427.4	NaN	NaN	7164.97	8547	NaN	10311.6	11451	7229.73
O14817	TSPAN4	Tetraspanin-4	1	1	1	1	1	1	1	1	1	1	1	1	1	1	1	1	1	1	1	39844.1	75659.7	90616.6	51085.5	37317	43847.5	45140	43022.6	50638.1	21613.4	44467.7	82488.3	23049.4	34636	48070.6	55400.7	52895.5	55207.3	42137.5
O14818	PSMA7	Proteasome subunit alpha type-7	22	21	22	22	23	21	22	22	21	20	21	21	18	19	20	20	20	21	20	202009	139640	151762	201654	185070	210651	180687	179773	181689	214629	182469	91525.9	60874.2	145573	163490	129677	170478	151617	158792
O14828	SCAMP3	Secretory carrier-associated membrane protein 3	7	7	6	7	6	7	7	7	7	7	6	5	6	6	7	5	7	7	7	141612	132907	88446	128101	84761.1	135668	119420	146778	103045	102242	130017	63459.4	36322.1	77604.3	86084.7	83158.4	97376	104071	88702.1
O14832	PHYH	Phytanoyl-CoA dioxygenase, peroxisomal	11	5	4	15	21	16	16	19	13	14	13	3	7	7	11	15	6	14	5	45431.6	39150.1	19893.9	95025.3	138163	133816	137752	90752.2	49315.9	91382.6	77057.7	28702.1	28316.5	34456.4	50878.2	75408.4	20785.3	65378.3	31201.5
O14841	OPLAH	5-oxoprolinase	39	20	31	40	44	39	41	41	37	35	36	3	16	29	42	40	41	40	33	95830.8	27701.2	30687.4	132197	125652	132462	114126	119291	111268	166933	125582	6449.19	17997.3	56098.5	115428	99493.5	94313.6	114191	66506.1
O14874	BCKDK	[3-methyl-2-oxobutanoate dehydrogenase [lipoamide]] kinase, mitochondrial	6	4	7	9	8	8	7	8	8	8	8	4	3	7	8	7	7	8	5	77600.2	37095.4	18799.7	103822	99187.1	137676	110059	81358.5	87154.8	101746	91254.9	13058.9	11129.8	26736.7	57401	65956	43029	79304.8	25835.1
O14879	IFIT3	Interferon-induced protein with tetratricopeptide repeats 3	8	3	8	4	8	1	5	6	5	4	4	3	3	3	6	5	6	5	9	31245.2	171676	33642	28574.8	24013.4	13155.6	11120.3	22125.8	23575.9	31519.5	11580.6	15192.7	25541.2	30893.1	24806.7	34207.8	38793.7	26445.3	167064
O14880	MGST3	Microsomal glutathione S-transferase 3	14	8	14	13	14	13	14	14	14	12	13	8	9	10	12	12	12	12	10	268442	173132	171565	384545	396238	429754	371602	311831	286478	320172	288600	108457	61783.5	124814	288034	403353	234591	317106	147384
O14896	IRF6	Interferon regulatory factor 6	1	1	1	1	1	1	1	1	1	1	1	0	1	1	1	1	1	1	1	24988.8	19137.9	24129.9	50928.2	11020.5	28641.1	37625.1	44227	49180.3	44917.5	47092.1	NaN	3687.72	24044.9	26717.6	31542.1	34373	21287.9	25204.5
O14905	WNT9B	Protein Wnt-9b	1	1	12	0	2	0	1	1	1	0	0	0	5	2	1	8	0	0	1	2470.38	16622.9	89505.5	NaN	45684.1	NaN	2285.03	93212.3	10831.7	NaN	NaN	NaN	62538.5	110021	71111.6	125906	NaN	NaN	38485.3
O14907	TAX1BP3	Tax1-binding protein 3	3	2	3	2	3	2	2	3	3	2	2	3	3	2	3	3	3	3	3	253466	289949	425843	187736	190184	221125	214365	261145	276775	233049	271247	185100	307629	140447	278455	197446	416807	151715	252261
O14908	GIPC1	PDZ domain-containing protein GIPC1	10	8	9	9	10	9	9	9	9	7	8	6	4	7	8	7	8	8	6	53874.5	52809.1	45673.9	40870.8	43884.3	44701.7	46218.5	57169.7	39382.9	38878.7	45580.7	26290.7	31316.3	42708.5	57879.9	43349.4	72184.9	52378	61575.6
O14910	LIN7A	Protein lin-7 homolog A	12	12	12	12	12	12	12	12	11	12	12	11	12	10	12	12	12	12	11	115330	70853.2	96328.5	196103	216100	172347	168170	109182	117790	164049	145600	46387.7	53144.4	56279.1	101814	108586	75143.3	110254	69977.4
O14920	IKBKB	Inhibitor of nuclear factor kappa-B kinase subunit beta	6	5	5	4	3	2	3	4	4	4	3	3	1	2	4	4	3	3	3	37074.6	78131.1	46215.4	40026	15068.8	29345.6	28816.5	30634.6	37931.9	24415.3	30286.9	27335	8307.29	33928.8	37128	20527.6	55523.2	27222.3	34879.1
O14925	TIMM23	Mitochondrial import inner membrane translocase subunit Tim23	3	3	2	3	3	3	3	3	3	3	3	1	1	3	3	3	3	3	3	82481.8	53933.8	35892.4	106672	104502	128958	87163.2	85572.2	87222	112416	98910.6	10768.1	32026	69605.4	89500.7	81961.2	94355	99993.5	66991
O14933	UBE2L6	Ubiquitin/ISG15-conjugating enzyme E2 L6	3	3	3	0	2	1	2	2	3	1	1	2	3	3	3	3	3	3	3	52342.1	24637.4	74423.7	NaN	40694.4	10500.4	8512.18	27328.3	16225.2	4843.67	11962.4	25174.1	43271.4	53615.2	41205.1	28422.9	51793.3	40177	90226
O14936	CASK	Peripheral plasma membrane protein CASK	31	20	30	25	31	28	26	28	27	24	23	21	14	25	29	28	27	31	25	51964.4	43711.8	47957.5	84535.1	89301.9	83926.1	76215.6	50824.8	56483.8	79730.8	78053	23250.9	15635.7	35645.6	68789.7	64852.2	44557.8	65965	42456.9
O14939	PLD2	Phospholipase D2	1	1	1	0	0	0	1	1	1	0	1	0	0	0	0	0	0	0	0	13489.2	21679.3	4629.9	NaN	NaN	NaN	7685.71	5654.49	8972.19	NaN	6979.42	NaN	NaN	NaN	NaN	NaN	NaN	NaN	NaN
O14949	UQCRQ	Cytochrome b-c1 complex subunit 8	7	8	8	9	9	8	8	9	8	9	8	7	7	7	7	8	7	8	7	341191	206998	140025	747954	515912	802915	589948	420239	576364	780735	666375	63751.7	67586.1	222959	514750	561503	300602	531719	213143
O14950;P19105	MYL12B;MYL12A	Myosin regulatory light chain 12B;Myosin regulatory light chain 12A	13	13	14	12	15	14	14	14	14	14	12	14	12	13	12	12	13	14	13	459955	1.15677e+06	1.1526e+06	353156	467016	344572	337854	431609	428220	355889	382939	1.57778e+06	590975	363402	445854	375813	549057	347997	527288
O14957	UQCR11	Cytochrome b-c1 complex subunit 10	1	1	1	1	1	1	1	1	1	1	1	0	1	1	1	1	1	1	1	398513	202788	129497	735120	505850	884034	628695	503238	552792	917579	713989	NaN	34595.3	179078	475806	558979	344037	582528	203960
O14960	LECT2	Leukocyte cell-derived chemotaxin-2	1	1	1	1	1	0	0	1	1	1	1	1	1	1	1	1	1	1	1	8164.2	26085.9	31842.5	34782.1	15757.3	NaN	NaN	13344.4	34398.7	29941.9	34491	36378	13322.1	14247.8	34460.7	8509.71	30585.8	12124.4	19502.9
O14964	HGS	Hepatocyte growth factor-regulated tyrosine kinase substrate	15	11	19	15	15	15	14	14	16	14	14	12	12	15	16	15	17	16	15	66978.5	54055	68880.8	59696.9	72557.7	59217.8	53231.6	57884	60847.6	63662.7	56195.8	38123.9	40437.5	50176.9	66529.8	43682.4	64715	64233.7	58805.2
O14966	RAB29	Ras-related protein Rab-7L1	8	5	8	8	9	8	8	7	9	5	6	1	4	6	9	9	7	9	7	100534	44795.3	21157.2	153557	104119	191698	118312	110289	113240	173668	126886	3132.43	13996.3	37320.8	105350	87658	54369.2	108955	42088.6
O14972	VPS26C	Vacuolar protein sorting-associated protein 26C	9	7	10	8	9	9	9	9	8	8	6	8	7	9	9	9	9	10	9	77426.3	51500.7	65178.3	72221.7	62797.8	67777.9	75322.7	67056	65691.5	48977.3	72081	21744.8	19546.9	52692.2	61208.1	57474.2	64744.1	65119.9	57886.2
O14974	PPP1R12A	Protein phosphatase 1 regulatory subunit 12A	28	22	30	21	30	21	26	27	23	19	20	27	27	25	27	23	25	24	26	62233.4	117938	113680	35775.7	41873	33033.4	27990.4	41095.1	38897.6	35490.5	39464	102137	66281.3	49822.5	55967.6	38898.8	65748	38688.2	74762.6
O14975	SLC27A2	Very long-chain acyl-CoA synthetase	41	11	15	47	47	52	50	47	48	50	46	2	7	23	45	44	36	44	26	84229.8	16252.3	12146.4	287939	197700	286730	262562	154650	136996	255291	279860	10512.4	14052.2	48390.5	164727	148483	76265.8	160250	48133.8
O14976	GAK	Cyclin-G-associated kinase	17	9	14	15	16	13	16	18	14	14	14	10	7	14	17	16	17	15	14	53299.9	40712.5	35433	52077.2	49886.7	51929.1	59875.7	49973.9	52322.5	47083.1	45696	10625.9	14789.6	30663.2	44801.1	34101.8	50137.9	45939.6	38437.2
O14979	HNRNPDL	Heterogeneous nuclear ribonucleoprotein D-like	14	7	14	12	14	12	11	13	9	8	8	8	8	14	13	13	14	13	13	166696	121409	215615	79842	164272	68218.1	92088.5	88874	70918.4	85449.3	73191.3	54610	118681	146238	183362	129542	194720	91524.9	194958
O14980	XPO1	Exportin-1	44	43	47	36	39	33	35	40	35	37	33	37	29	39	39	36	41	37	41	104687	111730	145050	68216.3	40472.9	63475.5	52065.7	68763.1	70988.5	62374.3	64566.5	49361.2	35262.9	89089.6	104102	72709.5	110575	55984	122369
O15020	SPTBN2	Spectrin beta chain, non-erythrocytic 2	82	46	90	81	91	80	79	83	80	69	72	6	38	61	73	77	71	75	68	52968.9	28980.2	101330	124994	98086.4	96765.6	66583.1	62544.1	63735.2	81308	65586.6	37830	17447.2	42771.1	69105.6	87106.3	55083.2	63914.4	53958.5
O15027	SEC16A	Protein transport protein Sec16A	16	14	16	15	15	15	15	15	15	14	14	8	6	10	15	12	14	11	12	54726	45052.8	45924.6	41094.1	51909.1	45375.6	45360.6	48231.9	47867	41779.6	40791.7	13485.2	29073.1	44301.4	51244.1	36571.5	50658.8	36689.8	50405.4
O15031	PLXNB2	Plexin-B2	50	39	55	40	51	42	48	48	44	37	40	35	37	41	44	43	48	38	44	52806.9	56170.3	76477	62321	56830.3	61702.8	53053.8	45991.6	53242.1	56224.2	50133.4	34571.5	26377.6	38238.9	53469	49747.7	51636.4	40519	52571.8
O15042	U2SURP	U2 snRNP-associated SURP motif-containing protein	12	10	12	9	12	10	7	10	9	8	8	5	6	11	11	11	11	9	12	61090.7	76976.8	63820.7	43706.5	45795.2	50039.2	30694.7	33327.2	36847.6	39871.7	33337.7	45102.5	24641.7	58287.7	58276.2	43314.4	61626.8	27958.9	64531.5
O15047	SETD1A	Histone-lysine N-methyltransferase SETD1A	1	1	1	1	1	1	1	1	1	1	1	1	1	1	1	1	1	0	1	28989.1	45083.8	37218.6	18719.6	18523.6	17136.4	12340.2	16244.3	15206.1	16427.1	19361	15409.7	25536.4	23582.1	15521.6	8094.78	15874	NaN	16170.5
O15061	SYNM	Synemin	14	27	21	8	18	12	10	17	14	9	15	32	15	9	7	7	5	12	8	16279.6	176786	38963	27187	16207.8	24367.3	26964.7	31372.1	27159.5	26802.2	32728	204888	35124.5	34000.1	33638.4	32886.7	21756.3	31942.7	32430.2
O15066	KIF3B	Kinesin-like protein KIF3B	1	0	0	2	2	2	1	2	2	1	2	0	1	1	1	1	1	1	1	30857.2	NaN	NaN	20192	25561.5	39462.5	32984.2	37969.4	31270.5	33904.9	17507.7	NaN	9488.75	9460.14	43717.7	19395.6	15897.7	18661.2	19257.5
O15067	PFAS	Phosphoribosylformylglycinamidine synthase	23	22	26	22	22	23	18	21	22	20	21	20	16	22	23	21	23	23	21	102477	82013.7	77498.1	86011.8	63522.7	91322	72476	87615.3	82095	83938.8	82502.4	30063.4	33503.4	101490	105886	67533.6	121043	75440.2	100082
O15075	DCLK1	Serine/threonine-protein kinase DCLK1	2	2	1	0	0	0	0	1	0	0	0	2	2	2	1	0	0	0	1	37794.9	18620.3	62505.7	NaN	NaN	NaN	NaN	11900.5	NaN	NaN	NaN	89213.1	46642.5	23542.2	18809.4	NaN	NaN	NaN	39689.6
O15085	ARHGEF11	Rho guanine nucleotide exchange factor 11	3	3	3	2	3	3	2	2	1	1	1	1	0	1	2	1	1	0	1	5887.19	7901.92	5396.98	3667.58	5098.11	4494.88	3979.69	2584.65	5740.02	5029.92	4958.89	3101	NaN	4268.58	5810.3	7818.46	6952.14	NaN	6553.61
O15091	PRORP	Mitochondrial ribonuclease P catalytic subunit	7	3	4	9	8	9	8	8	8	9	9	3	3	4	7	7	6	6	4	25618.5	21190.8	12983	52522.3	36326.8	63299.7	53642.2	32442.3	45659.5	60444.4	58378.8	2977.92	12453.2	17491.7	32653	29728.1	24910.3	36557.8	14781.8
O15111	CHUK	Inhibitor of nuclear factor kappa-B kinase subunit alpha	2	1	2	2	2	2	2	2	2	2	2	1	1	1	1	1	1	1	1	42781.3	33913.8	18332.8	56311.2	33085.9	61889.4	57362.2	46290.3	26122.4	41932.7	44385.1	10323.5	6309.46	27244.1	16570	26488.1	22178.9	28264.5	32663.5
O15116	LSM1	U6 snRNA-associated Sm-like protein LSm1	3	3	3	3	3	2	3	3	3	3	3	3	3	3	3	3	3	3	3	90299.4	82616.2	77058.3	38393.1	81999.4	60653.5	50805.5	59774.7	70402.6	61718.4	51056.6	75126.4	73256.7	51766.9	70397.2	48485.6	100885	54918.9	50476.1
O15117	FYB1	FYN-binding protein 1	3	3	3	0	0	0	0	2	0	0	2	2	2	0	0	0	1	0	0	47556.5	81929.1	33087.5	NaN	NaN	NaN	NaN	10636.6	NaN	NaN	1453.28	17065.5	23147.1	NaN	NaN	NaN	19213.2	NaN	NaN
O15118	NPC1	NPC intracellular cholesterol transporter 1	1	1	1	0	1	1	0	1	1	1	1	1	0	1	1	1	1	0	1	85259	113895	92549.1	NaN	42588.9	64198.6	NaN	54550.4	65162.4	63546.8	43789.8	44004.2	NaN	67391.5	51362.4	22731.4	67129.5	NaN	74822.3
O15121	DEGS1	Sphingolipid delta(4)-desaturase DES1	2	1	2	2	1	1	2	2	1	1	1	0	0	1	1	1	2	1	1	32131.6	26341.6	15486.7	20699.4	7313.11	15551.3	10960.7	21054.8	17109.6	18595.7	7696.73	NaN	NaN	41292.7	34280.4	35909.6	34750.1	32594.1	46143.6
O15126	SCAMP1	Secretory carrier-associated membrane protein 1	6	5	6	6	6	6	6	6	6	6	6	3	4	6	6	6	6	6	5	90609.5	86780.7	90483.7	109803	54189.6	106064	96538.2	123691	116083	95657.8	93101.1	39881.9	22870.7	54301	92942.8	86355.6	123729	113990	94262.1
O15127	SCAMP2	Secretory carrier-associated membrane protein 2	3	3	3	3	3	3	3	3	3	3	3	3	3	3	3	3	3	3	3	392248	456540	281236	470838	270378	423686	453588	462032	446522	450476	457776	152721	119446	303975	411209	334976	445226	449303	379254
O15143	ARPC1B	Actin-related protein 2/3 complex subunit 1B	21	19	24	16	21	18	19	20	18	18	16	21	18	18	18	18	21	18	19	259152	387532	366324	99798.2	75372.9	96545	134673	205323	178409	113655	79967.5	203749	140184	231384	136462	112174	298644	113210	208022
O15144	ARPC2	Actin-related protein 2/3 complex subunit 2	27	24	30	25	29	27	27	25	26	26	25	26	24	27	27	26	27	27	27	290407	344348	334007	229876	203122	224497	222559	262462	263792	240691	216462	218107	125902	270045	216309	183753	293663	188228	270570
O15145	ARPC3	Actin-related protein 2/3 complex subunit 3	9	11	12	10	12	9	11	10	10	10	8	12	8	9	10	10	10	10	9	240983	294967	288204	160810	149590	158836	167366	181400	172490	152515	181762	211249	93576.8	187030	153897	134659	219587	147054	178554
O15155	BET1	BET1 homolog	1	1	1	1	1	1	1	1	1	1	1	1	1	1	1	1	1	1	1	108608	92936.6	87304.7	97171.5	55663.9	107017	54732.4	97623.1	123907	97794	129802	35433.2	29586.3	55168.4	103808	94504.7	97644.3	84794.3	80672.6
O15160	POLR1C	DNA-directed RNA polymerases I and III subunit RPAC1	6	6	5	4	6	6	4	5	6	6	6	3	3	5	4	3	5	3	5	50293.9	45135.9	44135.4	42395	42313.1	35312.2	30236.7	38622.1	37635	34893.1	26482.2	20408.1	26435	32396.5	41324.9	35960.8	50083.3	39154.9	39607.5
O15162	PLSCR1	Phospholipid scramblase 1	2	1	3	0	3	1	1	1	1	1	1	3	1	2	1	1	3	2	3	75027.5	284567	190905	NaN	67187	42191.1	20136.8	59833.9	59443.5	61146.1	75536.8	85318.8	29448	39764.4	50561.2	27218.8	154277	32336.1	83284
O15173	PGRMC2	Membrane-associated progesterone receptor component 2	16	13	16	15	15	15	15	15	15	14	13	12	12	13	15	15	13	16	13	184723	166165	208550	217262	169048	236458	202972	174145	163646	168381	188824	92529	78834.9	120079	201801	183521	207535	191233	178322
O15204	ADAMDEC1	ADAM DEC1	1	0	0	0	1	1	0	0	0	1	0	0	1	1	1	1	0	0	0	27404.6	NaN	NaN	NaN	129719	25385.6	NaN	NaN	NaN	53469.3	NaN	NaN	52151.7	45591.9	198270	68037.6	NaN	NaN	NaN
O15211	RGL2	Ral guanine nucleotide dissociation stimulator-like 2	2	2	1	2	2	1	1	2	2	1	2	0	1	2	2	2	2	1	2	54303.9	14323.3	38441.8	34066	22405.4	46223.4	47440.7	33305.7	41629.6	34457.9	35741.8	NaN	23670.3	54827.9	66115.4	37556.5	63404.8	29551.1	63196.1
O15212	PFDN6	Prefoldin subunit 6	7	7	7	6	7	7	7	7	7	7	7	6	7	6	7	7	7	7	7	105250	96975.8	95887.2	95052.9	73596.7	98997.9	92494.4	101687	85759.5	92388.2	81889.8	49285.8	75348.6	72212.3	86142.8	61040.8	100940	75781.3	93173.7
O15229	KMO	Kynurenine 3-monooxygenase	25	9	4	27	27	27	26	27	22	25	25	0	3	13	26	26	14	27	10	108347	25558.7	16636.7	339980	143626	392476	260316	115772	139427	282597	198310	NaN	7743.05	32314.2	97104.7	119228	33931.5	140848	25563.2
O15230	LAMA5	Laminin subunit alpha-5	108	100	135	86	121	87	95	104	98	76	79	103	104	110	99	103	111	77	101	146806	233695	253844	110183	181447	97328.5	88682.1	92308.2	89739.4	92830.2	81572.8	133341	99324.1	108954	103896	109904	139291	46228.3	120427
O15231	ZNF185	Zinc finger protein 185	17	12	18	18	19	17	18	18	19	17	16	5	13	14	16	17	18	19	16	50855.9	39270.1	43930.2	53450.7	65690.1	37665.5	45824.8	63997.9	58235.9	53565.9	48830.5	16915.6	29943.4	36500.4	52509.9	50299.4	49504.6	46757	54824.3
O15234	CASC3	Protein CASC3	1	0	1	0	1	1	1	1	0	0	0	0	0	0	0	0	0	0	0	3002.55	NaN	1651.14	NaN	5691.72	907.452	1503.15	2392.63	NaN	NaN	NaN	NaN	NaN	NaN	NaN	NaN	NaN	NaN	NaN
O15235	MRPS12	28S ribosomal protein S12, mitochondrial	2	1	1	3	4	3	4	4	2	2	3	0	2	3	2	3	3	3	2	14653.1	15141.5	11029.3	24212.7	42762.1	30340.6	33063.6	26366.6	14822.8	32896.6	31794.3	NaN	5566.56	11781	9694.27	11049.6	14375.9	14807.5	8285.3
O15239	NDUFA1	NADH dehydrogenase [ubiquinone] 1 alpha subcomplex subunit 1	0	0	3	1	3	2	2	3	0	1	0	2	0	1	1	0	0	2	0	NaN	NaN	29504.1	4171.33	120747	4012.61	4348.47	11283.4	NaN	7516.89	NaN	23315.1	NaN	14986	33264	NaN	NaN	3807.22	NaN
O15243	LEPROT	Leptin receptor gene-related protein	2	1	1	1	3	1	1	1	1	1	1	1	1	1	1	1	1	1	1	74965.2	23286.8	71043.2	34924.2	63196.9	38445.3	46959.9	64343	42573.2	35195.1	39312.1	31635.4	9019.31	32264.5	38489.5	31642.2	57986.9	31906.6	25493.8
O15244	SLC22A2	Solute carrier family 22 member 2	12	6	4	13	13	14	14	13	12	12	13	0	4	10	12	13	12	13	6	161234	67031.7	8810.68	238690	160458	315484	278267	147122	150071	264598	214548	NaN	21691.8	49472	146454	140215	71412	250895	27254.5
O15247	CLIC2	Chloride intracellular channel protein 2	10	8	10	8	11	9	9	11	9	9	8	7	9	11	10	11	11	10	8	62642.9	136778	83513.2	59409.5	65114.6	68034.5	61307	71059.1	72467.1	54970	65840	63023.8	55008.8	86531.2	37926.6	65363.5	80071.2	67392.2	60200.6
O15254	ACOX3	Peroxisomal acyl-coenzyme A oxidase 3	6	5	2	7	5	6	6	6	7	6	7	3	2	5	7	7	5	4	6	48548.9	38390.6	7114.4	98324.6	64604.8	109237	81217.7	75364.6	135374	135482	146013	7641.18	13778.7	40630.4	63404.6	50256.8	48494.1	36618.3	39128.6
O15258	RER1	Protein RER1	6	4	6	6	6	6	6	6	6	6	6	4	3	5	5	5	5	5	6	214162	250640	159890	165820	106968	216964	189567	215690	194819	198475	186695	57512.3	21738.2	101282	132979	119594	167831	106231	149482
O15260	SURF4	Surfeit locus protein 4	7	7	7	6	7	6	7	7	7	7	7	7	5	6	7	7	7	7	7	293140	192781	285394	170604	170436	204856	188461	168123	164901	170172	182286	104597	75843.6	179842	232682	166714	228127	153257	250302
O15269	SPTLC1	Serine palmitoyltransferase 1	13	9	13	10	13	11	10	13	10	10	10	7	10	11	11	11	12	10	11	62938.6	73854.4	81466.6	54152.5	40706.4	66146.9	48923.8	55492	59991.7	66477.5	59740	33807.4	24855.1	51438.2	76371.2	58107.6	89743	39930	73861.9
O15270	SPTLC2	Serine palmitoyltransferase 2	5	4	4	2	5	2	3	4	3	2	2	3	3	4	4	3	4	3	4	74972.9	62408	86397.1	92291.7	47242.9	118659	59997.9	60835.3	73555.6	99653.2	96449.2	17624.3	23402.6	48301.1	50636.3	44035.5	64709	46558	55270.1
O15294	OGT	UDP-N-acetylglucosamine--peptide N-acetylglucosaminyltransferase 110 kDa subunit	8	7	9	5	8	4	7	9	6	8	6	5	0	8	7	7	8	6	8	44719.8	80743.3	51562.7	36371.8	24595.5	33314.5	28467.8	37386.8	35771.3	32938.9	33656.6	29169.4	NaN	53007.8	42862.8	33644.7	51687.8	23916.6	53046.9
O15305	PMM2	Phosphomannomutase 2	8	7	6	8	8	8	8	8	8	8	7	4	5	8	7	8	8	8	8	118315	41305.3	64998.2	97982.2	48794.2	108704	153648	132177	122175	137678	105813	40631.7	30480.2	75526.5	99818.5	62342.8	114266	96252.6	79729.8
O15321	TM9SF1	Transmembrane 9 superfamily member 1	4	3	4	3	4	4	4	4	4	4	4	2	2	4	4	4	4	4	4	108069	66061.8	73626.8	71464.6	61660.6	85536.4	110477	104762	101593	104359	79842.9	12049.5	20762.4	38981.6	72092.5	63652.8	94519.2	46793	58715
O15327	INPP4B	Inositol polyphosphate 4-phosphatase type II	0	0	2	0	0	0	0	1	0	1	0	1	0	0	0	0	0	0	0	NaN	NaN	13336	NaN	NaN	NaN	NaN	16132.8	NaN	16069.5	NaN	28059	NaN	NaN	NaN	NaN	NaN	NaN	NaN
O15335	CHAD	Chondroadherin	5	2	2	5	6	6	2	0	3	1	2	0	0	0	5	3	0	5	0	27762.5	12064.5	4667.63	26687.8	59376.6	39055.1	6503.57	NaN	18359.1	15123.6	9700.53	NaN	NaN	NaN	72176.4	22844.2	NaN	29702.7	NaN
O15347	HMGB3	High mobility group protein B3	3	1	2	1	3	1	2	2	1	2	1	1	1	2	2	2	2	2	2	179069	119118	161833	73268.8	123357	59236.5	37630.9	70551.3	86462.3	51043.1	55685.2	27432.2	152891	217215	167483	85374.2	170972	66527.1	204656
O15355	PPM1G	Protein phosphatase 1G	11	9	11	9	12	11	9	10	9	8	7	6	7	9	9	10	10	9	9	46862.7	56394	59101.1	34775.3	37729.3	34891.5	26120.9	28647.8	31929.5	33138.2	32530.2	17722.3	29852.9	46631.6	50422.3	36535.9	64696.4	33283.4	52815
O15357	INPPL1	Phosphatidylinositol 3,4,5-trisphosphate 5-phosphatase 2	3	4	3	1	4	3	4	4	2	4	4	0	1	3	4	1	2	2	2	27371.6	16233.3	21891.7	14886	13830.1	19787.9	20081.4	22294.8	25904.4	20236.2	19695.9	NaN	8247.82	27523.9	33723.6	26046.3	28473.8	25227.5	32299.8
O15371	EIF3D	Eukaryotic translation initiation factor 3 subunit D	14	13	17	11	17	10	13	14	11	10	12	16	12	13	14	12	14	11	14	94947.7	133084	119927	85573.1	94810.2	98018.1	90747.7	92991.1	81368.4	91530.9	76399	61174.4	58654.2	92023.2	96204	71759.6	118595	64073	104218
O15372	EIF3H	Eukaryotic translation initiation factor 3 subunit H	14	12	15	9	11	11	9	10	10	9	8	9	10	13	10	11	12	12	12	70573.4	79076.7	83184.6	64548.5	91912.9	72628.5	65028.5	70581.1	60690.9	63770	54845.7	32465.3	40478.2	75542.3	76667.1	59016.6	96391.2	61812.4	89716.4
O15374	SLC16A4	Monocarboxylate transporter 5	2	2	2	4	5	4	6	5	3	5	5	0	0	0	1	2	1	5	2	21051.2	2318.04	3639.66	6545.16	24017.5	21709.4	30645.7	16332.4	15518.8	23151.2	19703.5	NaN	NaN	NaN	7370.63	8472.7	3753.49	14617.9	1238.14
O15379	HDAC3	Histone deacetylase 3	2	1	2	0	2	1	1	2	1	1	0	1	0	0	2	0	1	0	1	29570.6	46278.4	39253.7	NaN	20964	12596.9	6104.41	10574.8	13167.4	11100.3	NaN	11543.1	NaN	NaN	17786.9	NaN	23872.9	NaN	17389.1
O15381	NVL	Nuclear valosin-containing protein-like	1	1	0	1	1	1	0	1	1	1	1	0	0	1	0	0	0	0	0	16890.7	18983.2	NaN	8927.71	5982.1	7913.06	NaN	8395.8	8311.87	6109.18	6338.6	NaN	NaN	18690.1	NaN	NaN	NaN	NaN	NaN
O15382	BCAT2	Branched-chain-amino-acid aminotransferase, mitochondrial	23	18	20	21	23	23	22	23	22	16	19	13	19	20	21	20	20	22	19	98262.4	60567.4	64491.3	101095	188151	98810.9	89465.4	91611.6	96023	71549.4	90225.8	31565.8	47411.4	63297.6	109864	102101	81602.5	92315.9	60251.7
O15397	IPO8	Importin-8	2	2	2	2	2	2	2	1	2	1	2	1	1	1	1	1	1	1	1	47968	62608.4	56759.7	30530.3	11252.5	27542.9	21353.4	29838.2	26720	25784.3	30571.8	16498.4	32700.6	46531.2	50834.2	29864.4	53709.2	35638.9	58305.9
O15400	STX7	Syntaxin-7	9	9	9	9	9	9	9	9	9	8	9	9	6	9	8	8	8	9	9	283854	291581	261729	311761	297396	354734	398620	427432	343737	310356	316422	149039	147006	238388	269544	244227	254594	281184	275454
O15427	SLC16A3	Monocarboxylate transporter 4	3	4	4	4	3	4	3	4	4	4	3	1	1	3	3	4	3	3	3	56444.8	42350	40311.1	19833.7	15938.2	15799.7	18566.4	30775.4	26563.8	12437.1	25978.3	20726.6	46995.4	35462.1	19527.3	25486.8	56355.7	24165.5	32626.5
O15439	ABCC4	ATP-binding cassette sub-family C member 4	20	15	22	20	21	20	20	20	19	15	15	5	6	16	16	18	17	14	12	39139.2	29930	28781.9	59272.7	38315	66206.2	57363.1	41116.8	49047.3	48361.2	53091.7	10242.7	13962.8	31500.7	35730.7	49808.7	40267.9	34316.5	22338.2
O15455	TLR3	Toll-like receptor 3	5	4	6	3	4	4	4	3	5	2	2	3	3	2	4	4	4	4	5	63080.5	51843.5	92506.5	46437.8	11665.2	15770.4	25221.8	22383.3	43978.6	126793	23301.6	13827.9	13157.3	88593.9	17507.2	17744.9	29918	16553.9	31281.7
O15460	P4HA2	Prolyl 4-hydroxylase subunit alpha-2	2	2	1	2	2	2	2	2	2	2	2	2	2	1	2	0	2	1	2	35074.1	9925.84	24918.4	8587.65	15057.1	15102.1	25517.7	40434.5	9393.68	12161.1	17706.4	14625.7	19576.5	54062.1	25494	NaN	28467.5	27503.3	35836.1
O15484	CAPN5	Calpain-5	13	12	14	14	13	15	14	16	16	15	14	6	6	11	12	12	10	11	10	28878.4	38651.8	42676.7	47853.1	22318.7	42815.3	43045	35106.9	47282.4	77959.2	37443.8	25812.2	15775.6	22657.1	30653.2	27793.2	24180.5	27790	36920.2
O15498	YKT6	Synaptobrevin homolog YKT6	12	10	14	12	14	12	13	12	11	11	9	12	8	10	13	10	12	11	11	66242.6	58744	67302.2	56296.7	43188.6	69052.9	66380.9	64883.3	65045.8	61450.1	60916.2	50336.3	28505.3	52173	68246.8	49318.7	75838.4	53633.3	65057.4
O15511	ARPC5	Actin-related protein 2/3 complex subunit 5	7	5	5	5	5	5	6	7	6	5	6	4	5	6	5	5	6	5	6	161108	216884	223636	103829	123217	97357.7	103737	140662	135538	100104	96302.9	169237	151238	233762	168258	129741	261676	145288	206270
O15514	POLR2D	DNA-directed RNA polymerase II subunit RPB4	1	2	2	2	2	2	1	1	0	0	1	1	2	2	2	2	2	2	2	80424.9	10462	16863.8	31524.6	60034.8	23530.5	19540.6	50119.6	NaN	NaN	20830.4	127461	71124.1	73276.1	58737.8	41526.8	67740.1	34803.8	77772.1
O15522;O95096	NKX2-8;NKX2-2	Homeobox protein Nkx-2.8;Homeobox protein Nkx-2.2	1	1	1	1	1	1	1	1	1	1	1	1	1	1	1	1	1	1	1	260461	131648	122121	446031	294152	440043	368031	221264	121916	478502	369714	120187	88435.2	70204.6	150777	162820	108906	185775	93724.7
O15523	DDX3Y	ATP-dependent RNA helicase DDX3Y	1	1	1	0	3	3	3	3	1	3	1	2	2	0	0	0	3	0	0	108353	1.49427e+06	488809	NaN	83518.7	36016.3	15765.8	117167	141061	73286.3	181997	56488.1	10011.8	NaN	NaN	NaN	25468.3	NaN	NaN
O15530	PDPK1	3-phosphoinositide-dependent protein kinase 1	6	2	6	4	4	4	4	4	5	6	6	1	1	3	3	4	2	4	2	33441.5	32550.1	30271.9	35059	33040.7	39999.2	36203.9	34118.4	19550.2	28005.9	26163.9	15107.5	13936.6	12536.4	33064.2	31033	21703.2	32877.1	21286.4
O15533	TAPBP	Tapasin	9	9	12	5	8	4	5	8	6	5	5	7	10	10	9	9	11	11	12	161974	342556	196586	36092.2	49075.7	48600.3	48189.8	80556.6	79237	46537.9	45496.9	70747.9	59155.5	116334	81000.2	75301.4	114558	106442	124183
O15551	CLDN3	Claudin-3	2	2	2	2	2	2	2	2	1	1	2	0	2	2	1	2	2	2	2	241541	107006	224957	144367	108735	82667.2	87875.7	236600	122579	69121.7	153593	NaN	38272.6	102914	128471	137982	171337	102845	126308
O43143	DHX15	Pre-mRNA-splicing factor ATP-dependent RNA helicase DHX15	41	34	42	31	42	35	35	36	35	31	32	29	27	36	35	34	36	27	36	138377	131660	139461	108881	105666	105540	79170.2	101973	102149	94747.9	89453.6	39322.8	44039.8	129438	135719	96053.6	146013	61090.7	163613
O43148	RNMT	mRNA cap guanine-N7 methyltransferase	2	2	2	2	2	1	2	1	2	1	1	0	2	2	1	1	2	1	1	99839.9	11779.3	68047	46293	37711.4	44183.5	21645.4	40710.8	39777.6	43865.9	34004	NaN	20530.3	53259.2	70701.6	51422.5	74301.3	28578.4	41882.4
O43149	ZZEF1	Zinc finger ZZ-type and EF-hand domain-containing protein 1	3	2	3	3	2	3	3	3	3	3	2	0	0	1	2	2	2	1	2	27444.7	3445.81	10229.3	14174.6	5610.91	12993.8	13494.7	17973.4	17640.2	17436.6	11982.8	NaN	NaN	15400.5	6656.61	11200.2	22839.7	14618.3	16976.6
O43150	ASAP2	Arf-GAP with SH3 domain, ANK repeat and PH domain-containing protein 2	6	4	7	6	7	7	6	6	7	4	4	4	2	6	6	6	6	6	6	30955.1	19738.4	28225.6	45857.6	41755.3	37252.7	27621.8	29267.5	29870	29967	25085.6	13809.3	6556.78	19808.9	38231.7	27801	26167.1	26033.3	26216.8
O43157	PLXNB1	Plexin-B1	4	1	3	3	4	3	4	4	3	2	3	1	1	1	2	3	3	3	0	19175.8	2724.27	17234.4	32269.3	33381.3	40539.4	20632.1	27543.2	27587.5	34956	18913.5	12469.3	22296.1	15135.9	30410.2	29362.9	32572.6	29709.2	NaN
O43159	RRP8	Ribosomal RNA-processing protein 8	1	1	1	1	1	1	1	1	0	1	1	0	1	1	1	1	0	0	1	26742.9	44285.6	22727.7	36047.2	39868.4	33101.7	24117.4	25342	NaN	28207.6	25948	NaN	10369.9	24259.7	6101.27	8289.18	NaN	NaN	13457.5
O43164	PJA2	E3 ubiquitin-protein ligase Praja-2	1	1	1	1	1	1	1	1	1	1	1	1	1	1	1	1	1	1	1	9987.57	11528.7	13252.1	9066.24	9997.5	6907.42	6039.35	10140.1	9635.8	8821.29	9332.63	4717.42	4630.8	6531.62	10079.7	7928.14	5558.18	10284.2	8426.88
O43166	SIPA1L1	Signal-induced proliferation-associated 1-like protein 1	2	0	2	3	5	3	3	3	2	3	3	0	1	2	2	3	2	2	2	15211.6	NaN	247.439	23435.1	11638.5	14949.2	15187.6	23254.6	5765.55	8848.44	5875.53	NaN	6508.39	14034.5	10233.7	9954.38	6946.73	11401.4	8924.82
O43169	CYB5B	Cytochrome b5 type B	8	8	8	8	10	8	8	9	8	8	8	7	7	9	8	8	7	9	7	212253	239557	287143	252731	170155	292504	205199	183115	235214	259490	248950	75688.9	109452	170445	188270	191480	179995	159457	238037
O43172	PRPF4	U4/U6 small nuclear ribonucleoprotein Prp4	15	10	15	10	16	10	10	12	10	7	8	6	8	11	12	11	11	10	13	41631.5	40908.5	62760.3	26035.4	49813.9	25526.5	17934.2	23673.6	20840.6	21402.9	19009.7	11859.9	32141.5	41188.1	45602.5	37338.6	53107.2	24829.8	51669.8
O43175	PHGDH	D-3-phosphoglycerate dehydrogenase	32	21	32	28	36	30	31	31	28	27	28	26	23	28	32	31	29	32	29	197639	88427.3	108338	197247	328658	215204	91085.3	148244	92616.9	216538	135713	79135.4	63385.5	140491	211076	149454	138820	221187	125595
O43181	NDUFS4	NADH dehydrogenase [ubiquinone] iron-sulfur protein 4, mitochondrial	8	4	6	8	8	8	7	6	7	8	7	4	4	5	8	8	7	7	6	218969	91491.3	72625.7	479340	440578	503424	331811	301037	238117	456966	267853	31210.5	82779.5	135316	355424	388908	213565	363254	121678
O43236	SEPTIN4	Septin-4	6	4	5	1	3	3	4	6	5	2	3	6	5	1	2	1	5	3	5	59695.6	59839.6	129634	24574.8	28970	21451.1	26636.9	50833.7	43668.4	32756.1	48379	55166.7	36124.7	23308.3	25571.1	22666.1	46769.4	33103.6	43770.6
O43237	DYNC1LI2	Cytoplasmic dynein 1 light intermediate chain 2	21	18	23	19	18	17	20	20	17	18	16	18	15	17	20	20	20	20	20	76135.5	78796.1	79660.3	60180.3	49659.1	52943.6	58562.3	69018	67774.7	57483.3	64173	52700.9	20304.4	39824.8	54433.1	39935.1	60941.5	43285.8	62561.9
O43242	PSMD3	26S proteasome non-ATPase regulatory subunit 3	32	26	30	26	29	29	29	30	28	25	25	25	22	29	29	30	30	28	29	86146.9	69158.6	67207.9	73012.8	47572.9	78400.5	71000.8	75342.4	75498	79198.6	70292.2	33120	23870.6	70970.8	77747.4	62928.4	85764.2	61547.5	86143.3
O43251;Q9NWB1	RBFOX2;RBFOX1	RNA binding protein fox-1 homolog 2;RNA binding protein fox-1 homolog 1	4	3	4	2	3	2	2	2	2	2	2	2	3	4	3	3	4	2	4	74466.9	124383	141751	46341.6	71447.7	48455.8	52788.1	67530.7	72505.9	36978.9	38612.4	35185.9	59211	73726.9	40800.3	53735.1	44553.7	23889.8	104084
O43252	PAPSS1	Bifunctional 3'-phosphoadenosine 5'-phosphosulfate synthase 1	12	6	12	9	12	10	9	12	9	8	6	3	6	8	9	13	11	5	12	74999.5	68887.4	55832.4	60369.7	62096.6	44031	26861.6	43109.3	36223.5	47233.8	48708.5	25575.9	33959.4	55953.9	86855	60145.6	87876.8	38786.1	86165.1
O43264	ZW10	Centromere/kinetochore protein zw10 homolog	4	4	4	4	4	4	4	4	4	4	4	2	2	4	4	4	4	4	4	66447.3	67138.5	46916.5	77250.4	44190.6	86197.6	65015.8	66383.2	62255.1	66703.1	71069.7	22660.1	11563.3	39930.5	34862.2	27697.3	41256.3	34551.2	39242.6
O43272	PRODH	Proline dehydrogenase 1, mitochondrial	16	3	2	18	18	18	19	17	18	17	18	0	1	4	16	17	6	18	5	31393.8	7613.31	25433.3	94646.3	52721.3	103328	99105.6	35506.7	54035.4	115923	60744.4	NaN	109807	24774.7	47284.7	49550.6	28009.2	61597.5	33774.8
O43278	SPINT1	Kunitz-type protease inhibitor 1	4	3	3	2	4	1	2	3	2	1	1	1	1	2	3	3	4	2	3	44863.7	22329	36121.2	29167.4	17582.3	16155.8	28762.5	37733.9	30419.4	37447.8	36822.6	11062.5	42634.1	93750	36415.4	39500	61595.9	70945.4	52490.4
O43280	TREH	Trehalase	3	1	1	2	3	4	1	1	4	3	4	0	1	0	1	3	1	1	0	89105.2	27967.5	109943	24959.7	262097	28348.8	39829.6	37542.5	16848.2	43200.2	71794.6	NaN	61121.7	NaN	227364	157088	134333	315619	NaN
O43290	SART1	U4/U6.U5 tri-snRNP-associated protein 1	13	8	14	10	13	12	8	12	8	9	8	6	11	11	11	11	13	6	11	42382.1	75832.4	56454.2	34466.2	49759.5	32665.5	25132.3	27248	31153.8	31118.5	30516.7	24524.5	41538.5	48272.4	40243	32158.6	38390.9	22678	48442.5
O43292	GPAA1	Glycosylphosphatidylinositol anchor attachment 1 protein	4	4	4	4	3	4	4	4	4	4	4	2	1	2	3	2	3	2	3	106512	78198.5	88987.9	70724	49093.9	80536	59155.9	60062.1	80612.4	69327.8	61622.7	35634.2	17768.9	57191.6	78003.4	58271.9	88894.2	56821.3	87643.9
O43293	DAPK3	Death-associated protein kinase 3	3	4	4	2	2	2	2	1	2	1	2	4	1	2	1	0	3	1	2	41867.8	88977.9	115978	37884.5	40095.3	40204.2	85331.3	22953.5	23133.7	29082.6	53775.2	145018	66274.5	31168.7	34713.8	NaN	33277.9	40072.8	44926.1
O43294	TGFB1I1	Transforming growth factor beta-1-induced transcript 1 protein	17	14	24	14	17	13	15	15	15	13	15	21	16	13	12	12	15	14	13	74827.9	159607	429761	45039	79265.5	54834.7	83324.1	104303	101494	69164.3	95637.4	302784	142959	70033.2	72976	71936.4	100100	66859.2	85117
O43299	AP5Z1	AP-5 complex subunit zeta-1	1	1	0	0	0	1	1	1	1	1	1	0	0	1	1	0	0	0	1	63124.8	56111.8	NaN	NaN	NaN	74003.7	33816.5	620094	69131.2	66027	134856	NaN	NaN	57921.8	77144	NaN	NaN	NaN	72162
O43301	HSPA12A	Heat shock 70 kDa protein 12A	27	24	34	31	35	30	31	30	31	30	29	29	17	20	23	26	24	28	22	66051.1	111227	162272	151113	100177	151957	176746	123121	127623	168715	176327	102301	52860.5	66473.2	81065.7	95061	78335.8	98252.3	78291.7
O43324	EEF1E1	Eukaryotic translation elongation factor 1 epsilon-1	10	7	9	10	10	9	10	10	9	10	9	5	5	10	10	10	10	10	10	130881	102502	89839.2	117004	123432	120073	118376	124118	124104	127701	114492	34258.1	38989.1	90857.3	123588	99948.8	147393	94823.9	124655
O43325	LYRM1	LYR motif-containing protein 1	1	1	1	2	2	2	2	2	2	2	2	1	0	1	1	2	2	2	2	29196.1	5999.33	36100.6	98342.9	62375.2	109584	137225	56996.8	68819	103030	102401	11314.1	NaN	24017.5	37641.5	40592.2	20144.6	45253.4	12249
O43390	HNRNPR	Heterogeneous nuclear ribonucleoprotein R	21	15	20	19	21	19	18	20	19	20	17	16	19	18	21	20	21	20	19	165552	211242	210343	104438	188156	95849	64427.8	73905.2	96140.7	79692.9	69623.8	74541.9	141602	212700	166803	125225	182357	82488.4	263102
O43395	PRPF3	U4/U6 small nuclear ribonucleoprotein Prp3	4	4	4	3	3	2	2	2	2	2	2	1	3	2	2	3	3	3	2	84403.8	65836.3	73514.6	43099.9	64340.2	51125.4	14426.6	36304	19928.8	47838.7	41515.9	41293	61211.6	66543	62740.5	54663.9	77849.3	51456.7	90060.5
O43396	TXNL1	Thioredoxin-like protein 1	14	13	14	13	15	13	13	14	14	14	13	12	13	12	13	13	15	14	13	182998	197305	191040	190038	181793	184827	142715	175788	178527	182529	168130	110435	116937	143335	192330	141368	216973	170622	186161
O43399	TPD52L2	Tumor protein D54	14	14	14	14	14	14	14	14	14	14	14	12	14	14	14	14	14	14	14	167244	185660	138260	133856	95775.8	129751	148488	176166	167611	156431	149817	151010	154655	102341	114350	87049	147065	122749	115826
O43402	EMC8	ER membrane protein complex subunit 8	6	3	6	3	6	3	3	5	4	3	4	2	2	3	3	5	5	5	4	37949.8	41152.1	33514.7	92343.7	67332.1	52361.7	67699.6	53367	45459.7	64655.6	65251	14618.9	25851	36019.2	57076.1	47401.5	46704.3	44317.5	45334.6
O43405	COCH	Cochlin	2	0	2	6	2	8	8	4	5	6	6	2	0	0	0	5	0	0	1	17493.5	NaN	33434.1	21452.9	75794.6	50586.5	172496	36268.7	48845.8	49990.7	41084.7	33327.1	NaN	NaN	NaN	23179.2	NaN	NaN	56882.3
O43414	ERI3	ERI1 exoribonuclease 3	5	4	5	4	5	5	5	3	5	5	5	4	2	4	4	3	5	4	5	86643.5	85145.3	98433.2	91416.7	62441.3	72466.3	49512.3	60547.9	72184.5	69463.1	59364	52410.5	14529.2	45040.4	72269.3	38873.3	72258.6	44018.9	78802.2
O43427	FIBP	Acidic fibroblast growth factor intracellular-binding protein	11	8	8	9	11	10	7	10	8	8	9	5	4	7	6	7	8	8	8	36220.6	39450.9	34244	43404.5	51175	47896.6	41180	35224	39757.8	46351.7	40158.2	17140.4	10606.4	32752.7	36353.7	29650.8	35433.9	30742.7	32914.5
O43432	EIF4G3	Eukaryotic translation initiation factor 4 gamma 3	1	0	1	0	1	1	1	2	2	1	1	1	0	1	2	2	2	2	2	11126.6	NaN	3229.81	NaN	7261.92	5914.67	3352.49	7266.54	5810.13	3616.8	2959.21	6945.45	NaN	5164.73	3204.66	6366.3	3291.07	2728.92	7135.19
O43447	PPIH	Peptidyl-prolyl cis-trans isomerase H	8	7	8	7	8	6	8	7	6	7	7	6	6	7	7	8	8	8	8	63533.8	77837.8	82934.9	49390.6	54969.6	39802.3	30126.1	36126	39613.7	34367.6	36904.2	40698.9	72789.3	64101	65865.3	45025.7	81974.8	50069.5	67550.4
O43451	MGAM	Maltase-glucoamylase, intestinal	38	18	10	43	47	47	52	40	47	39	49	1	16	28	31	32	24	38	22	107208	41980.2	6258.82	183408	216475	354339	513494	67637.9	383208	199717	401854	10864	23271.2	59584.3	99063.1	106483	59505.2	132180	46607.6
O43464	HTRA2	Serine protease HTRA2, mitochondrial	7	6	6	6	10	7	5	7	4	6	6	5	4	4	5	5	5	5	5	84680.9	62426.9	52085.6	112708	142245	138497	109418	77498.9	95443.9	106256	110910	28693.6	48332.4	46100.7	89067.3	85458.8	67888.3	82939	50124.9
O43488	AKR7A2	Aflatoxin B1 aldehyde reductase member 2	19	16	19	18	21	19	19	19	19	17	18	19	14	17	18	18	17	19	15	271072	179735	181810	535045	510135	542008	507013	277279	318015	543552	443754	92801.3	100224	138633	278357	261126	183560	367174	157030
O43490	PROM1	Prominin-1	7	13	13	1	4	2	3	11	7	5	6	3	12	4	1	2	11	1	12	24292.8	152780	85752.2	68453	12493.2	24980	26379.5	38633.5	23969	14223.9	15286.5	22526.4	88852.4	11952.4	47569.1	6644.32	58696.9	72994.7	42438.1
O43491	EPB41L2	Band 4.1-like protein 2	46	46	55	34	43	31	38	41	42	35	39	51	48	45	45	37	44	36	43	87889	186338	257068	49649.7	55844.4	44169.9	43562.2	59612.8	73580.7	59762.4	65187.6	227489	125929	88101.3	99991.4	54940.8	78877.2	52826.3	122632
O43493	TGOLN2	Trans-Golgi network integral membrane protein 2	6	7	5	5	7	6	7	8	7	7	7	4	6	7	7	8	7	7	8	30328.5	46297.7	13673.3	27918.3	39157.4	33112.6	27921.6	58801.9	20269	58038.5	61475.6	12764.5	22497.6	41149.1	43154.6	38738.4	41738.2	44007.9	39569.9
O43504	LAMTOR5	Ragulator complex protein LAMTOR5	5	4	6	4	5	4	5	5	5	3	3	2	5	5	5	5	6	6	6	56892	48606.5	49457.7	81966.8	99639.1	93454.3	78984.2	83520.1	67590.5	89104.3	91574.5	23059.9	71948.5	44680.8	60016.2	54186.6	71836.6	62599.4	45407.5
O43516	WIPF1	WAS/WASL-interacting protein family member 1	3	2	3	1	1	1	2	2	2	0	0	1	3	3	3	2	2	2	2	23892.7	11125.3	40954.4	9315.21	22526.7	4111.52	6196.42	16853.3	3936.22	NaN	NaN	10618.1	75784.3	58635.9	20996.5	13002.9	55456	7898.67	41020.4
O43556	SGCE	Epsilon-sarcoglycan	5	5	6	1	3	4	2	4	5	3	4	5	6	6	5	2	5	3	5	31305.3	93521.1	143690	21078.8	18693.2	12874.7	21029.3	14854	16784.1	25817.3	22647	138329	28319	22733.2	31296.2	14693.1	15926	10569.5	32879.2
O43567	RNF13	E3 ubiquitin-protein ligase RNF13	2	0	1	1	2	2	1	1	1	0	2	0	1	2	2	1	0	2	1	24355.8	NaN	38567.3	30123.2	62206.4	25323.6	24969.4	19977.6	10472.1	NaN	13309.4	NaN	20388.1	26203.2	48905.3	35996.5	NaN	36692	41568.2
O43570	CA12	Carbonic anhydrase 12	11	9	7	11	11	12	12	11	12	10	10	3	6	11	11	11	12	11	9	106385	66170.1	17599	218856	251309	238692	156250	157180	139078	173705	148352	9543.26	11728.3	86262.6	172496	158728	75766	186396	32624.1
O43583	DENR	Density-regulated protein	9	8	9	7	9	9	9	9	7	8	7	5	7	7	6	5	4	6	6	25130.4	30696.1	20433.5	15243.4	37690.2	10577.4	15322.9	36911.5	29548.2	31448.1	36229.4	29767.1	40213.7	41706.3	48391.9	43877.6	38900	34438.8	46748.1
O43592	XPOT	Exportin-T	7	2	9	5	4	3	6	6	5	4	5	6	1	5	6	2	6	3	7	48840.3	43986.2	44686.9	32601.8	12636.8	37550.5	25306.6	29568.1	24099.8	24590.9	24413.6	24690.5	18563.9	40136	28745.5	13029.4	39608.2	20965	41556.5
O43598	DNPH1	2'-deoxynucleoside 5'-phosphate N-hydrolase 1	15	12	11	15	14	15	15	14	15	14	14	10	14	13	14	15	15	14	12	391984	134930	125098	634820	746295	734467	617760	516451	486005	778002	581140	82707.9	182805	200792	431736	360919	286004	579277	210302
O43615	TIMM44	Mitochondrial import inner membrane translocase subunit TIM44	21	17	17	20	22	20	22	21	20	20	20	13	13	20	21	21	20	21	17	69298	51736.9	31535.1	123791	99402.7	146383	123786	88111.5	103386	129795	116759	17459.9	23613.7	62426.5	87680.4	91800.9	60186.5	105249	49823.8
O43617	TRAPPC3	Trafficking protein particle complex subunit 3	7	5	6	6	6	7	7	7	5	7	6	4	4	6	6	6	6	7	6	55258.2	60280.7	60107.5	78505.9	63648.1	78260.3	64095	71545.9	71505	79078.9	69024	33633.8	22036.1	47914.3	49267.2	42360	66314.5	52882.9	41947.7
O43633	CHMP2A	Charged multivesicular body protein 2a	6	5	7	6	7	7	7	6	7	7	7	5	5	5	6	6	4	7	5	33602.8	59180.5	50691.4	56640.7	55317.8	56011	38409.4	48504.2	31745.8	61812	61645.7	60939.4	47492.5	36978.2	36288.7	34393.8	32288.6	46956.6	32681.1
O43639	NCK2	Cytoplasmic protein NCK2	7	7	7	7	7	7	7	7	7	7	6	7	7	5	7	6	7	7	7	62298.1	57765.5	74302	47978.3	57069.1	49475.2	32983.4	47662.4	53561.5	43739.6	44959	58678.1	51876.6	44423.6	51955.9	35876	58815.6	37953.5	64015.8
O43657	TSPAN6	Tetraspanin-6	2	1	2	1	2	1	1	2	1	1	1	1	1	2	2	2	2	2	2	111374	168173	119357	172860	105274	189005	186854	125275	132553	239257	197056	102890	150895	13141.6	127992	9327.9	20550.9	9184.79	46739.7
O43660	PLRG1	Pleiotropic regulator 1	10	8	10	8	10	9	9	9	7	9	7	6	9	8	10	9	10	7	10	36734.5	35990.7	35955.1	27123.5	41670.1	22479.1	18195.5	26186.6	20660.6	23177	18365.5	13302.4	37140.1	41535.2	37118.4	26001.2	38777.5	17789	46737
O43665	RGS10	Regulator of G-protein signaling 10	4	4	6	0	1	1	2	1	1	0	0	2	5	5	3	2	4	3	3	10504.5	12523.7	32297.6	NaN	5038.7	NaN	1267.25	4646.28	1199	NaN	NaN	13555.7	36225.9	36467.5	11093.6	9044.41	23036.6	11540.3	22645.4
O43670	ZNF207	BUB3-interacting and GLEBS motif-containing protein ZNF207	5	5	5	5	5	4	5	5	4	5	5	4	5	5	5	5	5	4	5	164112	155905	182829	100719	114536	95645.1	82167.2	87653.5	73095.7	81019.3	71051	42108.3	134480	151802	149827	104677	152206	99394.3	179967
O43674	NDUFB5	NADH dehydrogenase [ubiquinone] 1 beta subcomplex subunit 5, mitochondrial	11	7	8	10	11	11	10	11	11	11	9	5	6	8	10	10	10	11	9	171188	67031.3	54653.8	348954	281628	338793	259130	212656	241077	346551	269903	31036.9	33834.6	85819.5	234685	245887	132016	245498	93290.3
O43676	NDUFB3	NADH dehydrogenase [ubiquinone] 1 beta subcomplex subunit 3	6	5	5	6	8	6	6	6	6	6	6	3	3	5	6	6	6	7	5	124721	65076	56144.9	277163	245085	268249	173444	145281	170325	225729	170021	31292.7	27742.8	78899.7	193690	191580	111802	196032	87848.7
O43677	NDUFC1	NADH dehydrogenase [ubiquinone] 1 subunit C1, mitochondrial	2	2	1	2	2	2	2	2	2	2	2	0	0	0	2	1	0	1	0	50820.6	35041.6	14806.3	118407	67937.4	117129	118885	82418.1	124571	232356	82559	NaN	NaN	NaN	74725.3	108864	NaN	120708	NaN
O43678	NDUFA2	NADH dehydrogenase [ubiquinone] 1 alpha subcomplex subunit 2	4	4	4	4	4	4	4	4	4	4	4	4	4	4	4	4	4	4	4	533668	350125	226707	1.25481e+06	1.16643e+06	1.14519e+06	961390	663781	887332	1.06622e+06	873957	111763	211232	254923	468985	492007	321760	628767	245647
O43681	GET3	ATPase GET3	14	11	13	11	13	13	13	14	11	12	11	10	11	13	13	12	13	13	12	146229	108376	115464	172109	168644	178823	176253	143206	155370	167365	167276	49216.1	36266.4	94378.2	132252	108117	140005	124860	114300
O43684	BUB3	Mitotic checkpoint protein BUB3	13	13	17	11	15	12	15	14	13	11	9	10	14	15	15	14	16	14	15	134153	151628	206871	92078.9	144421	88679.4	58342.5	68930.7	78680.2	69694.3	68096.4	62744.8	80821.9	120997	115816	88982.6	136118	75652.7	139749
O43707	ACTN4	Alpha-actinin-4	78	78	82	80	82	78	79	79	78	75	76	82	70	73	72	71	76	76	70	469894	576612	865531	550861	539116	581622	573706	507554	623586	606567	596301	720865	197300	336174	491669	401738	544435	442794	476598
O43708	GSTZ1	Maleylacetoacetate isomerase	15	4	12	12	11	12	15	13	13	11	13	4	2	6	14	12	10	13	9	51649.5	25115.5	37690.1	128332	78303.3	129830	194303	78069.6	86053.2	155762	153933	18649.9	17339.2	28815.8	149416	98492.2	65913.4	144524	66376.8
O43715	TRIAP1	TP53-regulated inhibitor of apoptosis 1	3	1	2	2	5	2	2	2	0	1	0	1	2	2	2	2	2	2	1	14550.7	116964	2256.33	24712.4	44364.2	24299.7	8151.85	13903.2	NaN	18675.3	NaN	51861.3	6974.53	9853.39	10451.1	10354.4	7524.18	8045.35	9034
O43716	GATC	Glutamyl-tRNA(Gln) amidotransferase subunit C, mitochondrial	2	1	1	2	4	3	4	2	2	2	2	1	2	1	2	2	2	2	2	185289	158389	18923.4	39299.5	116223	36062.9	78255.7	73119.7	56405.7	28456.5	38794.2	5764.41	247907	555081	239682	78623.4	112139	131846	122138
O43719	HTATSF1	HIV Tat-specific factor 1	10	8	10	8	10	6	7	9	8	7	5	5	8	7	9	9	9	9	9	40570	44680.2	49535	33303.1	36213.8	26136.8	24778.6	30406.4	37933.4	32441.1	28517.2	13415.9	36083.1	42028.4	48298.1	38769.2	41349.6	31867.5	48751.1
O43739	CYTH3	Cytohesin-3	2	3	3	2	2	2	3	2	2	3	2	3	2	2	2	3	2	3	2	76183.1	109197	93734.7	53140.4	50368.9	52090.4	45798.2	32492	53781.4	49356.1	47285	50976.9	28537.8	68984.4	73343.2	60617.2	86077.3	57078.9	74673.5
O43741	PRKAB2	5'-AMP-activated protein kinase subunit beta-2	1	1	1	1	1	1	1	1	1	1	1	1	1	1	1	1	1	1	1	14897.9	10230.7	22373.4	10981.3	17195.1	7177.03	12896	13509.5	10338.2	3747.32	7220.07	7746.94	10747	12432.8	14593.4	16820.5	11535.8	14220.8	14669.1
O43747	AP1G1	AP-1 complex subunit gamma-1	31	21	28	28	28	27	28	30	28	26	27	15	15	27	30	28	31	31	28	100095	63336.7	62746.4	103844	72571.2	117345	112971	111081	120442	124220	111559	23900.1	17567.3	64456.9	98460.1	85515.5	98730.8	95967.1	83061.6
O43752	STX6	Syntaxin-6	3	1	2	2	2	1	1	1	1	2	1	1	1	2	2	2	2	1	2	102184	66257.8	92120.8	54591.9	37137.7	44101	40462.7	55293.4	43822	44436	46406.4	33963	30769.3	76376.8	72631.7	58536.6	84213.2	74371.6	76025.7
O43759	SYNGR1	Synaptogyrin-1	3	3	3	2	2	3	3	3	3	3	3	2	2	3	3	3	3	1	3	120653	133663	113136	76768.7	50061.7	71283	49858.5	90684.8	100126	81428.3	68373.2	91494.4	35978.8	82819.4	90153.9	91806.3	116927	52533.2	89062.8
O43760	SYNGR2	Synaptogyrin-2	5	6	6	5	5	6	5	6	6	6	6	6	5	5	5	6	5	5	5	195200	205216	207912	197030	127139	195220	204496	226736	194781	180976	176958	86263.9	65234.7	136316	128995	123257	192521	108151	145017
O43765	SGTA	Small glutamine-rich tetratricopeptide repeat-containing protein alpha	9	10	10	9	10	9	9	9	9	6	9	10	7	7	8	8	8	7	8	72254.6	33387.2	83066.6	37620.7	76490.5	52409.2	52692.4	79138.1	61967.7	62311	54112.8	39994.6	63605.9	79579.4	89599.4	50691.8	87027.9	78230.4	92051.5
O43768	ENSA	Alpha-endosulfine	8	6	8	8	9	6	7	8	6	6	6	9	9	9	8	8	8	8	7	54531	48997	77622.1	35400.2	35067.7	45207.4	33492	80792.7	99779.5	98731.1	98505.5	54301.7	103094	76228.2	85948.1	60602.4	93251	55051.1	94486.3
O43772	SLC25A20	Mitochondrial carnitine/acylcarnitine carrier protein	23	15	21	24	24	23	24	23	22	23	23	10	12	19	20	23	19	22	16	126819	67116.8	42969.2	261765	141600	251815	262302	159000	171085	263759	268966	17098.8	24011.1	58266.6	117101	153834	79808.5	149494	56471.8
O43776	NARS1	Asparagine--tRNA ligase, cytoplasmic	30	25	29	28	32	29	29	28	28	25	28	25	21	26	26	27	29	28	24	175331	97010.9	134679	165456	147077	167980	193105	211377	183119	168863	160361	62137.2	48960.5	123542	183503	126867	211218	127047	140464
O43790;P78385	KRT86;KRT83	Keratin, type II cuticular Hb6;Keratin, type II cuticular Hb3	4	2	4	3	2	8	3	4	2	3	3	1	0	4	0	1	4	0	3	17381.9	6335.25	23145.7	18520.5	18650.8	90878	23962.2	17055	22146.4	23895.4	22025.7	40554.1	NaN	13879.8	NaN	10353.6	17588	NaN	20067.9
O43795	MYO1B	Unconventional myosin-Ib	41	36	43	30	39	32	36	36	32	25	34	32	28	38	36	35	38	30	35	72841.9	87024.1	104963	62158.9	45584.5	49333.6	41326.2	57114.6	62088.6	43547	58332.6	37864.9	35344.3	61633.5	70705.1	75694.6	82651.4	51260.8	85190.2
O43809	NUDT21	Cleavage and polyadenylation specificity factor subunit 5	11	11	13	9	13	9	10	9	9	8	7	13	7	8	8	9	10	8	8	144385	188136	224376	127203	204496	101775	86386.3	84552.1	107550	84497.2	82750.2	86866.2	103935	151261	142452	104259	166282	86866.4	170485
O43813	LANCL1	Glutathione S-transferase LANCL1	18	14	20	15	18	15	14	18	14	13	13	17	17	15	17	17	17	16	15	107320	97976.7	180900	98817.1	90148.5	97006.2	87735.1	98020.9	92315.7	92945.6	89545.7	105968	73826.2	74079.4	94658.3	77975	77565.9	72081.9	100695
O43815	STRN	Striatin	12	9	14	14	14	14	13	13	11	11	12	12	13	11	12	14	13	11	10	56415.9	81299.8	73777.1	46209.1	55798.9	42529.3	35041.8	44539.1	45298.4	39446	38601.9	38927.2	51909.2	40362.5	53140.1	43976	65239.6	41980.9	57306.2
O43818	RRP9	U3 small nucleolar RNA-interacting protein 2	3	2	2	2	3	2	2	1	3	2	2	2	2	3	3	2	2	3	2	67951	105927	72716	59351.2	76256.2	158229	36892.8	53848.4	62479	106289	52068.9	28920.3	23658.2	41804.9	56411.5	20283.7	76738.8	40860.6	55002
O43819	SCO2	Protein SCO2 homolog, mitochondrial	6	3	4	6	6	5	6	5	6	5	4	2	3	5	6	6	5	6	5	44107.1	25820.4	17163.5	82276.5	67552.6	89127.6	78074	60240.7	72708.8	110239	95061.3	6155.81	14370.9	23545.1	35576.3	27294.8	22723.5	54051	16995.5
O43822	CFAP410	Cilia- and flagella-associated protein 410	1	0	0	0	1	1	0	0	1	0	1	0	0	0	1	0	0	0	0	9424.89	NaN	NaN	NaN	8628.47	12282.5	NaN	NaN	4971.86	NaN	15340.2	NaN	NaN	NaN	45764.4	NaN	NaN	NaN	NaN
O43824	GTPBP6	Putative GTP-binding protein 6	2	1	1	2	2	2	2	2	2	2	2	0	1	1	1	2	2	2	1	23391.8	20845	34426.6	56498.8	52957.2	75075.9	42888	26904.3	31256.6	68734.8	65987.6	NaN	11885.9	11941.6	43551.9	30275.2	23020.4	38203.2	19592.2
O43826	SLC37A4	Glucose-6-phosphate exchanger SLC37A4	10	5	5	10	9	10	10	10	9	10	10	3	3	5	8	7	6	7	5	124887	39903.2	37422.7	286845	196390	347482	259885	203747	163025	260465	248904	5564.09	106315	75324.2	166560	181286	75591	190981	68950.3
O43837	IDH3B	Isocitrate dehydrogenase [NAD] subunit beta, mitochondrial	16	10	18	21	22	22	21	22	19	21	21	8	15	15	19	19	19	19	14	50844.3	43853.5	30440.1	81571.4	91266.5	86465.6	76897.9	63725.1	68324.9	100121	73720.2	12564.9	27077.9	40456.1	74872.4	71736.1	55613.6	84460.5	37661
O43847	NRDC	Nardilysin	7	6	7	5	6	5	6	8	7	7	7	3	3	8	7	4	7	6	6	42937.9	43418.8	32664.9	37268.5	16008.9	30819.4	29927.7	38869.8	35438.5	27154.9	27468	16980.8	14058.5	49491.5	40786.4	22100.5	48814.4	43302.5	28149.5
O43852	CALU	Calumenin	21	24	25	18	20	19	17	20	18	19	16	23	20	20	16	17	21	14	19	129308	214833	184053	61051.3	94690.9	66008.2	57905.2	88388.9	77829.3	58127.4	67126.7	146947	126582	107776	105682	71681.5	138508	63987.8	155765
O43865	AHCYL1	S-adenosylhomocysteine hydrolase-like protein 1	12	9	12	10	11	10	10	11	11	11	10	8	7	11	11	10	11	11	11	81169.6	43129.6	80020.3	84933.9	97321.1	88357.1	75045.8	87822.8	75629.7	82866.5	71102.8	41757.1	26839.7	69893.2	95893.1	73103.9	90885.6	94476.1	83424.5
O43866	CD5L	CD5 antigen-like	7	3	9	6	9	5	6	8	5	4	4	7	9	8	9	7	8	9	4	57624.5	35087.8	63726.2	42203.4	142756	22559.9	36080.3	59927.6	61015.4	19408.9	19113.6	50159.3	72662.7	54703.3	116029	67140	78467.8	87078	7709.34
O43895	XPNPEP2	Xaa-Pro aminopeptidase 2	30	10	9	29	33	31	29	23	29	28	27	11	10	22	28	28	4	27	15	115006	33169.6	19009.8	219334	441189	651260	235900	58349	117353	295743	214632	19932.7	21561	57414.7	168205	176664	12545.7	117297	30315.1
O43903	GAS2	Growth arrest-specific protein 2	0	0	2	0	1	0	0	1	0	0	1	0	0	0	1	0	0	0	0	NaN	NaN	14197.3	NaN	21736.4	NaN	NaN	12181.4	NaN	NaN	41063.6	NaN	NaN	NaN	28468.7	NaN	NaN	NaN	NaN
O43913	ORC5	Origin recognition complex subunit 5	1	1	1	0	1	1	1	1	1	0	1	0	0	1	0	1	0	0	1	20568.7	26694.2	44801.3	NaN	13623.3	19112.1	10675.6	21645.5	10091.9	NaN	13666.7	NaN	NaN	38387.9	NaN	93130.8	NaN	NaN	31152.6
O43914	TYROBP	TYRO protein tyrosine kinase-binding protein	1	1	1	0	0	0	0	1	1	0	0	1	0	1	1	0	1	0	1	25084.4	18661.9	27314.4	NaN	NaN	NaN	NaN	22275.7	9633.63	NaN	NaN	16178	NaN	38914.5	37671.7	NaN	54193.3	NaN	75733.1
O43920	NDUFS5	NADH dehydrogenase [ubiquinone] iron-sulfur protein 5	9	6	9	9	13	10	9	8	9	8	8	4	7	8	8	8	8	9	8	199602	50041.8	88498.6	193965	384158	179087	197162	182020	171122	230788	179515	32247.3	60522.7	77584.5	237566	241547	152960	239641	94630.1
O43924	PDE6D	Retinal rod rhodopsin-sensitive cGMP 3',5'-cyclic phosphodiesterase subunit delta	3	3	3	3	2	2	3	3	2	3	3	2	2	3	3	3	3	2	3	49385.1	70021.3	69858.7	38302	53749.4	28091.4	34295.2	30974.7	36781.7	35831.8	26508.5	53763.9	57026.3	70722.3	61485.5	39801.5	82080.5	26166	83727.8
O43929	ORC4	Origin recognition complex subunit 4	1	1	1	1	1	1	1	1	1	1	1	0	0	1	1	1	1	0	1	7105.08	9049.06	8384.71	6459.3	4673.57	4878.71	5340.57	6935.07	6186.08	4330.63	4738.47	NaN	NaN	7393.61	5328.45	6217.88	9505.98	NaN	6080.41
O43933	PEX1	Peroxisome biogenesis factor 1	3	0	0	3	2	3	3	3	3	3	3	1	0	1	2	1	2	3	2	25172.2	NaN	NaN	59892.7	36263.3	48360	39070.1	28590.2	43899.1	47153.1	48127.4	37381.4	NaN	17626.5	22776.3	22594.2	13870	29612.2	9367.94
O60216	RAD21	Double-strand-break repair protein rad21 homolog	18	14	19	14	19	12	11	16	13	11	9	12	16	16	16	15	16	13	15	46637.5	70496.7	85613	33156.3	67938.5	30315.4	21901.9	27291.7	30485.7	28099	32381.4	14630.2	46179.1	56845.9	48563.3	42824.7	48402.5	22527.2	66416
O60220	TIMM8A	Mitochondrial import inner membrane translocase subunit Tim8 A	4	1	3	1	4	2	3	3	2	2	1	2	4	4	4	4	4	4	3	191105	95951.7	108649	307836	647301	211356	110511	125500	155062	169891	247714	27644	92757.4	107493	203723	191905	112066	178308	77188.6
O60231	DHX16	Pre-mRNA-splicing factor ATP-dependent RNA helicase DHX16	5	4	4	5	5	5	4	4	5	5	5	2	4	5	4	5	4	4	4	29769.9	31452.3	35164.3	31497.3	14262.9	30924.4	24148	24440	27249.5	26971.4	28060.9	5400.35	12678.5	32961.5	22742.1	25390.3	31880.3	7723.41	27424.1
O60232	ZNRD2	Protein ZNRD2	2	2	2	2	2	2	2	3	2	3	2	0	2	2	3	2	2	2	2	38291.2	37360.1	38228	71545.7	28719.7	49036.8	67840.9	61228.1	59143.1	58265	58481.4	NaN	12066.3	27478.3	40672.2	38958.9	40171.9	54148.1	28324.1
O60234	GMFG	Glia maturation factor gamma	5	5	6	5	5	4	5	6	5	4	3	5	5	5	5	4	5	5	5	141189	266706	192809	54669.5	58017.9	46168.7	59792.9	86434.6	96962.2	54090.7	57532.2	79856.6	193787	222936	93661.5	56520.3	183287	110430	130833
O60237	PPP1R12B	Protein phosphatase 1 regulatory subunit 12B	5	5	6	1	5	2	3	3	3	3	2	6	4	4	4	3	3	2	4	32275.4	95400.9	127582	26923.4	18478.1	31232.1	22742.9	30596.4	30927.5	35026.5	35545.1	184504	52657.6	34091.8	35366.4	32124.4	32680.6	20336.7	39766.9
O60238	BNIP3L	BCL2/adenovirus E1B 19 kDa protein-interacting protein 3-like	2	2	2	2	2	2	2	3	2	2	2	0	0	0	2	1	1	1	0	25443.5	11794.6	9581.08	20862.4	22995.5	25296.2	24255.3	19614.8	15799.3	23151.3	28819.9	NaN	NaN	NaN	20075.3	22129.3	16159	29402.2	NaN
O60239	SH3BP5	SH3 domain-binding protein 5	3	2	2	3	3	3	3	3	1	2	2	2	0	1	2	0	1	2	1	50452	124884	37871.1	45370.4	18604.9	47673.5	56489.8	49262.5	61056.6	20858.8	46732.4	66575.2	NaN	27797.7	22161.5	NaN	24608.9	20525.4	25919.9
O60245	PCDH7	Protocadherin-7	1	2	2	0	2	1	0	0	0	1	1	2	0	0	0	0	0	0	0	6097.88	3921.7	10496.4	NaN	708.721	1948.49	NaN	NaN	NaN	2851.67	3815.81	3972.92	NaN	NaN	NaN	NaN	NaN	NaN	NaN
O60256	PRPSAP2	Phosphoribosyl pyrophosphate synthase-associated protein 2	12	10	12	12	11	13	13	12	13	12	11	12	8	10	11	12	10	11	11	86323.7	115151	87762.6	104393	80680.6	113649	95286.1	97929.2	97399.2	122205	110104	59430.3	35957.6	74007.3	82228.8	72594.1	73867.7	73323.2	73818.6
O60262	GNG7	Guanine nucleotide-binding protein G(I)/G(S)/G(O) subunit gamma-7	5	3	5	3	5	3	4	3	3	3	3	2	3	2	2	2	2	3	2	86073.8	131344	90653.6	149439	72998	159893	99801.2	70386.4	98418.7	119056	93089.4	25202.7	38706.1	59667.4	58684.8	83337.8	45672.8	56983.1	55507.3
O60264	SMARCA5	SWI/SNF-related matrix-associated actin-dependent regulator of chromatin subfamily A member 5	11	7	11	5	13	5	3	9	9	6	5	4	5	12	8	8	12	3	11	51367.1	109588	85842.8	42360.1	33613.3	55089	29047.9	39347.2	42075.1	34921.8	35504.2	14406.5	36612.2	90194.7	60580.8	41327.6	70649.6	23778.2	84505.8
O60271	SPAG9	C-Jun-amino-terminal kinase-interacting protein 4	37	28	34	36	37	36	38	36	34	37	36	25	25	24	30	31	34	37	29	55590.8	49940.6	39963.3	67896.5	46117.3	69237.2	63898.9	61694.9	60871.5	79955.2	70104.2	34830.2	32739.7	37361.8	52648.3	54385.7	56121	59869.4	45552.8
O60287	URB1	Nucleolar pre-ribosomal-associated protein 1	1	2	2	2	2	2	2	2	2	2	2	1	1	1	0	2	1	2	1	47534	54426.2	63966.5	218627	15585	86779.5	250495	151524	186462	93185.3	173742	50289.1	15176.1	15596.6	NaN	22046.8	34365.9	22378.9	16759.9
O60291	MGRN1	E3 ubiquitin-protein ligase MGRN1	0	0	1	0	1	0	0	1	1	1	1	0	0	0	1	0	0	1	0	NaN	NaN	361.372	NaN	1220.04	NaN	NaN	3980.84	999.686	1217.55	690.831	NaN	NaN	NaN	10029.3	NaN	NaN	7609.84	NaN
O60292	SIPA1L3	Signal-induced proliferation-associated 1-like protein 3	1	0	0	0	2	1	1	1	0	1	1	0	0	0	0	0	0	0	0	4861.83	NaN	NaN	NaN	4596.75	13332.8	10913.7	10885.6	NaN	16236.4	11629.1	NaN	NaN	NaN	NaN	NaN	NaN	NaN	NaN
O60306	AQR	RNA helicase aquarius	9	6	9	5	6	4	5	6	5	6	5	4	2	8	6	6	9	3	7	29434.9	52269.1	50518.9	34748.8	24115.5	34420.6	20216.3	27099.8	31851.5	29525.4	27615.9	12828	17187.7	28531	27478.8	21327.5	34284.2	12226.4	34450.5
O60307	MAST3	Microtubule-associated serine/threonine-protein kinase 3	1	0	0	0	1	0	1	1	1	0	0	0	0	0	0	0	0	0	0	878.197	NaN	NaN	NaN	665.207	NaN	1509.16	1255.37	942.079	NaN	NaN	NaN	NaN	NaN	NaN	NaN	NaN	NaN	NaN
O60313	OPA1	Dynamin-like 120 kDa protein, mitochondrial	51	42	48	53	58	50	52	53	48	49	49	33	35	43	47	50	47	48	48	67697.2	62094.8	45175	118720	125066	126250	114438	82282.4	95150.4	135401	111782	28275.2	28149.7	47667.5	73391.8	70447.3	68461.5	91280.4	52757.2
O60315	ZEB2	Zinc finger E-box-binding homeobox 2	3	3	3	0	3	2	1	2	0	0	1	1	1	1	2	0	0	0	2	16001.3	31471.2	33299.3	NaN	5558.86	700.689	1029.64	2290.96	NaN	NaN	1999.84	10562.1	26655.4	28910.7	14209.1	NaN	NaN	NaN	29712.1
O60330	PCDHGA12	Protocadherin gamma-A12	1	1	1	0	1	1	1	1	1	1	1	1	1	1	1	1	1	1	1	1.02063e+06	626579	824167	NaN	573031	297568	797909	780345	759751	602256	799207	319500	258648	445601	739094	578987	795253	672532	776418
O60331	PIP5K1C	Phosphatidylinositol 4-phosphate 5-kinase type-1 gamma	2	2	3	0	1	1	2	1	0	0	2	0	0	1	2	1	1	1	2	28005.1	12069.7	16971.1	NaN	28887.8	24059	10252.5	12448.3	NaN	NaN	15651.9	NaN	NaN	28019	30374.7	35932.7	35541.5	25641.4	41667.9
O60333;Q12756	KIF1B;KIF1A	Kinesin-like protein KIF1B;Kinesin-like protein KIF1A	1	0	1	2	2	2	2	2	1	2	2	0	0	1	1	2	2	1	1	19093.1	NaN	19125.3	9701.94	17362.1	18038.4	17508.7	18062.8	6201.7	15185.7	18278.9	NaN	NaN	17900.4	23180.4	15564.8	18034.2	21325.5	21970.9
O60341	KDM1A	Lysine-specific histone demethylase 1A	10	9	11	6	10	7	6	7	7	4	7	3	2	6	6	6	6	2	6	54314.8	54890.2	72939.1	37444.1	38547.1	35483.8	23109.6	33003.4	27107	29420.6	20024	20931.9	18689.4	57915.4	49203.1	34944.7	50367.8	20139.9	70245.5
O60343	TBC1D4	TBC1 domain family member 4	20	13	20	13	19	12	13	18	16	13	13	8	12	17	19	18	19	16	17	64810.1	35797.6	31785.6	46288.2	32993	46040.3	30073.2	38992	46558.2	50354.9	43214.5	15997.4	16700.6	32093.3	63262.7	45360.9	62250.2	25460.9	56392.9
O60437	PPL	Periplakin	51	52	72	55	69	54	52	57	61	58	53	40	70	62	59	69	71	47	68	29044.5	67520.2	155046	44559.2	56872.5	46010.9	33898.7	42894.3	52079.8	51158.6	39229.8	26251.1	88464.2	53191.7	56310.5	88416.3	103585	27672	99758.1
O60443	GSDME	Gasdermin-E	8	4	8	6	5	5	7	6	7	6	7	5	3	4	6	7	5	4	6	45815.3	30929.9	45853.7	33231.6	20504	47515.2	41930.4	46078.9	36353.8	55016.6	46137.6	19102.6	11774.9	13127.7	35529.7	31375.7	36249.6	28752	31850.9
O60476	MAN1A2	Mannosyl-oligosaccharide 1,2-alpha-mannosidase IB	3	2	3	2	2	2	3	2	2	2	2	1	1	2	3	2	1	1	2	47952.9	52116.1	35573.6	30378	17939.1	36833.4	34826.6	56446.7	64583.7	64936.1	59244.9	4679.78	8790.38	40408.8	30705.4	21702.4	40813.2	20914.2	35515.9
O60488	ACSL4	Long-chain-fatty-acid--CoA ligase 4	21	20	22	18	20	19	20	21	19	18	19	12	12	18	19	15	20	19	18	76024.7	113495	51310.4	64960.9	32439.6	52519.8	60210.9	122024	69383.3	72661.7	64562.6	19726	22668.4	55393.6	54596.9	31729.2	90910.8	45348.1	47309.6
O60493	SNX3	Sorting nexin-3	14	13	14	14	15	13	15	14	14	14	14	14	14	15	14	13	14	14	14	303562	246336	206257	280182	248857	258402	275425	342148	328240	261111	284780	166056	197119	189132	241710	175166	261817	318095	234955
O60494	CUBN	Cubilin	104	64	48	96	115	98	103	107	102	96	97	7	59	89	100	102	92	105	86	257085	70126.7	13119.6	414451	424764	427740	306527	279141	310299	296198	314296	57787.7	26628.9	126107	260289	293258	119164	352986	102051
O60496	DOK2	Docking protein 2	1	1	1	0	0	0	0	1	0	0	0	1	1	1	1	0	1	1	0	32309.5	117522	72901.9	NaN	NaN	NaN	NaN	13894.6	NaN	NaN	NaN	27736.4	74734	38616.2	17219.9	NaN	45603.1	26721.3	NaN
O60499	STX10	Syntaxin-10	1	1	1	1	1	0	1	1	1	0	1	1	1	1	1	1	1	1	1	55592	62997.6	47995.1	25322.9	26756.3	NaN	23076.1	26881.3	37266.9	NaN	27522	28085.8	27469.9	45954.2	41084.8	33998.2	47775.6	32088.6	31616.6
O60500	NPHS1	Nephrin	1	0	0	1	1	1	1	1	1	1	1	0	0	1	1	1	1	1	1	54104.1	NaN	NaN	126017	106550	114163	89665.3	69680.4	98335	88988.5	75310.9	NaN	NaN	68788	118068	97926.6	71330.6	144417	115255
O60502	OGA	Protein O-GlcNAcase	6	5	5	3	5	5	5	5	5	4	5	4	3	6	5	3	5	4	6	55787.8	70871.7	57603.4	62091.7	35743.6	68287	60892.6	63895.7	58277.1	49329.2	57356.1	24778.1	17016.9	63838.6	43053	33254.2	49072.4	33835.4	48203.2
O60504	SORBS3	Vinexin	29	37	41	24	31	24	28	28	27	24	26	39	37	25	26	28	31	30	27	56836.8	111651	206274	63702.1	65800.2	64668.1	63383	62824.7	71049.4	68487.1	73078.5	137488	119995	51970.7	67817.6	66798.3	81371	63259.2	65917
O60506	SYNCRIP	Heterogeneous nuclear ribonucleoprotein Q	29	26	27	27	30	27	28	28	28	24	27	26	29	28	27	27	28	27	28	162225	163235	175886	106494	158596	120108	91752.8	111585	116918	103857	92167.5	91490	160418	186815	171551	119000	211733	118289	220916
O60524	NEMF	Nuclear export mediator factor NEMF	0	1	2	0	1	0	0	0	0	0	0	0	0	0	0	0	1	0	0	NaN	15735.1	6141.33	NaN	6989.47	NaN	NaN	NaN	NaN	NaN	NaN	NaN	NaN	NaN	NaN	NaN	16261.5	NaN	NaN
O60547	GMDS	GDP-mannose 4,6 dehydratase	15	8	16	13	16	12	14	16	15	11	10	10	8	14	11	13	15	13	13	80841.9	43840.4	46566.5	40686.5	39799.1	55116.8	56443.6	74955.5	62634.3	54930.5	57445	31449.9	24796	46974.2	62208.7	46399.4	81005.3	42118.4	59732.5
O60551	NMT2	Glycylpeptide N-tetradecanoyltransferase 2	2	2	2	2	2	2	2	2	2	2	2	1	1	1	1	2	1	2	2	56010.2	64643	67319.2	46053.8	32017.7	33553.4	41971.3	46189.4	58076.9	44157	47470	39084.3	15466.8	34760.3	41850.1	25871.6	50723.8	23094.6	39930.7
O60565;Q9H772	GREM1;GREM2	Gremlin-1;Gremlin-2	0	0	1	0	0	0	0	0	0	0	0	1	0	0	0	0	0	0	0	NaN	NaN	6437.16	NaN	NaN	NaN	NaN	NaN	NaN	NaN	NaN	29835.8	NaN	NaN	NaN	NaN	NaN	NaN	NaN
O60568	PLOD3	Multifunctional procollagen lysine hydroxylase and glycosyltransferase LH3	14	11	15	9	15	11	10	14	12	9	12	10	7	14	12	10	15	13	14	60440.6	58098.5	50690.9	31729	41882.3	25062.3	21132.2	41285.6	36066.4	17788	22049.6	45385.5	24429.1	48863.1	51921.7	26834.1	67625.2	33820.9	72631.7
O60573	EIF4E2	Eukaryotic translation initiation factor 4E type 2	5	2	4	5	5	5	5	5	4	5	5	2	1	2	3	4	2	3	3	34950.8	33947.6	32862.8	34058.1	46092.8	36252.9	36770.7	37204.4	36840.4	36531.6	33437.4	31508	8901.72	25621.7	27855.4	21678.9	26690.4	28449.9	25128.5
O60610	DIAPH1	Protein diaphanous homolog 1	26	25	27	22	27	22	22	30	27	21	21	20	22	27	27	24	27	26	23	28615.7	36268.3	32244.6	32775.6	29922.2	32754.4	27549.1	33948.4	29840.6	24798.8	21073.2	19294.5	18800.2	40830	38376.3	30386	63649.9	40079.7	36806.1
O60613	SELENOF	Selenoprotein F	3	2	4	2	4	2	3	3	3	2	2	3	2	2	2	2	2	2	2	72833	83584.8	65832.4	58386.6	89365.3	71255.9	65797.4	52800.8	58443.8	49270.6	55253.9	24903.8	38166.8	61484.5	61053.7	52086.7	64322.8	61242.4	63872.1
O60635	TSPAN1	Tetraspanin-1	2	1	2	2	2	1	2	2	2	1	2	1	2	2	2	2	2	2	2	106549	19349.6	52795.3	37325.4	59950.4	27658	70043.4	135152	33480.6	26029.5	53715.9	178423	29182.6	48205.2	62399.1	47313.7	102137	61639	53048.3
O60636	TSPAN2	Tetraspanin-2	1	0	0	0	1	0	0	1	0	0	0	1	0	0	1	0	0	0	0	58647.5	NaN	NaN	NaN	27548.9	NaN	NaN	4272.61	NaN	NaN	NaN	12794	NaN	NaN	17597.6	NaN	NaN	NaN	NaN
O60645	EXOC3	Exocyst complex component 3	8	6	9	9	10	8	10	9	9	9	9	6	3	4	6	5	9	6	7	50395.8	72157.5	54247.5	46919.5	26349.9	48292.5	35916.6	51685.6	51617.4	39701.5	45654.5	44579.7	33487.7	45098.2	44839.3	34161.8	52033.2	37372.8	31930.7
O60656	UGT1A9	UDP-glucuronosyltransferase 1A9	20	13	12	28	29	30	31	31	31	27	29	0	11	19	20	23	18	30	13	69001.3	80477.2	16080.1	369314	163497	454386	532384	434875	372060	393830	457525	NaN	12611.4	59353.2	154193	280622	82700.8	484559	44236.5
O60664	PLIN3	Perilipin-3	26	22	26	22	25	22	21	24	22	20	22	24	23	23	20	20	24	20	22	196974	184627	206925	84856.7	84621	75097.1	65636.2	137930	108725	76831.8	81099.8	123403	138657	168057	162159	98272	258805	94522.1	209558
O60669	SLC16A7	Monocarboxylate transporter 2	2	1	1	3	3	3	3	3	3	3	3	0	0	1	3	3	1	1	0	21015.7	10575.5	5154.63	38998.1	21749.2	48735.7	44039	15602.5	38470.4	44359.8	33697.9	NaN	NaN	29375.8	31650.1	34898.9	20594.2	32932.3	NaN
O60684	KPNA6	Importin subunit alpha-7	10	8	10	7	8	6	7	9	8	8	7	7	5	9	8	8	9	9	9	52147.5	41633.2	55050.3	38405.5	38790.2	52796.4	32856.2	42362.9	35133.4	44119	39712.7	27349.8	19693.7	51178.1	54151.5	38670.2	66220.7	43267.7	62912.3
O60701	UGDH	UDP-glucose 6-dehydrogenase	26	20	27	24	30	23	23	27	26	24	25	23	20	23	21	21	26	26	25	227740	94544.1	90271.8	244333	199762	282779	207239	278642	228293	168410	291464	91451.7	54935.1	131682	164514	130184	142969	255872	142376
O60706	ABCC9	ATP-binding cassette sub-family C member 9	1	0	2	1	1	0	1	1	1	0	1	1	1	1	1	1	1	0	1	13896.7	NaN	25430.6	7434.11	10368.9	NaN	2166.34	3590.74	12504.4	NaN	11274.6	34307	17047.4	22153.4	18228.4	21520.2	24161.1	NaN	27028.9
O60711	LPXN	Leupaxin	3	3	3	0	1	0	0	3	2	1	2	3	3	2	2	0	3	2	2	57112.5	70636.5	103257	NaN	3941.19	NaN	NaN	26486.1	10999.8	17343.1	12669.8	22738.1	66872.4	67943.4	27615.9	NaN	51969.9	21374.5	32893.9
O60716	CTNND1	Catenin delta-1	49	44	54	50	55	50	54	49	50	45	48	39	40	43	49	47	46	49	47	127663	98257.5	154724	151979	222958	164941	142858	133014	130520	142318	132232	47739.3	57599.7	94264.3	161645	151392	134005	149893	129783
O60749	SNX2	Sorting nexin-2	27	26	26	29	31	29	28	29	30	28	29	23	22	24	26	26	26	27	25	127978	88825.9	111788	141936	148286	148938	139890	173777	144101	139723	136192	78731	53270.2	88302.3	121329	98281.3	123659	146406	111669
O60762	DPM1	Dolichol-phosphate mannosyltransferase subunit 1	9	7	9	9	9	9	9	9	9	9	8	7	7	9	9	8	9	9	9	114682	117594	109559	109485	112540	146537	107546	103201	116448	109288	121207	53105.8	47262.4	103956	110851	90967	121872	95115.8	113889
O60763	USO1	General vesicular transport factor p115	34	30	33	33	34	34	35	33	34	33	33	24	24	31	32	31	31	32	31	89211.6	79011.7	56929.4	84443.9	52408.6	87333.7	76125.2	88031.1	82458	87276.9	80384.3	33108.3	28294.9	74217.9	90048.8	68455	107694	82967.7	88735.9
O60783	MRPS14	28S ribosomal protein S14, mitochondrial	3	2	2	3	3	3	3	3	3	3	3	0	1	2	3	3	3	3	1	39183.7	28996.3	20158	66513.1	83654	70917.4	65327.5	45802.5	39937.1	70833.8	72158.2	NaN	20629.7	34180.2	38974.6	32061.8	33286.8	44266.7	18267.6
O60784	TOM1	Target of Myb protein 1	16	12	16	14	15	12	15	16	11	13	11	11	14	13	14	15	13	14	13	83228.7	87904.8	87787.7	105520	154326	96701	106504	111508	99505.7	100102	98740.9	51939.8	60576.2	64060.4	83911.1	79542.2	81428.6	114845	66991
O60814;P57053;P58876;P62807;Q5QNW6;Q93079;Q99877;Q99879;Q99880	H2BC12;H2BS1;H2BC5;H2BC4;H2BC18;H2BC9;H2BC15;H2BC14;H2BC13	Histone H2B type 1-K;Histone H2B type F-S;Histone H2B type 1-D;Histone H2B type 1-C/E/F/G/I;Histone H2B type 2-F;Histone H2B type 1-H;Histone H2B type 1-N;Histone H2B type 1-M;Histone H2B type 1-L	15	13	15	13	15	14	12	11	12	12	12	13	12	13	14	13	13	13	13	519064	1.68517e+06	1.284e+06	349679	1.38012e+06	305941	187889	217419	252380	217906	270207	351686	2150386	1.48796e+06	739288	485354	1.17963e+06	655783	1.26688e+06
O60825	PFKFB2	6-phosphofructo-2-kinase/fructose-2,6-bisphosphatase 2	20	8	15	19	18	16	19	21	18	16	17	2	1	8	14	14	15	13	10	45935.3	34977.6	19885.1	61437.2	37562.1	61215.3	132629	112651	71021.4	120273	119274	14096.5	13508	37971.5	57171.8	51454.8	49430.5	74965.1	35232.8
O60826	CCDC22	Coiled-coil domain-containing protein 22	23	19	27	26	27	22	26	25	25	22	22	16	17	18	22	22	21	23	22	93414.8	95360.2	76745.5	126143	111435	138461	109385	103426	112791	112302	112203	43518.5	46437.1	71204.6	89621.9	86274.3	92351.4	104679	85589.4
O60830	TIMM17B	Mitochondrial import inner membrane translocase subunit Tim17-B	1	1	1	3	2	2	3	3	3	1	2	0	0	2	2	3	2	3	0	52357.6	39667	32042.1	54041.9	61690.7	84507.2	60428.6	61036.8	68667	75909	39023.7	NaN	NaN	18001.3	35492.7	37178.6	23760.5	52431.6	NaN
O60831	PRAF2	PRA1 family protein 2	1	1	2	1	2	1	1	1	1	1	1	2	1	1	1	1	1	2	1	386684	591903	590800	245061	197754	341690	269319	286728	290346	268673	288138	288475	211664	378668	341378	248481	528995	203518	460831
O60832	DKC1	H/ACA ribonucleoprotein complex subunit DKC1	24	20	23	19	25	19	17	23	20	16	18	10	21	20	20	20	22	13	19	53295.5	104471	84262.3	36634.3	53328.2	40131.3	25396.4	36365.4	37292.3	28562	33127.5	19186.8	38018.2	82078.5	40617.4	41988.3	64424	21747.9	80219.7
O60841	EIF5B	Eukaryotic translation initiation factor 5B	12	9	13	6	12	9	11	11	11	12	11	6	7	10	10	11	12	9	12	60564.7	62504.6	51353.6	63529	27472.6	44876.4	46439.6	61904.5	54984.3	43412.6	52135.1	16877.9	20054.6	52057.4	54633.5	44348	75330	40077.2	52675
O60869	EDF1	Endothelial differentiation-related factor 1	3	3	4	3	4	3	3	3	3	3	3	3	4	4	4	4	4	4	4	201052	135707	213554	194475	189958	206691	140027	168461	93359.7	182936	149293	107393	193239	98464	239263	171865	229213	170218	166747
O60880	SH2D1A	SH2 domain-containing protein 1A	1	1	1	0	0	0	0	0	0	0	0	0	1	0	0	0	1	0	0	10843.8	121684	70007.8	NaN	NaN	NaN	NaN	NaN	NaN	NaN	NaN	NaN	18655.1	NaN	NaN	NaN	8976.53	NaN	NaN
O60884	DNAJA2	DnaJ homolog subfamily A member 2	16	12	15	14	18	15	15	15	13	15	13	15	14	13	15	14	13	15	12	56930	41603.9	64447.4	54104.5	99419.4	63765.2	50555.5	59508.9	38876.7	59772.4	49716.6	36647.3	46034	50046.2	66315.6	56093.9	71784.4	68280.7	64069.7
O60885	BRD4	Bromodomain-containing protein 4	6	6	7	7	8	5	5	5	3	5	4	1	6	7	5	6	7	6	7	35331	49848	40653.2	23174.2	26778.1	23890.4	18932.9	23565.5	27468.4	13157.3	26865.4	33200.7	42023.5	49731.3	33537.8	27274	35235.3	20185.3	50890.7
O60888	CUTA	Protein CutA	5	2	5	4	5	4	5	5	4	4	3	4	5	4	5	4	5	4	5	79826.9	97465.9	116339	84037.3	119318	107628	79829.4	70742.4	94966.5	101854	103103	61191.7	113999	71822.4	109257	69887.6	87977.9	75406.4	92974.2
O60906	SMPD2	Sphingomyelin phosphodiesterase 2	0	0	1	0	0	0	0	0	0	0	0	0	0	1	1	1	1	1	1	NaN	NaN	3061.13	NaN	NaN	NaN	NaN	NaN	NaN	NaN	NaN	NaN	NaN	4776.91	3405.15	4979.83	7245.6	2450.57	6749.37
O60925	PFDN1	Prefoldin subunit 1	7	7	8	8	8	8	8	8	8	8	8	6	8	5	5	4	6	6	4	63508.5	73665	78439.3	53905.2	59211.1	51945.3	55580.1	65062.9	57183.3	65516	58927.3	58693.6	48688.4	54159.8	51612.5	34832.8	61494	42614.7	64535.4
O60927	PPP1R11	E3 ubiquitin-protein ligase PPP1R11	6	2	6	3	6	3	5	6	5	3	3	2	3	2	5	3	5	3	4	18101.6	4669.8	27346.9	15483.5	14883.9	17015.2	11734	14810.9	11428.3	10857.4	8590.01	5426.17	12385.2	12307.6	13975.3	7611.51	18120.4	6055.65	17639.3
O60934	NBN	Nibrin	4	4	5	2	5	3	3	5	2	0	4	1	1	4	4	3	4	0	4	40087.9	24423.8	22379.4	21706.4	18113.4	24449.7	15196.4	23025	18792.1	NaN	17189.8	6218.16	10568.3	38952.4	38755.1	22954.6	41175.2	NaN	45284.9
O60936	NOL3	Nucleolar protein 3	1	0	2	1	2	1	1	1	1	0	0	1	1	1	1	1	1	0	1	36750.2	NaN	18614.3	16484.1	28014.8	24543.5	34746.6	29198.5	21811.1	NaN	NaN	10187.9	45770.8	33144.7	25113.7	30114.8	47951.4	NaN	33988.9
O60941	DTNB	Dystrobrevin beta	6	7	10	10	12	9	10	10	10	10	11	6	4	5	7	10	7	11	6	27450.9	37652.1	26600.4	41387.7	40476.5	38946.4	33426.8	34047.8	26586.2	41286.4	35897.3	50772	17674.7	26978.9	30234	34000.7	27697.6	30475.5	27879.3
O75027	ABCB7	Iron-sulfur clusters transporter ABCB7, mitochondrial	4	3	4	3	4	4	4	4	4	4	4	4	1	2	3	2	3	2	3	134567	82333.3	75237.3	230908	116130	248422	259309	161444	198945	249082	263099	29417.2	19989.5	76187.8	121912	114055	113860	108625	77830.1
O75044	SRGAP2	SLIT-ROBO Rho GTPase-activating protein 2	1	0	2	1	1	1	2	1	2	1	1	1	0	0	0	0	0	0	0	14786	NaN	6013.94	6807.02	6196.62	5502.65	4816.17	8258.54	2400.38	9279.87	11747.2	6586.68	NaN	NaN	NaN	NaN	NaN	NaN	NaN
O75052	NOS1AP	Carboxyl-terminal PDZ ligand of neuronal nitric oxide synthase protein	1	0	0	1	2	1	2	0	1	1	1	0	0	0	0	0	0	0	0	5191.87	NaN	NaN	8127.42	8728.4	6287.63	3735.68	NaN	4866.77	5497.53	4436.7	NaN	NaN	NaN	NaN	NaN	NaN	NaN	NaN
O75063	FAM20B	Glycosaminoglycan xylosylkinase	3	2	3	3	3	3	3	3	3	3	2	1	0	3	2	3	3	3	3	24868.8	31812.7	15544.5	18256.3	12432.8	22134.5	15549.1	26849.8	27484.5	24860.4	8007.78	18148.4	NaN	30087.2	40545.9	20654.2	41147.2	26186.4	14596.9
O75083	WDR1	WD repeat-containing protein 1	44	41	50	44	47	44	46	48	48	39	40	49	43	45	45	44	47	47	45	258131	240266	320650	228797	189897	225141	225270	241572	223862	258697	229310	440023	105323	197353	212825	159788	283393	174504	218120
O75084	FZD7	Frizzled-7	3	0	3	1	3	2	2	2	1	0	1	3	2	2	2	1	3	1	3	87258.5	NaN	196622	22370.2	37263.3	11387.5	9257.09	20560.2	9238.63	NaN	15299	53870.2	45223.1	77227.8	82071.2	43925.6	83090.7	24288	143402
O75094	SLIT3	Slit homolog 3 protein	1	1	2	0	0	0	0	1	0	0	0	2	0	0	1	0	1	0	0	25010.2	33973.3	10723.5	NaN	NaN	NaN	NaN	4700.04	NaN	NaN	NaN	30531	NaN	NaN	13474.6	NaN	34102.5	NaN	NaN
O75112	LDB3	LIM domain-binding protein 3	7	13	10	6	11	7	6	11	5	9	9	17	7	8	6	4	5	5	6	37106.8	153730	43085.5	30288.1	28136.1	36594.3	19768.8	42256.9	24377.7	45286.6	51961.6	160408	56678	47234.7	40379.3	33673	24765.3	34196.8	52984.3
O75116	ROCK2	Rho-associated protein kinase 2	33	27	37	25	35	26	28	29	25	19	21	32	23	27	30	27	29	25	30	53204.4	78888.5	105844	43970.7	36511.7	41208.9	37451.3	45645.1	47902	48088	49625.2	76713.5	40060	51169.6	64862.6	49887.1	68762	43492.3	78719.1
O75122	CLASP2	CLIP-associating protein 2	6	6	7	5	6	7	7	7	7	7	7	2	3	6	6	6	6	6	4	32767.3	40229.3	26853.6	31613.6	23604.6	28346.2	30013	30781.4	23449.2	34041.8	32074	14901.4	10785.9	21765.8	25861.8	24351.8	22160.8	23638.1	22496.6
O75128	COBL	Protein cordon-bleu	4	0	2	5	4	3	4	5	5	5	5	0	1	1	3	3	2	4	1	18975.5	NaN	1949.78	36280.4	42064.8	31097.5	29555.1	25089	23973.8	25101.9	22189.4	NaN	8937.07	11665.7	16614.4	15375.9	15666.4	19051.3	17825.6
O75131	CPNE3	Copine-3	20	16	22	17	22	17	18	21	16	15	15	20	19	18	19	19	19	19	19	119417	109933	156092	133564	125924	132004	104169	101956	121165	141320	126353	99662.1	76358.6	95083.7	124991	108434	112243	104716	111852
O75144	ICOSLG	ICOS ligand	1	0	1	1	1	1	1	1	1	1	1	0	1	0	1	1	1	1	1	30529.9	NaN	49189.1	71076	61642.6	95210.2	75282.6	42949.9	48796.8	68860	55429.3	NaN	21234.8	NaN	54044.7	34322	28178.9	42049.4	38519.7
O75146	HIP1R	Huntingtin-interacting protein 1-related protein	22	15	24	26	27	22	28	27	20	23	22	5	6	16	19	20	20	22	16	49195.4	21573.6	29683.4	66617	41881.8	61692.5	58814.9	57634.5	54359.2	59900.8	60558.9	8305.45	17884.1	37191.5	49073.7	42607.2	56478.9	51687.4	34197.1
O75147	OBSL1	Obscurin-like protein 1	0	0	1	0	1	1	0	1	0	0	1	0	0	1	1	1	1	0	0	NaN	NaN	22806.7	NaN	19528	3773.1	NaN	6707.08	NaN	NaN	3645.81	NaN	NaN	31625.5	26415.8	35847.3	32483.2	NaN	NaN
O75150	RNF40	E3 ubiquitin-protein ligase BRE1B	3	2	3	1	3	2	2	1	2	2	1	1	2	2	1	2	2	2	2	24846.1	34921.1	21973.4	12115.7	21717.7	12977.4	7987.57	10473.7	10833.1	13338.1	11597.3	2940.56	12554.8	19924.5	18019.4	8634.68	13621.3	8703.69	20425.7
O75152	ZC3H11A	Zinc finger CCCH domain-containing protein 11A	4	4	4	3	3	4	3	4	4	4	4	4	4	3	4	4	4	3	4	34326.6	59437.6	38654.5	31957.6	37452.5	28738.1	24325.4	21206.2	18951.6	30497.9	28213.6	10223.2	25692.6	34468.4	26164.1	20005.9	21578.2	20112.5	28413.1
O75153	CLUH	Clustered mitochondria protein homolog	20	13	14	21	21	21	21	21	19	19	20	2	4	16	18	19	16	18	14	83669.3	31551.4	13743	117133	72874	132725	111432	97126.2	93038.2	118632	113883	8731.95	9893.68	44173.1	76208.8	62250.9	64595.9	80360.8	42797.8
O75154	RAB11FIP3	Rab11 family-interacting protein 3	11	5	1	9	11	10	11	11	10	11	10	1	5	4	8	8	5	10	4	80185.9	37684.7	137192	119237	133764	142548	127262	99979.2	89413.9	108034	106706	64050.8	23710.8	25327.8	51579.9	61135.8	32560.7	91759.4	30756.8
O75165	DNAJC13	DnaJ homolog subfamily C member 13	54	40	50	43	52	52	54	54	53	48	49	33	21	43	49	43	51	52	45	55498.1	40789.7	34682.3	48691.3	30007.6	52020.7	48203.9	61850.7	52001.2	46122	45940.2	18505.9	11057.3	44753.7	53176.1	37615.2	55840.1	49325.8	49395.2
O75170	PPP6R2	Serine/threonine-protein phosphatase 6 regulatory subunit 2	8	5	7	6	6	5	6	7	2	6	5	2	0	3	5	3	2	4	2	15055.5	34050.2	11751.7	19064.9	25742.4	20828.9	16136.7	11476.5	15557.9	14766.6	16397.7	12575.3	NaN	14678.9	12641.2	14795.1	15016.2	12493.2	13590.8
O75175	CNOT3	CCR4-NOT transcription complex subunit 3	4	4	4	3	4	3	3	4	3	3	2	3	4	4	2	2	4	2	3	109965	166954	138085	133970	74585.1	321624	126403	105205	107210	92189.1	142401	50655.7	61322.8	85663.4	66173.6	58218.1	91399.4	92718.4	63209.5
O75179	ANKRD17	Ankyrin repeat domain-containing protein 17	6	4	7	5	7	6	7	6	6	5	5	2	5	4	6	5	5	7	4	60922.3	44657.2	29929.9	78523.6	58868.1	60558.2	40467.9	45363.7	50632.8	47998.1	50870.9	12540.7	28901.8	57455.6	65883.6	49455.2	69741.7	46716.4	71261.7
O75190	DNAJB6	DnaJ homolog subfamily B member 6	9	8	9	8	11	8	10	10	9	9	10	7	6	7	6	9	8	8	6	23392.4	31283.8	30618.3	15210.4	22696.8	17622.2	19694.9	25158.9	17948.9	18824.9	18250.9	11542.4	30542.6	29244.2	28791.1	28494.9	32945	27622.7	37036.2
O75191	XYLB	Xylulose kinase	15	7	3	14	12	13	13	10	11	13	15	2	2	3	12	13	7	13	9	42623.5	22596.2	20537.7	115799	63231.7	68314.4	44534.8	22444.7	49746.6	91552.1	74738.1	15627	19457.6	22085.5	74547.6	51583.8	48673.5	62122.7	60472
O75208	COQ9	Ubiquinone biosynthesis protein COQ9, mitochondrial	14	10	16	19	20	17	19	16	16	14	14	6	11	14	16	16	14	16	12	59190.6	37974.8	25655.9	129520	213883	134362	131730	88681.8	114437	120493	110619	14416.3	15228.5	42523.2	91077.8	120696	52885.7	126041	30677.6
O75223	GGCT	Gamma-glutamylcyclotransferase	9	8	10	9	10	9	9	9	9	9	9	8	8	9	10	9	10	9	10	148930	93252.9	88588.4	219246	130658	200461	174880	170719	150046	176740	130597	54150.4	38202.4	116803	146289	103041	107362	141421	123219
O75251	NDUFS7	NADH dehydrogenase [ubiquinone] iron-sulfur protein 7, mitochondrial	9	5	7	8	9	8	7	5	8	9	8	4	5	5	7	7	7	7	7	96998.3	54388.4	47780.8	217347	183410	215839	153851	121957	137992	167411	141900	16239.5	20904.6	60130.2	149824	148826	82010.8	163735	53524.5
O75264	SMIM24	Small integral membrane protein 24	8	5	1	9	9	10	10	10	10	10	10	0	3	6	9	10	7	9	5	103437	56863.6	3074.49	275108	196334	344736	445349	179485	339203	383341	447865	NaN	21470.8	41667.9	123341	168702	57482.1	183012	25028
O75306	NDUFS2	NADH dehydrogenase [ubiquinone] iron-sulfur protein 2, mitochondrial	27	21	25	26	28	28	27	28	26	27	26	18	18	25	28	28	26	28	24	260441	143651	114428	513501	523288	526145	396692	330859	401717	487767	391622	50200.2	40567	147730	303019	306267	187774	348491	130116
O75309	CDH16	Cadherin-16	40	33	26	42	41	42	40	40	41	39	39	3	21	29	38	39	32	40	23	323181	132318	56434.7	607089	495090	670742	505290	384540	513254	630096	474546	6936.82	28533.7	138435	334137	436377	162053	346708	64790
O75312	ZPR1	Zinc finger protein ZPR1	2	2	2	2	2	2	2	2	2	2	2	2	2	1	2	2	2	2	2	30659.7	33862.6	29594.8	17722.5	19114.2	24140.3	20990.3	28873.6	19923.4	23274.9	21404.5	14932.4	20049.4	19699	20738.4	13184.5	24346.3	21855.6	16471
O75317;P62068	USP12;USP46	Ubiquitin carboxyl-terminal hydrolase 12;Ubiquitin carboxyl-terminal hydrolase 46	1	1	2	2	2	1	2	2	2	2	2	1	1	2	1	1	1	1	1	49925	45635.4	37567.5	68927.6	41172	60183.1	58564.2	45229.2	54004.5	51521.5	53780.3	24985.9	13140.5	22345.6	36831.8	33218.1	35357.2	37227.3	33923.8
O75323	NIPSNAP2	Protein NipSnap homolog 2	18	12	18	13	22	15	17	20	19	16	14	11	13	13	18	20	20	19	13	110322	67666.3	94771	92378.8	226690	96364	77798	89182	99619	98133.9	70505.3	56079.1	32104.6	81252.4	153864	105845	110077	117771	84202.1
O75340	PDCD6	Programmed cell death protein 6	9	9	8	7	8	7	7	7	7	7	7	7	7	8	8	7	8	8	8	253407	388284	409728	208944	230803	202494	185491	211635	226610	201401	201793	245656	133762	247674	215146	176978	257754	161974	281943
O75347	TBCA	Tubulin-specific chaperone A	13	12	15	16	17	15	15	16	17	14	17	12	14	10	13	14	14	12	13	110951	70971.5	100546	127586	117763	126476	124702	129031	107972	137196	116953	99005.3	75392.6	73461	110552	71395.6	101027	82576.9	78425.1
O75348	ATP6V1G1	V-type proton ATPase subunit G 1	8	3	9	12	13	10	12	12	10	7	7	5	9	10	11	11	10	11	9	76198.8	24746.5	38958.4	150777	224505	151917	165037	101537	78867.1	161586	133596	46511	38600.4	56377.6	143059	152498	82567.2	191947	54243.9
O75351	VPS4B	Vacuolar protein sorting-associated protein 4B	17	17	20	18	21	17	16	19	18	17	15	16	19	17	18	17	19	20	16	83841.1	71086.2	89666.1	61475.3	61040.4	57394.7	59756.8	69641.5	66279.6	67572.9	67909.3	53027.7	46926.4	62519.5	63941.9	49228.8	78490.7	61780.7	64070.2
O75352	MPDU1	Mannose-P-dolichol utilization defect 1 protein	4	3	3	3	4	3	3	4	4	3	3	3	4	4	4	4	4	4	4	199401	134976	124895	187754	159404	262037	205853	183384	163392	221784	201643	32125.7	29769.1	126290	159748	148658	148862	137544	138035
O75355	ENTPD3	Ectonucleoside triphosphate diphosphohydrolase 3	2	2	3	0	0	0	0	0	1	1	0	1	2	1	1	2	0	0	2	6049.7	21437.8	74630.8	NaN	NaN	NaN	NaN	NaN	6238.22	17710	NaN	14890.6	24753.4	18277.8	21831.4	19501.2	NaN	NaN	24812.1
O75356	ENTPD5	Ectonucleoside triphosphate diphosphohydrolase 5	13	9	8	15	15	15	15	15	15	14	14	0	3	13	15	15	12	15	13	77836.7	31597.8	11091.9	185790	166194	258197	214303	153254	154007	219740	224349	NaN	8263.96	35815.2	75546.7	118606	23355.3	135596	21810.4
O75367	MACROH2A1	Core histone macro-H2A.1	24	19	25	18	26	17	20	23	18	16	17	16	21	20	22	22	24	19	20	177278	399917	360086	160933	458317	151797	105582	113054	173926	87762.6	133409	58530.8	241843	407083	151165	125790	327596	72248.5	511617
O75368	SH3BGRL	SH3 domain-binding glutamic acid-rich-like protein	11	10	12	10	11	9	9	11	10	10	10	12	10	10	10	8	8	9	9	192418	269492	324479	104681	105605	105344	108668	119784	131248	131889	119699	467585	217032	180371	167321	90354.7	159908	92521	252548
O75369	FLNB	Filamin-B	176	166	193	165	189	163	165	180	169	154	158	178	174	165	168	164	176	171	173	243732	226628	259059	180947	203376	192218	136145	189839	216618	175206	172987	130018	185215	172868	229958	177523	325659	159643	283347
O75376	NCOR1	Nuclear receptor corepressor 1	2	1	1	1	2	1	1	1	2	1	1	1	2	2	2	2	2	2	2	20133.2	17867.5	20800.6	22090.7	29848.4	12586.4	20379	22015.2	16625.7	10349.6	17834	13474.2	25580.2	18730.7	14370.9	11439.9	13180.9	16558.7	18426.3
O75380	NDUFS6	NADH dehydrogenase [ubiquinone] iron-sulfur protein 6, mitochondrial	15	13	15	15	15	14	14	14	14	14	14	12	13	13	13	13	13	14	13	123857	67462.3	50448.1	261830	362230	274554	199879	171233	193215	255239	199237	32949.5	59191.5	74204.5	142743	167313	87216.1	144912	65621
O75381	PEX14	Peroxisomal membrane protein PEX14	1	1	2	3	3	3	2	3	2	3	3	0	0	2	3	3	3	3	2	21124.6	32038.1	10629.1	40644.2	25547.9	45590.3	22414.1	38392.8	33542.6	45028.1	47940.3	NaN	NaN	22255.7	32898.2	29387.6	26256.2	37019.8	22934.6
O75382	TRIM3	Tripartite motif-containing protein 3	1	1	0	1	1	1	1	1	1	1	1	1	1	1	1	1	1	1	1	106233	253471	NaN	45210.5	44810.1	48640.7	50159.7	52088.9	65007.9	45148.5	62040.4	147310	53352.9	45862.9	49531.9	30072.3	50844.1	42158.3	59914.6
O75390	CS	Citrate synthase, mitochondrial	29	24	26	30	31	30	29	28	28	27	28	23	20	26	27	27	26	29	22	256851	224613	148763	469991	477580	532535	501744	347608	455982	546552	454912	112010	57876	226954	367889	352368	262970	337313	175042
O75391	SPAG7	Sperm-associated antigen 7	4	3	4	4	4	4	3	4	4	4	4	1	4	4	3	3	3	2	4	52574.9	42067.6	36897.5	40541.8	37201.3	39178	20525.1	26121.3	26760	39493.8	33604	19265.4	44987.5	40906.8	43422.6	32323.6	51988	23977.2	45528.7
O75396	SEC22B	Vesicle-trafficking protein SEC22b	11	11	15	13	13	13	12	13	13	12	12	8	9	15	14	14	14	14	14	153122	174057	161302	127351	114760	133043	118483	136330	125881	126973	120530	98668	57708.8	126022	149107	104427	138543	111416	150539
O75400	PRPF40A	Pre-mRNA-processing factor 40 homolog A	12	12	15	10	15	10	8	11	10	8	9	4	8	10	8	9	8	10	10	38378	48723.4	48454.6	34223.4	49122.1	39933.4	30843.4	35170.4	32840.1	33698.7	38042	13727.2	27729.6	39359.8	35460.9	24679.9	37913	23504.6	41647.8
O75410	TACC1	Transforming acidic coiled-coil-containing protein 1	5	4	5	4	4	4	3	4	5	4	4	4	5	4	4	4	4	3	5	64038.6	122440	90554.6	41249.4	29216.2	44307.8	34403.6	48054.3	45421.2	44523.2	48893.9	50809.4	68688.8	51052.2	40112.8	37363.5	64695.7	26180	56317.1
O75414	NME6	Nucleoside diphosphate kinase 6	1	0	1	1	1	1	1	1	1	1	1	0	0	0	1	1	1	0	0	35972.5	NaN	10989.5	64160.9	41472	81098.7	59453.2	33715.9	37931.1	76904.4	49436.8	NaN	NaN	NaN	38199	43843.9	141846	NaN	NaN
O75427	LRCH4	Leucine-rich repeat and calponin homology domain-containing protein 4	4	4	4	3	4	3	4	4	3	4	4	2	3	4	3	2	4	3	3	66434.2	150970	80288.9	39108.2	50960.2	40522.7	41236.3	51419.3	52342.4	42717.7	39891.5	10996.8	35342.7	85424.2	39111.7	48505.3	69234.3	40928	59429.2
O75431	MTX2	Metaxin-2	10	6	11	9	11	9	11	11	10	10	10	4	5	8	10	9	8	8	8	94086.6	63189.5	50830.7	161110	150570	190855	155905	103317	117195	157259	125907	15035.2	11948	41713.7	80162.2	78074.7	70661.5	91933	54287.5
O75436	VPS26A	Vacuolar protein sorting-associated protein 26A	18	17	17	16	18	18	18	18	18	17	17	12	10	15	17	16	17	16	17	121052	79331.5	82536	132382	87479.6	135249	113156	119457	116036	110391	108101	58076.2	33260.8	76172.6	120722	93515.3	111135	113427	99110
O75438	NDUFB1	NADH dehydrogenase [ubiquinone] 1 beta subcomplex subunit 1	5	3	4	5	6	4	5	6	5	5	4	2	2	5	6	6	6	6	5	155930	69139.3	59300.9	259481	274015	276338	238970	188575	220660	238348	203882	19574	19082.7	76990.6	205120	211637	115969	157178	91121.8
O75439	PMPCB	Mitochondrial-processing peptidase subunit beta	16	11	15	13	19	16	14	16	17	12	13	7	9	15	17	17	15	18	14	80381	51822.6	42272.3	90561.1	137965	109486	95534.5	89650.9	83390.8	95542.2	92298.6	15977.9	18698.9	61240.4	100671	82159.8	66921.6	93838.5	44521.2
O75448	MED24	Mediator of RNA polymerase II transcription subunit 24	1	1	1	1	1	1	1	1	1	1	1	0	1	1	1	1	1	1	1	23124.8	41709.4	11635.6	26672.3	22925	28086	18270.5	22088.9	20312.7	22398.9	19033.8	NaN	6793.52	18552	25246.4	18505	29738.9	12287.3	26364
O75475	PSIP1	PC4 and SFRS1-interacting protein	15	15	18	10	15	11	10	10	12	7	8	9	14	14	15	10	13	11	15	47023	91392.1	96191.5	36260.2	67840.5	35021	26942.8	28468.9	25105.9	30303.9	34464.3	26711.9	97247.3	74833.3	50043.3	38614.9	50311.9	29936.6	83101.1
O75477	ERLIN1	Erlin-1	3	3	4	4	4	4	4	3	3	4	3	4	2	3	5	4	4	5	4	53252.4	56928.4	62524.3	71125.5	72683.7	82178.4	61678	67501.2	70668.2	67998.8	69223.3	49679.3	31891.2	49707.3	69152.5	69801.8	63165.9	62429.7	58305.8
O75487	GPC4	Glypican-4	4	0	4	0	3	0	1	3	1	0	1	2	2	4	4	4	4	3	4	41786.5	NaN	28771.1	NaN	22791.1	NaN	24534.1	23311.1	3816.35	NaN	10379.2	82553.8	40542.2	33663.3	50737.1	30615.8	106121	14612.9	64271.3
O75489	NDUFS3	NADH dehydrogenase [ubiquinone] iron-sulfur protein 3, mitochondrial	25	22	22	24	28	26	24	24	23	23	21	22	19	21	25	22	22	25	19	269871	181167	111631	519013	607149	556931	452869	334331	383668	487833	430730	61487.8	46593.8	125933	274247	300278	173852	354237	120990
O75494	SRSF10	Serine/arginine-rich splicing factor 10	10	9	10	10	11	9	9	10	10	10	8	4	10	9	10	9	10	8	10	176440	203086	228313	115526	170726	124323	86908.5	107758	114294	92305.7	93122.2	47105.7	99979.4	157174	134455	110712	146352	95644.7	176084
O75503	CLN5	Ceroid-lipofuscinosis neuronal protein 5	4	1	3	2	4	2	3	4	3	1	2	1	1	4	3	2	4	1	4	66140.7	48287.3	32308.8	42744.3	55081.7	40624.1	45079.7	59141.2	52433.1	65034	39973	27062.3	15583.6	46183.3	47139.6	30351.4	62493.7	29679.4	52794
O75506	HSBP1	Heat shock factor-binding protein 1	1	1	1	1	1	1	1	1	1	1	1	1	1	1	1	1	1	1	1	245165	275902	489605	242681	423542	233748	159988	154635	194128	185897	179300	207970	181380	240470	330110	214719	263866	177529	356820
O75521	ECI2	Enoyl-CoA delta isomerase 2	26	12	21	30	36	31	32	30	33	33	33	8	19	22	29	31	22	32	21	139078	34213.8	25752	241865	400652	318821	262573	140435	146567	192811	191602	8104.64	40966.4	62355	190424	185058	77673.7	296575	50439
O75525	KHDRBS3	KH domain-containing, RNA-binding, signal transduction-associated protein 3	6	5	5	4	6	5	4	6	4	6	5	3	4	6	5	5	6	4	6	32614.9	17089	13821.7	22582.9	26407.8	25138.9	16960.4	18878.8	18963.1	16685.8	16292.8	7836.62	18188.7	23274.6	33554.9	21642.1	32194.4	20855.8	28323.5
O75531	BANF1	Barrier-to-autointegration factor	8	9	11	6	11	4	8	7	8	4	4	9	11	9	9	9	11	8	10	124965	216378	364833	69205.5	222822	43348.1	39037.2	51087	63937.7	60266.8	79227.2	205679	243261	194704	116555	61064.1	136042	102720	135581
O75533	SF3B1	Splicing factor 3B subunit 1	54	46	59	49	56	46	48	51	45	43	44	32	42	52	51	50	56	43	54	91955.9	104568	106337	72551.9	64032.8	71690.3	51580.6	61589.8	70265.8	63528.7	61345	23308.8	36590.1	93564	92696.6	72187.5	103086	36450.2	109073
O75534	CSDE1	Cold shock domain-containing protein E1	26	19	27	22	29	21	26	27	22	20	20	17	20	18	24	24	25	23	20	45324.2	45733.7	41970.4	54261.2	50139.4	50292.7	54472.9	56482.6	54514.9	59407.9	50948.4	32084.9	40419.5	49154.5	55076.3	41809.7	63288.2	55492.1	49425.6
O75569	PRKRA	Interferon-inducible double-stranded RNA-dependent protein kinase activator A	9	10	14	9	11	9	9	9	8	6	7	11	9	7	9	8	9	8	9	134919	116737	145224	80342	101981	82362.1	95084.7	104767	90824.7	108068	104280	57842.4	69291	99495.3	117324	84668.4	132881	81231.4	128795
O75600	GCAT	2-amino-3-ketobutyrate coenzyme A ligase, mitochondrial	2	1	0	1	0	2	2	0	2	1	2	0	0	2	2	2	1	2	0	28249.8	13854	NaN	10713.2	NaN	108637	5952.64	NaN	54614.3	30618.5	117135	NaN	NaN	80323.8	111238	29323.2	51212.8	52402.6	NaN
O75604	USP2	Ubiquitin carboxyl-terminal hydrolase 2	2	0	1	3	3	3	3	3	2	3	3	0	0	0	3	3	0	3	0	18005.9	NaN	5209.84	60096.1	55292.6	89112.5	89686.8	54533.8	38027.9	67012.5	72621.6	NaN	NaN	NaN	34051.9	39334.9	NaN	36172.9	NaN
O75607	NPM3	Nucleoplasmin-3	2	2	2	1	2	1	1	2	0	0	1	1	2	1	2	2	2	2	1	155169	8520.08	16745.8	56385.9	99824.2	54717.3	42972.2	89200	NaN	NaN	113854	18562.7	40419.1	69812.7	85856.4	46223.4	128724	60302.8	97451.8
O75608	LYPLA1	Acyl-protein thioesterase 1	9	8	8	10	12	8	10	11	10	8	9	6	7	8	9	8	9	11	10	121795	64417.6	64225	186876	171634	198614	190710	150443	128942	175537	127188	35068.4	39767.6	72219	121683	100621	106601	130307	75968.1
O75628	REM1	GTP-binding protein REM 1	0	0	1	0	1	1	1	1	1	1	1	1	0	0	0	0	0	0	0	NaN	NaN	82477.8	NaN	7804.9	65592.8	15557.2	2771.09	32402.5	56239.5	91719.9	17398.2	NaN	NaN	NaN	NaN	NaN	NaN	NaN
O75629	CREG1	Protein CREG1	3	2	3	2	3	3	2	2	1	2	3	1	2	2	3	2	2	2	3	99090.6	62608.8	227620	103954	169048	151998	87406.7	65319.5	62966.9	112282	104891	35326.8	27752.5	38960.2	57220.8	42504.8	35586.2	38055.8	73424.9
O75635	SERPINB7	Serpin B7	2	2	2	1	1	2	1	2	1	2	2	2	2	1	1	0	2	0	2	82227.7	164711	25712.7	10696.2	10817.1	24436.5	13246.7	56550.8	25464.9	13357.1	35918.8	51862.2	193430	12770.2	26265.1	NaN	37560	NaN	55467.7
O75636	FCN3	Ficolin-3	2	1	1	0	1	0	2	3	2	0	1	2	1	0	0	1	1	1	0	17596.5	44949.6	18044.3	NaN	65327.5	NaN	44693.1	31844.4	54465	NaN	20964.5	28289.2	32070.1	NaN	NaN	33258.2	7441.77	25922.3	NaN
O75643	SNRNP200	U5 small nuclear ribonucleoprotein 200 kDa helicase	77	70	78	57	74	63	59	70	62	59	58	36	56	73	73	70	78	56	79	78866.8	101763	109302	59147.1	46159.8	59950.3	44768.1	51746.4	56477.3	52446.6	51519.9	20566.7	36358.1	88535	93570.1	69663.8	101124	33357.1	108870
O75648	TRMU	Mitochondrial tRNA-specific 2-thiouridylase 1	5	2	0	5	6	4	4	5	6	5	4	0	0	3	5	5	2	6	3	32988.1	10002.9	NaN	55400	45468.7	70173.5	48879.3	33764	33312.4	46127.6	43854.2	NaN	NaN	13405.7	27861.1	23659.2	9719.8	37749.4	10206.5
O75663	TIPRL	TIP41-like protein	12	9	13	10	11	10	10	11	8	7	9	10	6	10	11	8	9	9	12	59697.6	62785.9	54440.8	45374.5	38371.4	32066.9	36629.2	42819.5	28892.6	40477.5	29099.8	39073.9	23286.8	55238.5	60889.9	32093.8	47450.6	38898.2	63343.6
O75665	OFD1	Oral-facial-digital syndrome 1 protein	1	1	1	1	1	1	0	0	0	1	0	0	0	0	0	0	0	0	0	3529.3	2757.38	2620.34	2500.48	1773.87	1325.07	NaN	NaN	NaN	1795.64	NaN	NaN	NaN	NaN	NaN	NaN	NaN	NaN	NaN
O75674	TOM1L1	TOM1-like protein 1	7	4	6	7	7	7	7	7	7	7	6	1	3	4	7	7	7	6	5	87156.5	30446.5	36393.8	150312	119780	173244	121997	110812	101086	145704	106660	6508.33	22939.7	56120.1	103598	80933.6	89885.4	85796.1	48404.2
O75676	RPS6KA4	Ribosomal protein S6 kinase alpha-4	2	2	2	1	1	1	1	1	1	1	1	1	2	1	1	2	2	1	2	28214.3	74818.7	69151.7	26746.1	31120.9	25706.3	16523.8	11662.3	22567.8	21074.1	21424.9	18254.9	26281.4	40828.2	27871.3	19189	40973.2	15325	29222.6
O75688	PPM1B	Protein phosphatase 1B	3	2	4	2	3	2	3	3	1	3	2	2	3	3	2	2	3	2	2	86456.3	84191.4	71886.7	91941.6	67974	68067.3	69054.3	82549.7	88039.2	79227.4	77503.6	50067.8	39398.4	57468.8	74319.1	34057.1	97136.4	63146.4	62552.9
O75689;Q9NPF8	ADAP1;ADAP2	Arf-GAP with dual PH domain-containing protein 1;Arf-GAP with dual PH domain-containing protein 2	1	1	1	0	0	0	0	1	1	0	0	1	0	1	1	1	1	0	1	38574.6	40919.4	43729.6	NaN	NaN	NaN	NaN	34881.1	26305.7	NaN	NaN	13644.3	NaN	55165.7	45988.5	47172.1	59327.6	NaN	55462.8
O75691	UTP20	Small subunit processome component 20 homolog	1	2	2	2	1	2	1	2	2	1	1	0	1	2	1	1	1	1	2	11071.3	2349.77	16445.9	12260.6	7406.03	9520.1	7513.16	5260.89	9110.92	8433.1	8800.24	NaN	2681.14	17215.7	2515.58	8834.35	15731.9	1318.64	10060.5
O75694	NUP155	Nuclear pore complex protein Nup155	24	21	27	14	26	17	17	23	17	13	20	14	12	20	20	19	24	15	21	56733.7	71233.9	75919.8	46961.4	37322.9	46039.8	29811.3	38309.2	43507	38361.9	35002.2	23318.2	19581.7	59279.1	51172.4	41979.1	59228.5	21536.2	62760
O75695	RP2	Protein XRP2	5	4	5	5	5	4	5	5	5	3	2	5	3	4	3	4	3	4	3	49389.2	81322.2	72420.4	43467.8	38906.7	39970.1	21192.4	40720.9	40305.2	34731.4	27009.2	42626.7	31491.4	64530.1	73294.5	56128.2	68612	50665.4	71446.7
O75718	CRTAP	Cartilage-associated protein	6	2	6	3	5	2	4	5	2	1	2	3	2	4	4	4	6	3	4	82437.5	113471	89423.1	37049.4	51572.8	35842.8	26008.6	29651.3	32381.5	33424.9	33269.9	19661.6	26041.4	54121.1	69294.3	22106.8	80472.3	22735.9	103540
O75746	SLC25A12	Calcium-binding mitochondrial carrier protein Aralar1	45	32	40	42	44	42	44	44	42	41	42	26	26	36	42	40	42	39	38	105711	92112	73427.5	167066	126906	201548	159629	131299	129015	179096	160128	58998	25989.7	67628.1	140024	133449	109046	131641	73144.4
O75751	SLC22A3	Solute carrier family 22 member 3	1	1	0	0	1	0	0	0	0	0	0	1	1	1	1	1	0	1	1	7794.12	57131.8	NaN	NaN	5094.92	NaN	NaN	NaN	NaN	NaN	NaN	5137.02	39178.6	12398.7	1066.91	15487.8	NaN	6029.4	18510.8
O75764	TCEA3	Transcription elongation factor A protein 3	1	0	1	1	2	1	1	0	1	0	0	0	0	0	1	1	0	1	0	2629.9	NaN	4584.8	7212.91	10185.5	3817.91	3502.97	NaN	2802.93	NaN	NaN	NaN	NaN	NaN	41728.3	48326.9	NaN	40345.2	NaN
O75781	PALM	Paralemmin-1	15	12	14	14	16	14	11	13	13	13	13	12	11	10	12	13	11	12	12	150635	118217	131850	113748	144576	136047	64567	76493.6	76698.8	99185.7	80199	75397.4	70335.5	69503.1	127751	79212	77041.9	63230.8	85531.7
O75787	ATP6AP2	Renin receptor	0	0	1	1	2	0	0	1	1	0	0	0	0	0	0	0	0	0	0	NaN	NaN	6724.04	12890.8	6141.7	NaN	NaN	5165.53	8218.79	NaN	NaN	NaN	NaN	NaN	NaN	NaN	NaN	NaN	NaN
O75791	GRAP2	GRB2-related adapter protein 2	2	2	2	0	1	0	1	1	1	1	1	1	2	2	0	0	1	0	0	133425	44799.3	20029.8	NaN	38533.1	NaN	90615.6	92223.8	90403	73102.3	76903.3	15179.7	30684.3	35732.8	NaN	NaN	10000.8	NaN	NaN
O75821	EIF3G	Eukaryotic translation initiation factor 3 subunit G	9	9	10	7	10	10	9	10	8	7	8	7	10	9	9	6	9	8	9	100706	137593	87301.8	70094	100963	78985	79642	84400.9	78028.4	93034.9	84979.6	67787.9	98613.5	114351	109973	79296	126942	99546.2	113684
O75822	EIF3J	Eukaryotic translation initiation factor 3 subunit J	11	12	11	11	12	9	11	12	12	11	11	11	10	12	12	11	11	12	11	137925	112176	101949	79724.6	92022.3	88568.6	84974.1	119906	96613.6	91386	82653.3	70477.7	69763.1	112076	113352	81487	151982	108970	132766
O75828	CBR3	Carbonyl reductase [NADPH] 3	13	14	15	7	9	5	7	9	8	6	7	16	9	8	9	7	9	9	11	209769	234266	304574	245018	128819	211967	301077	213393	205265	236552	217288	197622	76654.4	112313	175355	134231	156727	154906	133767
O75832	PSMD10	26S proteasome non-ATPase regulatory subunit 10	6	4	7	6	8	5	4	7	7	6	5	5	4	8	7	4	8	6	7	68324.3	71236.1	57361.2	44606.2	56095.2	43862.4	40261.3	48658.2	41931	43477.7	39658.4	37871.2	44789.4	65404.2	60153	36256.5	70003.1	51761.5	66872.4
O75843	AP1G2	AP-1 complex subunit gamma-like 2	4	3	3	4	3	4	3	4	4	3	3	0	1	3	3	0	3	0	2	54449.9	64860.4	36674.2	50851.5	23767.7	55438.9	56988.1	50107.7	52637.1	45459.9	47124.1	NaN	30187.3	33800.4	25346	NaN	54581.8	NaN	18613.2
O75844	ZMPSTE24	CAAX prenyl protease 1 homolog	12	11	11	11	12	11	12	12	12	11	12	7	6	9	10	10	11	9	11	60169.9	66436.6	46574.3	59771.1	31821	64225	57703.4	60054.8	63762.1	60823.2	58784.1	22351.7	16952.6	42010.3	40838.4	36851.4	49259.8	35861.3	46692.2
O75865	TRAPPC6A	Trafficking protein particle complex subunit 6A	1	0	0	0	1	0	0	1	1	0	0	0	1	0	1	1	0	1	0	26060.6	NaN	NaN	NaN	51062.2	NaN	NaN	17131.7	16330.4	NaN	NaN	NaN	21391.9	NaN	21232.5	22239.5	NaN	29228.7	NaN
O75874	IDH1	Isocitrate dehydrogenase [NADP] cytoplasmic	28	26	29	30	33	32	31	29	31	30	30	25	27	27	30	31	28	32	28	313020	179272	218846	792000	594673	861031	1.03318e+06	482674	602732	973804	808749	132858	173777	217618	440674	394686	272740	573188	228887
O75879	GATB	Glutamyl-tRNA(Gln) amidotransferase subunit B, mitochondrial	5	3	2	4	5	4	4	4	4	4	4	0	1	2	5	5	4	5	0	31803.9	40383.5	9326.71	81981.8	50929	97247.7	79022.6	44375.7	62224.6	90080	70900.5	NaN	10749.7	24577.2	44668.9	38335.4	31907.6	44946.9	NaN
O75880	SCO1	Protein SCO1 homolog, mitochondrial	10	4	5	13	13	13	12	13	12	12	12	4	6	6	11	9	8	11	7	91298.2	73484.4	39800.5	203668	133837	211136	212152	131193	155292	225026	188956	13745.6	23765	41466.3	90104.5	107218	57265.3	106656	50371.6
O75881	CYP7B1	Cytochrome P450 7B1	1	1	1	1	1	1	1	1	0	1	1	1	0	1	1	1	1	1	1	69638.2	97985.1	31560	21579	19076	28033.2	23936.7	35615.7	NaN	42060.1	46869	34984.2	NaN	46198.1	27307.5	29587.5	41231.3	39628.9	26273.9
O75882	ATRN	Attractin	2	2	2	2	2	3	2	3	2	2	3	2	2	2	2	1	1	2	2	33863	70205.6	57424.3	55231.2	24598.3	32956.7	54767.2	45062.5	50982.2	34608.6	46792.7	25609.4	22755.4	15862.5	18914.5	23342.3	28363.6	19578.5	26757.4
O75884	RBBP9	Serine hydrolase RBBP9	12	8	12	12	12	11	12	12	12	11	9	8	6	10	11	11	10	11	10	76145.8	26108.8	58760.7	75934.6	94322	88259.8	64269.2	68253.9	66595.1	98209.6	76468.8	31276.5	32648.4	59762.5	83029.1	74633.7	69142.7	74779.9	72203.2
O75886	STAM2	Signal transducing adapter molecule 2	3	2	3	4	5	4	4	4	3	3	3	2	2	2	2	2	3	3	2	22183.1	23196.8	23165.6	35474.4	32349.6	28356.7	22000.8	18914	18173.1	25464.6	19275.6	17138.3	20217.1	20449.3	38984.4	20189.2	40207.4	37135.4	24040.6
O75891	ALDH1L1	Cytosolic 10-formyltetrahydrofolate dehydrogenase	64	38	39	70	78	72	74	56	72	68	69	12	36	52	63	64	56	68	50	165427	47335.1	18550.8	530637	402917	526461	554025	82121.3	347983	584441	495574	25531.4	24142	87582.5	258250	288386	113456	348892	66915.8
O75907	DGAT1	Diacylglycerol O-acyltransferase 1	5	5	5	4	4	5	4	5	5	5	5	3	0	3	3	5	3	2	4	43237	53309.6	31518.1	29941	18282.1	41953	33863.6	40307	37771.5	33201.4	34043.1	7357.93	NaN	18415.3	25105.6	25974.2	31753.8	11715.6	34192.1
O75909	CCNK	Cyclin-K	2	2	2	1	2	2	2	1	1	1	1	1	0	0	0	0	0	0	0	9015.71	9204.02	7553.51	9682.96	2972.47	3172.08	4022.33	9314.8	1987.02	6347	9197.3	5675.89	NaN	NaN	NaN	NaN	NaN	NaN	NaN
O75911	DHRS3	Short-chain dehydrogenase/reductase 3	7	0	6	9	7	8	6	9	5	8	8	1	0	3	5	6	4	6	4	30459.8	NaN	7240.39	61893.8	35799.1	62652.7	37136.2	22035.4	35364.8	52871.9	37331	26296.3	NaN	15592	26878.7	32161.3	14902.8	32916.8	18964.3
O75915	ARL6IP5	PRA1 family protein 3	7	7	8	7	8	6	7	6	9	6	6	8	7	7	8	8	7	8	7	231790	581405	399805	202198	177003	164062	177399	214382	223537	169096	257904	302125	137117	284034	248622	259512	322965	239645	228614
O75923	DYSF	Dysferlin	30	20	26	21	26	22	23	25	25	22	20	18	11	24	24	24	26	23	19	59825.2	67765.3	28237.3	57772.1	38041.7	60644.5	58511.7	56957.9	72239.2	58174.9	77575	45653.9	16205.5	53355.5	56910	60037.2	57393.8	48110	46225.1
O75925;O75928	PIAS1;PIAS2	E3 SUMO-protein ligase PIAS1;E3 SUMO-protein ligase PIAS2	1	1	1	0	1	0	0	0	1	0	1	1	0	0	0	0	0	0	1	13767.2	11695	26993.7	NaN	2218.3	NaN	NaN	NaN	8583.5	NaN	9064.71	1823.28	NaN	NaN	NaN	NaN	NaN	NaN	12900
O75934	BCAS2	Pre-mRNA-splicing factor SPF27	4	5	7	4	7	5	6	3	5	3	2	3	5	4	4	2	3	5	4	40857.5	65965.6	88275.1	49630.3	69128.9	44973.3	41965.6	42864.9	44945.4	36302.4	29826.4	27437.8	54376	54369.7	55781.8	38962.5	45843.2	30387.2	66017.9
O75935	DCTN3	Dynactin subunit 3	10	7	11	10	11	9	11	10	10	10	10	11	8	8	9	8	8	9	9	101998	137213	132178	103004	111323	114521	100326	104627	107619	116885	96754.6	110405	83272.6	75394.5	101994	88046.4	109837	103064	99063.7
O75936	BBOX1	Gamma-butyrobetaine dioxygenase	27	21	13	30	32	29	32	31	29	27	28	4	18	23	27	28	28	31	19	171176	74849.4	6304.4	293630	365149	331444	364196	244500	224557	318470	267366	81111.2	29603.8	71387.8	185195	195757	123478	356731	66314
O75937	DNAJC8	DnaJ homolog subfamily C member 8	12	10	12	11	11	12	12	11	12	11	10	10	10	11	12	11	12	11	12	68684.5	105329	84021.6	51440.1	63914.9	50791.5	37192.3	38509.9	39980.9	45961.7	40680.9	40650.3	60183.7	68500.3	62418	40089.4	63036.3	38085.8	72843.6
O75947	ATP5PD	ATP synthase subunit d, mitochondrial	18	14	18	21	23	21	19	21	20	18	19	14	14	16	18	14	17	19	13	288514	173415	108419	601675	671208	619096	540419	397502	464354	598778	465357	89589.7	106906	144898	264832	279985	194416	377021	132010
O75954	TSPAN9	Tetraspanin-9	3	1	4	3	3	2	2	3	3	3	3	2	1	3	3	3	2	2	1	57543.4	67967.9	155396	82665.6	97403.6	72385.1	71940.5	57267	65713.8	60012.8	65804	53372	42068.2	67854.7	44573.1	44139.5	72198.2	36470.4	76067.6
O75955	FLOT1	Flotillin-1	23	21	24	22	24	22	23	23	23	20	20	20	20	21	22	21	21	21	22	128673	153953	121827	105897	122344	105994	94110.7	144817	119122	104463	109877	101337	57980.6	92818	88714.4	92235.9	135048	84465.8	99339.3
O75964	ATP5MG	ATP synthase subunit g, mitochondrial	13	10	13	13	14	13	13	13	13	12	13	10	10	9	8	9	9	10	9	292260	173341	123473	596353	509762	678039	596669	380594	453143	621390	548147	82573.8	53058.3	159190	326973	289785	211934	344636	127354
O75970	MPDZ	Multiple PDZ domain protein	4	3	3	5	6	4	4	5	4	4	5	1	1	1	2	1	1	3	2	43170	22269.9	19420.9	47596.7	59035.4	70736.1	51122.9	41674.6	13173.6	35437.6	33274.9	15074.6	25173.8	53394.2	17221.8	23834.4	39817.2	44991.7	27885.1
O75976	CPD	Carboxypeptidase D	5	4	2	4	5	5	3	4	4	4	4	0	3	4	4	4	5	4	5	35852.2	20265.5	119219	35760.6	22888.1	46641.9	27529.5	30911.8	27030.1	18976	29832.9	NaN	6943.17	15988.4	20918.6	16656	28316	21022.8	19346.4
O75995	SASH3	SAM and SH3 domain-containing protein 3	1	1	1	0	0	0	1	1	0	0	0	1	1	0	0	0	1	0	0	75407.3	17476.1	98178	NaN	NaN	NaN	7540.13	20583.3	NaN	NaN	NaN	29118.8	72343	NaN	NaN	NaN	51855.2	NaN	NaN
O76003	GLRX3	Glutaredoxin-3	11	8	12	10	12	9	9	11	10	7	10	6	9	11	8	10	11	9	10	99559.1	107854	75883.6	66429.9	51296.8	79998.7	76366	80869.7	78515.7	98984.9	88842.9	32787.5	43363.8	87376.6	85387.4	63425.7	96907.3	85336.5	82417.2
O76021	RSL1D1	Ribosomal L1 domain-containing protein 1	3	2	4	4	4	2	2	3	3	3	3	3	3	3	2	2	3	2	3	50157.6	158330	56269.2	43707.5	76690	49597.8	33261.3	39087.2	56772.4	35275.2	49644.3	18485.7	45974.4	118920	21284.9	17565.7	62975.1	12234.2	64997.5
O76024	WFS1	Wolframin	7	6	7	4	5	3	5	5	3	5	5	7	4	3	4	4	3	3	4	53888.1	122978	130055	52726.1	71752.6	73972.9	56051.3	50791.1	69763.9	40087.9	75317.7	110842	49701.6	49456.5	56769.1	41766.3	59499	43070.2	59861.6
O76027	ANXA9	Annexin A9	4	3	8	6	7	5	5	3	6	6	5	0	4	3	2	8	5	3	7	10899.6	11443.7	167370	25731.4	22443.1	27597.4	17519.8	12565.2	38666	32039.3	28319.8	NaN	16491.9	21589.8	23108.6	66433.9	37725.1	15960.2	45762.4
O76031	CLPX	ATP-dependent Clp protease ATP-binding subunit clpX-like, mitochondrial	17	8	7	15	19	14	17	15	13	14	14	3	9	9	15	14	13	16	10	37049.2	32601.1	16056.3	71566.3	60504.3	68753.5	59766.2	50120.8	50686.9	67420.2	59308.1	10872	20579.7	29548.6	48830.1	40815.1	35693.2	47700.4	26525
O76041	NEBL	Nebulette	9	5	8	8	8	8	8	8	8	9	6	3	5	5	6	7	8	7	8	39874.5	14184.4	26277.7	68558.1	91572.7	58078.3	61472.2	53978.2	54003.9	54050.6	51118.9	6770.91	26994.1	50877.9	64325.2	70599	70574.9	69316.6	62425.5
O76054	SEC14L2	SEC14-like protein 2	1	0	0	1	1	1	1	1	1	0	0	0	0	1	1	1	1	1	1	105514	NaN	NaN	57584.6	22437	39988.7	41671.8	30700.8	51124.3	NaN	NaN	NaN	NaN	29280.4	46222.2	44035.5	65992.2	28854.5	45341.8
O76062	TM7SF2	Delta(14)-sterol reductase TM7SF2	1	0	2	1	2	2	2	1	1	0	2	0	0	1	1	1	1	1	1	15387.3	NaN	18457.5	6735.03	6432.38	10033.4	13099.5	16885.9	9547.72	NaN	7200.83	NaN	NaN	5319.19	17240.8	12542.8	10036.5	10757.6	10558.2
O76070	SNCG	Gamma-synuclein	11	16	11	9	7	10	15	15	13	12	15	15	12	5	12	6	5	8	5	11851.6	103343	34215.7	18303.7	5552.25	24580.3	22613.1	42986	19948.5	21514.9	46337.5	115598	51856.3	21402.7	33672.2	18532.4	22187.5	18402.9	25442.7
O76071	CIAO1	Probable cytosolic iron-sulfur protein assembly protein CIAO1	4	2	4	3	4	3	3	3	3	2	2	2	3	4	4	4	4	4	3	67431.1	58146	44680.6	61446.7	54995.6	58947.2	54052.9	68723.2	45662.5	67645.9	56371.3	8684.31	22155.4	27147.1	49856	38317.4	50955.9	45043.1	33003.3
O76074	PDE5A	cGMP-specific 3',5'-cyclic phosphodiesterase	0	1	1	0	0	0	0	1	0	0	0	1	1	0	1	0	1	0	1	NaN	637.809	12264.6	NaN	NaN	NaN	NaN	1518.68	NaN	NaN	NaN	11774.7	399.226	NaN	998.073	NaN	1666.19	NaN	2174.38
O76080	ZFAND5	AN1-type zinc finger protein 5	1	0	1	1	1	1	1	1	1	0	0	0	1	1	0	0	1	1	1	8174.78	NaN	6680.48	4032.23	6192.29	4973.67	1621.58	7132.33	8396.55	NaN	NaN	NaN	7739.05	5493.56	NaN	NaN	6798.1	10866	7359.78
O76082	SLC22A5	Solute carrier family 22 member 5	7	4	1	7	9	7	7	7	7	7	7	0	1	5	6	7	4	6	3	110879	34348.2	5879.75	176440	152552	187268	137589	105142	85546.8	136485	147595	NaN	5844.55	26121.3	92560.4	132854	41343.1	116233	21359.1
O76094	SRP72	Signal recognition particle subunit SRP72	16	11	16	11	18	12	14	15	11	7	8	8	13	12	12	10	13	12	15	59517.7	62831.9	56169.7	39467.7	54008.9	46144.1	43897	53277.4	44482.2	46744	49535	30079.5	34723.2	47931.2	48170.3	36372	75305.7	46857.5	61182
O76095	JTB	Protein JTB	1	0	0	0	1	0	0	1	0	0	0	0	0	1	1	1	0	0	1	18977.6	NaN	NaN	NaN	26039.5	NaN	NaN	16168.6	NaN	NaN	NaN	NaN	NaN	33239.3	30937.9	20570.8	NaN	NaN	45041.7
O94760	DDAH1	N(G),N(G)-dimethylarginine dimethylaminohydrolase 1	27	19	26	28	31	27	27	27	27	28	26	21	25	18	25	23	24	26	21	220779	94092.7	142796	331541	520175	381865	386360	276290	313537	422713	331080	57930.5	151785	121897	259416	231303	225306	327841	161225
O94766	B3GAT3	Galactosylgalactosylxylosylprotein 3-beta-glucuronosyltransferase 3	4	3	4	4	4	4	4	4	4	4	4	1	1	3	4	3	4	3	4	60371.1	73477.3	49988.4	71319	46986.1	80611.4	56518.6	69188	72143.4	79277.9	75108	10372.2	30201.2	41808.8	64028.2	60731.9	72419.3	47514.1	69879.8
O94769	ECM2	Extracellular matrix protein 2	1	1	1	1	1	1	0	0	0	0	0	1	1	0	1	1	1	0	0	12693.5	13571.1	12817.4	9339.58	9751.33	8737.97	NaN	NaN	NaN	NaN	NaN	13091.4	7626.46	NaN	19505.9	4084.31	11964.1	NaN	NaN
O94776	MTA2	Metastasis-associated protein MTA2	14	13	14	7	14	12	9	14	12	10	10	10	11	13	13	11	14	10	12	75526.6	147455	97980.4	45856.8	67999.3	46922.8	35253.9	49164.7	56617.1	45078.4	41293.4	30742.4	65232.5	103669	57292.5	40167.7	90962.5	24560.9	94715.2
O94788	ALDH1A2	Retinal dehydrogenase 2	19	14	19	11	20	13	13	15	18	15	10	20	14	16	14	13	12	12	20	93598.4	74139.7	136063	36522.9	48666.7	34890.1	36957.9	39486.6	54677.8	43279.1	47789.3	68639.3	68596.9	93916.8	126144	40175	58905.4	38092.3	203903
O94804	STK10	Serine/threonine-protein kinase 10	4	4	4	1	3	2	2	4	4	2	1	4	2	3	4	3	3	2	4	60615.3	100783	73209	13216.2	29262.6	11545.9	14890	29424.5	34676.9	18682.6	23611.9	31584.5	57593.9	92562.4	58659.3	26404.4	55817	33783.5	78148.2
O94811	TPPP	Tubulin polymerization-promoting protein	3	3	2	3	2	2	2	3	2	2	2	3	1	1	1	0	1	1	0	104573	61587.1	6471.19	60424.8	23043.9	73898.8	127845	71187.2	82881.1	27045	39151	87530.4	53958.3	58408.1	171083	NaN	61841.6	69723.1	NaN
O94813	SLIT2	Slit homolog 2 protein	1	0	2	1	2	1	2	0	1	1	1	1	0	0	0	0	0	0	0	3088.63	NaN	2117.81	5725.02	6940.53	7865.91	3545.33	NaN	8070.16	17763.3	8254.04	9429.46	NaN	NaN	NaN	NaN	NaN	NaN	NaN
O94818	NOL4	Nucleolar protein 4	2	1	1	2	1	2	2	2	2	2	2	1	2	2	2	2	2	2	2	103076	96872.2	71434.1	111570	108558	150072	80191.3	69226	74524.3	96787.1	83142.9	51660.5	38629.9	50926.9	74032.4	64717.8	75165	69929.5	48097.3
O94819	KBTBD11	Kelch repeat and BTB domain-containing protein 11	20	8	22	15	23	15	19	22	14	12	10	6	11	15	18	16	15	17	15	67307.3	32110.8	74791.2	88835.6	110630	78549.3	71011.6	80412.6	61428	81565.4	80509.3	21828.1	21432.5	43861.8	65674.3	61504.2	51686	66436.9	61340.1
O94826	TOMM70	Mitochondrial import receptor subunit TOM70	30	21	31	26	32	29	31	32	30	27	29	16	16	26	27	29	28	30	25	107410	66244.3	55047	155651	172415	154002	117508	114201	113737	159149	128906	24825.1	44801.6	67958.3	126495	122619	100157	134645	80771.8
O94832	MYO1D	Unconventional myosin-Id	48	43	56	33	40	35	40	43	43	32	34	50	39	41	44	40	51	39	43	45347.9	88595.8	114964	46097.1	24646.2	39946.1	39178.9	49153.6	54514.3	39480.6	54576.2	112297	34446.3	48800.7	60296.2	49836.7	86373.8	40149.9	65016.6
O94850	DDN	Dendrin	1	0	1	3	3	3	4	4	4	3	4	1	0	0	0	1	0	0	0	9346.33	NaN	167575	9820.92	32283.8	7766.1	5450.59	13436.2	13461.1	8479.64	10913.6	8821.68	NaN	NaN	NaN	14703.4	NaN	NaN	NaN
O94855	SEC24D	Protein transport protein Sec24D	12	8	15	5	8	4	4	7	7	5	6	10	8	12	12	4	13	5	13	100858	96688	101912	46380.7	35058.4	66643.1	57591	67478.7	55124.3	80331.1	68232	53846.9	44303.9	89344	98860.3	61523.3	100102	72178.8	104030
O94856	NFASC	Neurofascin	8	6	8	8	6	8	7	9	9	8	8	7	5	4	5	5	4	6	5	37863.8	72012.6	83372.8	63141.4	28367.1	47329.7	62762.5	51613.8	54023.4	59964.3	68250	82794.9	23786.8	30597.9	30001.1	33879.5	38192.1	35745	55989.5
O94868	FCHSD2	F-BAR and double SH3 domains protein 2	1	1	1	0	1	0	0	1	0	0	1	1	1	1	0	1	0	1	1	7005.49	18032.5	20910.8	NaN	5468.15	NaN	NaN	11677.6	NaN	NaN	6860.05	10952.7	16553.7	15213.7	NaN	5561.54	NaN	13233	14364.4
O94874	UFL1	E3 UFM1-protein ligase 1	32	28	34	30	34	32	33	33	32	28	31	20	21	28	31	30	33	30	31	101946	99269.8	83626.9	102975	100010	113148	94123.1	98457.9	100198	100116	99005.5	46380.7	36713.6	79293.8	91833.7	77651.2	107592	80233.3	86289.3
O94875	SORBS2	Sorbin and SH3 domain-containing protein 2	31	27	36	23	29	27	28	27	27	26	27	35	30	27	29	26	30	30	29	79146.9	174587	222193	52002.1	82625.5	59438.7	60332.8	79720.2	77990	73006	82587.2	381575	101215	70552	110723	76403.2	96515.3	83219.5	120458
O94886	TMEM63A	CSC1-like protein 1	3	3	4	4	4	3	4	4	4	2	3	2	2	3	3	3	3	3	3	50159.6	34917.8	39114	51431.1	34731	82670.7	63267.9	58864.8	63450.7	28920.7	76955	11884.6	11670.2	44222.4	63811	56046.9	52197	81729.9	42823.2
O94887	FARP2	FERM, ARHGEF and pleckstrin domain-containing protein 2	3	2	3	3	2	3	3	3	3	3	3	0	0	3	3	3	3	2	3	18829.8	7206.05	7833.87	13276.8	25687.9	19461.4	15407.8	12516.7	16014.6	9514.87	11983.9	NaN	NaN	5174.48	7621.7	8964.94	7372.26	9142.59	2553.38
O94888	UBXN7	UBX domain-containing protein 7	4	5	5	3	4	3	3	5	3	3	3	4	3	4	2	3	3	3	2	94578.1	84524.1	95731.8	58962.3	63350.8	54368.6	39533.8	47013.4	39302.4	54911.2	60984.5	47935.2	77678.7	80324.5	69065.1	56972.6	82343.8	56036.5	90941.8
O94901	SUN1	SUN domain-containing protein 1	17	20	23	16	18	16	17	18	16	18	15	13	12	16	15	14	17	15	16	30279	76227.9	92197.7	31402.9	27759.5	36673	26095.4	33143.1	35494.1	34253.7	34517	34678.2	32078.2	50978.7	48522.2	40369.4	54640.7	31825.4	59355.6
O94903	PLPBP	Pyridoxal phosphate homeostasis protein	11	10	11	10	11	12	11	11	11	11	11	10	8	9	10	11	10	9	9	124455	111901	116602	202802	195855	191525	162412	116452	130367	181194	158350	53245.1	70029.6	95805.4	163116	112394	125942	146604	113969
O94905	ERLIN2	Erlin-2	22	17	23	21	25	22	21	20	19	18	18	23	18	18	19	19	18	18	18	120185	121557	149230	149818	215159	154424	122262	104858	125618	140287	131249	87353.2	58783	100677	132767	128645	120997	118677	134190
O94906	PRPF6	Pre-mRNA-processing factor 6	24	20	27	20	27	19	18	22	20	17	18	12	14	22	21	23	25	17	25	60481.2	60032.3	85773.2	42328.8	47222	39829.7	29602.7	34530.3	37268.4	42159.3	33523.9	12802	29721.9	58759.1	62275.1	45595	63015.7	25066.1	64195.6
O94911	ABCA8	ABC-type organic anion transporter ABCA8	7	8	10	5	6	7	5	6	6	5	6	10	6	5	4	7	8	6	4	28464.3	91963.6	56146.4	65031.3	27858.7	49640.2	27681.7	21634.1	56562	65022.2	70758.4	75244	42236.7	38533.2	16162.7	38925.3	72133.5	21424	19965
O94915	FRYL	Protein furry homolog-like	4	3	3	3	2	4	4	4	3	3	4	2	1	3	2	2	3	2	4	35602.1	51915	55339.3	48034.8	20722.3	45615.8	38202.2	44690	36854.8	64972.7	47283.5	7353.17	6611.44	22447.3	17852.3	20616.7	25150.2	15277.7	27263.8
O94919	ENDOD1	Endonuclease domain-containing 1 protein	11	9	11	10	10	8	8	10	9	7	9	11	10	8	9	10	10	10	9	51352.4	123214	145692	79653	49288.7	87822	79082.4	73497.2	84198.9	75432.5	66720.8	130486	44425.3	46115.3	47391.7	57370.9	79615	56057.4	51076.8
O94925	GLS	Glutaminase kidney isoform, mitochondrial	34	22	31	33	39	35	35	36	36	33	35	21	20	24	29	28	28	36	24	137151	60151.4	65512.8	279968	284280	340369	280099	229150	204375	307959	271861	41426.8	19723.3	65871.7	156298	169407	121183	263206	62243.3
O94929	ABLIM3	Actin-binding LIM protein 3	0	0	0	1	1	1	1	1	1	1	1	0	0	0	0	0	0	1	0	NaN	NaN	NaN	30690.9	37240.4	17872.6	37724.3	31081.2	18064.5	17736.3	15402.4	NaN	NaN	NaN	NaN	NaN	NaN	95984.4	NaN
O94952	FBXO21	F-box only protein 21	4	1	2	4	3	4	4	4	4	4	4	1	0	1	2	2	4	4	3	56354.7	50286.8	31493.4	76541.6	31496.3	99383.1	79933.9	54640.3	61649.9	61531.6	86470.9	16393.8	NaN	23257.1	35230.8	39562.7	29708.5	33980.8	24468.7
O94973	AP2A2	AP-2 complex subunit alpha-2	36	33	34	35	36	35	34	36	35	34	36	27	28	31	34	33	35	32	33	145078	92657	121525	140377	137165	148576	138726	157116	132135	115608	118951	58152.7	52133.9	114193	155756	124003	164196	153691	145460
O94979	SEC31A	Protein transport protein Sec31A	36	34	36	31	40	34	36	35	37	32	36	33	27	35	35	35	36	36	34	125084	97512.8	95246	103203	102905	119890	101841	103811	95139.5	106323	95475.2	50775.9	46116.7	90642.8	117996	83736.5	137433	103781	121978
O94985	CLSTN1	Calsyntenin-1	1	2	2	2	2	1	1	1	2	1	2	2	2	1	1	2	2	2	2	29771.2	24678.4	31721.6	60711.9	51754.1	33566.4	35399.1	23479.7	48091.5	45107.4	30767.1	23666.3	17551.8	12377.1	24819.8	15593.8	37575.6	21013.2	18321.9
O94989	ARHGEF15	Rho guanine nucleotide exchange factor 15	2	2	1	1	2	2	0	1	1	1	1	1	0	0	1	0	1	1	1	13746	6725.95	11725.4	5366.75	4816.25	4760.59	NaN	26085.4	5535.63	6235.02	591.333	6495.45	NaN	NaN	18490.9	NaN	16923.6	17999.4	12312.1
O94992	HEXIM1	Protein HEXIM1	3	2	3	3	3	3	2	3	2	1	3	1	3	3	3	3	3	2	3	134033	107740	139692	185326	108538	186777	144994	183957	126273	116049	158556	63235.3	70038.9	82103	91303.1	87020.5	119956	66782.7	102189
O95049	TJP3	Tight junction protein ZO-3	5	4	5	4	5	5	4	4	3	5	5	1	2	2	3	4	3	3	1	24940.9	21141.7	39698.6	37222.7	46916.3	33721.6	35610.3	40878.1	37456.6	41481.6	43002.7	4531.46	15538.2	15520.4	22873.2	26284.1	25387.9	19742.2	17648.1
O95070	YIF1A	Protein YIF1A	3	3	2	3	3	2	1	2	2	2	1	1	0	3	3	2	3	2	3	74008.8	42009.2	85273.6	35423	39950.3	62779.4	48713.6	48676.5	66080.2	46430.8	67451.1	8211.56	NaN	47634.1	56923.4	53366.8	72872.6	48233.5	63447.1
O95071	UBR5	E3 ubiquitin-protein ligase UBR5	1	2	2	0	2	1	1	0	0	1	1	1	1	1	0	1	0	0	0	5354.83	8980.13	16564	NaN	3214.06	8039.81	12869.5	NaN	NaN	4377.15	4959.25	30581.1	75404.4	11093.5	NaN	4052.59	NaN	NaN	NaN
O95081	AGFG2	Arf-GAP domain and FG repeat-containing protein 2	1	1	1	1	1	1	1	1	1	1	1	1	1	1	1	1	1	1	1	55992.5	84439.1	47077	67796.5	45459.8	65117.6	47359.4	51774.6	57801.5	49088.4	53024.6	31546.8	58248.6	56860.9	65149.9	94990.9	84311.6	74938.6	63041
O95139	NDUFB6	NADH dehydrogenase [ubiquinone] 1 beta subcomplex subunit 6	5	4	2	5	6	5	5	5	4	6	6	2	1	4	4	4	4	6	4	180752	91475.8	68491.5	305483	247297	308769	228599	191543	251665	323861	266033	24733.8	25727.3	54597.9	151340	155877	101567	146915	72231.9
O95140	MFN2	Mitofusin-2	13	7	12	11	14	13	14	15	13	13	12	7	2	10	12	12	12	12	11	36631	26233.1	26871.6	53112.7	61623.8	57510.1	45400.6	48055	43026.3	53025.6	45797.4	23216.5	9691.65	34768.4	53799.7	48117.9	40945.6	53665.7	31171.2
O95154	AKR7A3	Aflatoxin B1 aldehyde reductase member 3	28	20	16	29	29	29	28	27	30	29	27	2	20	22	25	27	24	29	20	189970	86492.1	16974.5	773850	540110	537075	652154	470440	436560	657442	609334	91347.9	44665.6	106868	200995	315685	121760	637990	82044.7
O95155	UBE4B	Ubiquitin conjugation factor E4 B	1	0	1	0	1	0	0	0	0	0	0	0	0	1	1	1	1	1	1	48526	NaN	38396	NaN	84805.3	NaN	NaN	NaN	NaN	NaN	NaN	NaN	NaN	39342	43194.2	82425.7	45741.4	94986	47724.1
O95159	ZFPL1	Zinc finger protein-like 1	4	1	4	1	5	4	4	3	2	1	3	1	2	3	4	3	4	3	3	30002.9	21286.9	33580.5	15895.6	33475.3	16618.8	17869.9	24352.9	20154.2	12838.2	13911.1	8608.2	34412.5	19504.1	24604.2	21951.3	33309.5	15212	27359.9
O95163	ELP1	Elongator complex protein 1	13	10	13	12	15	11	14	14	10	11	11	6	7	10	12	12	12	10	12	43588.8	37116.6	28912.2	45575.6	29720.5	49688.2	36241.7	35827.6	41985.4	46755.6	40906.5	13465.9	21359.3	26003.3	37282.7	28957.6	34985	31778.7	33232.5
O95167	NDUFA3	NADH dehydrogenase [ubiquinone] 1 alpha subcomplex subunit 3	6	5	5	7	7	7	7	7	7	7	7	2	3	7	5	6	5	7	5	112524	57749.9	66634.9	208798	203292	202895	154083	137111	153902	180557	151593	14267.2	23748.5	64898.7	149505	143595	87247.7	180439	69236
O95168	NDUFB4	NADH dehydrogenase [ubiquinone] 1 beta subcomplex subunit 4	8	8	7	8	8	8	8	8	8	8	8	5	5	8	8	8	8	8	7	465164	221234	155982	860549	613165	905211	604873	559646	646013	802605	599330	91793.4	84226.1	256904	529569	550123	323105	478062	211583
O95169	NDUFB8	NADH dehydrogenase [ubiquinone] 1 beta subcomplex subunit 8, mitochondrial	8	6	7	8	8	8	8	7	8	7	7	4	3	5	5	6	6	6	4	173221	95720.8	84221.6	368601	569082	356027	237322	208682	224166	292658	212354	34241	41293	119050	211438	222670	117897	243649	105582
O95182	NDUFA7	NADH dehydrogenase [ubiquinone] 1 alpha subcomplex subunit 7	15	11	13	16	18	15	15	16	13	16	15	8	14	13	15	15	14	17	13	113266	60500.4	39116.3	246476	237194	259671	175768	150823	150370	221077	175064	26170.8	50331.1	71639	148159	178155	88598.5	182014	67348.3
O95183	VAMP5	Vesicle-associated membrane protein 5	2	1	2	2	1	0	1	1	1	1	0	2	1	2	1	1	1	1	1	39791.3	67739.6	16883.9	5414.49	96122.9	NaN	6071.38	22733	13242.5	65585.1	NaN	17017.5	22253	32897.3	60445.7	42795.4	38785.3	44966.2	27503.8
O95197	RTN3	Reticulon-3	3	3	3	3	3	3	3	3	3	3	3	3	3	3	3	3	3	3	3	411776	580573	587464	470185	263871	492051	420040	437066	471539	432987	424856	393393	151642	409207	452898	487672	521676	313110	529387
O95202	LETM1	Mitochondrial proton/calcium exchanger protein	34	21	25	36	36	36	37	35	33	37	36	7	10	25	32	34	29	33	24	78457.6	46516.4	24066.1	163415	81874.4	196669	172508	118741	128441	170344	163404	10044.7	14495.7	49166.3	88128.6	83303.9	67882.4	115137	43183.1
O95208	EPN2	Epsin-2	3	2	3	3	3	2	2	2	2	3	3	2	2	1	3	2	3	3	2	29664.4	35555.1	50792.6	28542.4	24795.6	19118.5	30855.9	27948.1	23604	29855.4	24688.5	19206.1	16024.1	13426.9	27529.4	22214.5	24105.2	13412	27001.5
O95218	ZRANB2	Zinc finger Ran-binding domain-containing protein 2	10	9	9	7	7	8	8	10	10	8	8	3	7	7	8	7	8	7	9	48040.9	57313.8	77318.5	34126.5	47476.8	36275.5	30361.2	47962.5	43859.1	36769.3	41072.8	20685.2	50707.6	38891.6	54949.4	35274.7	55709.4	34226.1	62067.6
O95219	SNX4	Sorting nexin-4	20	13	16	22	22	21	21	21	20	19	21	12	8	15	19	19	19	18	17	95623.6	36971.9	34447.6	119062	108147	119212	132832	110357	96370.9	112694	111051	21216.7	25723.9	53578.5	88230.6	74489.8	88362.9	112412	66298.1
O95232	LUC7L3	Luc7-like protein 3	6	6	6	6	6	6	6	6	6	5	5	4	5	5	4	5	6	4	5	81778.3	81304.7	84909.4	64333.2	90597.8	67177.9	48639.4	55879	53580.2	51142.8	60943.5	21458.7	29205.3	83887	70962.1	56294.8	65877.3	44591.2	103364
O95248	SBF1	Myotubularin-related protein 5	3	2	3	2	2	1	1	2	1	1	1	2	1	0	1	1	1	1	1	25429.6	48596.2	36999.2	16503.9	15839.1	29172.8	16943.1	17351.5	11668.1	29456.4	22802	21622.8	13751.9	NaN	19140.1	17739.7	21075.7	12287	20476.6
O95249	GOSR1	Golgi SNAP receptor complex member 1	2	2	1	2	1	2	2	2	1	1	2	1	1	2	2	2	2	2	2	44135.9	28598.4	18227.2	55824.9	41650.4	35667.7	48042.8	53692	40994.1	44422.6	40884.6	42974.2	26699.1	32340.5	28704.2	17315.7	38005	27507.5	31742.8
O95251	KAT7	Histone acetyltransferase KAT7	1	1	1	1	1	1	1	1	1	1	1	1	1	1	1	1	1	0	1	41388.1	79450.4	48902	25958.2	27975	19922.1	19510.2	23127.4	5984.59	20665.5	24731.6	20794.9	22486.9	21162	15666.6	17643.9	23791	NaN	25097
O95255	ABCC6	ATP-binding cassette sub-family C member 6	15	4	2	16	17	17	16	17	14	16	15	0	0	6	12	14	6	13	2	62829.8	16606.1	5270.14	188038	89054.6	202209	98513.5	82558.6	110905	163158	148209	NaN	NaN	19719.8	57705.4	90070.6	16016.5	99920.4	12954.8
O95260	ATE1	Arginyl-tRNA--protein transferase 1	1	1	1	1	1	1	1	1	1	1	1	1	0	1	1	1	1	1	1	65367	44281.5	45451.9	85944.3	14727.2	66027	54475.6	95816.9	97919.4	93365.1	80602.9	27101.9	NaN	51388	91500.1	65428.3	64454.6	62369.5	78724
O95292	VAPB	Vesicle-associated membrane protein-associated protein B/C	11	11	12	10	11	9	12	11	10	10	11	11	7	7	10	11	10	9	9	68542.9	70188.2	74911.8	94328.1	75296.2	105292	93801.4	101557	88470.1	86415.2	74643.8	45269.1	61524.2	76048.7	114163	94112.5	104818	102022	88252.9
O95294	RASAL1	RasGAP-activating-like protein 1	3	1	3	1	1	2	1	2	2	2	3	0	1	1	1	1	1	2	3	9032.12	4693.7	25867.4	9674.66	4983.32	16288.3	19428.3	30641.5	34428.7	22394.8	29292.4	NaN	28042.3	39207.7	39887.2	37355	84811.6	34077.3	38758.5
O95295	SNAPIN	SNARE-associated protein Snapin	3	3	3	3	4	3	4	4	3	2	2	2	3	2	3	3	3	2	2	109536	117012	99674.7	99185.9	104862	111624	93273.4	117777	86899.6	87040.8	85120.6	63919.2	94532.4	70689.1	99106.2	82506.2	113747	119409	96221.4
O95297	MPZL1	Myelin protein zero-like protein 1	3	2	4	3	3	3	2	3	3	3	3	4	3	4	2	4	4	4	4	64145.5	122748	79007.3	22844.5	34462.3	21633.2	31449.2	28546.8	37682.1	27422	24710.7	77621.7	26186.4	46769.5	51609.3	29375.2	56759.1	29274.8	53502
O95298	NDUFC2	NADH dehydrogenase [ubiquinone] 1 subunit C2	9	8	9	9	9	9	9	9	9	9	9	7	7	8	8	8	8	9	8	269646	186620	98120.4	632904	433489	626481	421470	278542	438476	575384	441007	54166.7	44926.1	137929	294760	324555	188217	380820	117836
O95299	NDUFA10	NADH dehydrogenase [ubiquinone] 1 alpha subcomplex subunit 10, mitochondrial	21	15	16	23	22	23	21	23	21	22	20	13	14	18	17	20	18	20	16	138441	74760.8	58527.1	312609	410713	296426	219814	178690	207516	247743	199506	25880.2	34172.6	86587.7	158648	170398	103216	226505	71352.6
O95302	FKBP9	Peptidyl-prolyl cis-trans isomerase FKBP9	10	9	10	7	8	8	7	8	8	6	5	9	8	10	9	7	9	7	10	129698	167934	202916	70847.7	124378	75168.3	55544.9	70355.7	83189.5	65037.9	84654.8	118111	66235.6	100482	145772	67903.7	132371	52723.6	188631
O95319	CELF2	CUGBP Elav-like family member 2	3	3	5	0	4	0	0	4	2	1	1	3	5	4	4	3	5	3	4	64061.8	59851.8	122598	NaN	32181.9	NaN	NaN	19003.5	35555.4	15994.1	16838.3	61046.7	81066.2	83058.8	39675.4	20924.3	64248.4	29998.4	55531.6
O95336	PGLS	6-phosphogluconolactonase	16	16	16	16	16	15	16	15	15	15	16	16	15	15	15	15	15	16	15	493045	380653	486709	549520	450057	540828	475830	521367	511580	589903	490156	283046	208477	297985	447828	291410	459928	381819	406737
O95340	PAPSS2	Bifunctional 3'-phosphoadenosine 5'-phosphosulfate synthase 2	18	15	15	18	18	17	19	19	19	16	18	11	14	17	18	18	18	17	16	83403.1	45848.5	28803.7	67105.9	45751.4	55253.9	57414.4	54950	71886.1	81950.9	71461.9	30021.4	25713.1	49392	69855.1	43543.9	70565	55278.3	64443.5
O95342	ABCB11	Bile salt export pump	1	1	0	0	1	1	1	1	1	1	1	0	0	1	1	1	1	1	1	54711.1	34779.2	NaN	NaN	54358.7	236749	191103	97464.4	153542	187860	194074	NaN	NaN	39505.9	73626.1	84630.8	58754.9	97017.2	48302.6
O95352	ATG7	Ubiquitin-like modifier-activating enzyme ATG7	8	6	9	5	6	8	8	8	8	7	8	7	5	7	7	6	7	7	6	47684.6	59487	64325	42268	20096.6	39287.1	44224.6	49523.4	39668.9	46752.3	40905.1	27228.1	22402.8	54093.2	56226.4	37633.1	69260	52488.7	55225.2
O95363	FARS2	Phenylalanine--tRNA ligase, mitochondrial	10	5	6	11	12	12	11	10	9	10	10	3	2	4	9	10	7	10	7	46516.1	34812.7	18652.9	63593.2	58776.9	68744.4	56399.2	46665.5	49340.9	74279.7	65757.6	29784.9	5565.76	41353.7	39787.5	40177.4	31759.1	39418.7	34178.6
O95372	LYPLA2	Acyl-protein thioesterase 2	9	10	9	7	10	8	9	8	9	7	6	6	7	8	7	7	8	8	7	79309.1	32008.9	59347.3	77363.9	73362.9	68169.2	65708.6	74635.7	55580.3	77133.5	67569.8	26925.1	30153.4	56339	61270.3	49461.1	110891	75948.9	57166.1
O95373	IPO7	Importin-7	19	15	19	13	13	13	15	17	16	10	14	14	11	15	17	11	15	12	15	56517.7	49276.4	55497.9	43750.7	24122.1	46574.6	37918	49195	43747.6	49849.6	42899.2	34747.1	22416	43932.5	55569.6	43573.4	66177.3	35003.2	57713.4
O95376	ARIH2	E3 ubiquitin-protein ligase ARIH2	2	2	2	2	2	2	2	2	2	2	2	1	2	2	1	1	1	1	1	13346.7	18108	19188	9307.58	7584.09	10241.6	9447.54	12268.9	12296.7	12148.4	11985.7	10865	5115.51	8293.91	14634.8	7599.36	14089.5	6145.67	19554.4
O95379	TNFAIP8	Tumor necrosis factor alpha-induced protein 8	4	2	4	1	1	1	2	3	2	1	1	2	0	2	2	3	4	1	3	40084.4	44618.9	77325.6	9267.8	8754.04	7540.17	12935.6	30394.8	23403.2	14543.4	16202.1	32312	NaN	41302.6	36299	26206.8	45516.5	44275.6	64645.6
O95394	PGM3	Phosphoacetylglucosamine mutase	15	10	14	13	15	13	15	16	16	14	14	10	8	13	14	13	16	15	16	65916.2	48579.9	42562.4	76162.5	46718.8	77569.1	73696.1	72122.2	84176.3	92334	81452.1	30932.1	17047	59767.9	71485.3	43678.2	71330.2	61183.5	76224.1
O95396	MOCS3	Adenylyltransferase and sulfurtransferase MOCS3	6	4	5	4	6	5	5	6	4	5	4	2	2	3	1	3	2	3	4	26656	31633.4	41141.8	33847.1	43909.5	27824.4	37125.6	26306.2	29164.2	29867.7	30978	10492.7	15185	37591.1	38382	26975.1	20286.3	30590.6	30096.7
O95400	CD2BP2	CD2 antigen cytoplasmic tail-binding protein 2	3	3	3	2	2	2	3	2	3	3	3	3	2	2	3	2	3	2	3	124659	178128	137614	92975.5	137420	101883	71870.4	82354.6	54396.9	79542.5	96333.6	64839	80715.3	44452.1	55898.6	32322	81800.3	46186	80717.2
O95425	SVIL	Supervillin	39	36	40	20	31	19	15	26	26	15	21	39	27	27	28	24	33	24	29	48028.7	91867.6	38850.1	18239.8	17658.9	17678.3	16126.7	21023.1	30495.5	19276.1	23437.2	64091.5	36420.7	39368.9	40687.2	20592.5	60443.5	30789.2	45154.6
O95428	PAPLN	Papilin	28	21	40	19	34	21	28	29	22	15	23	19	33	27	16	30	34	20	18	28430.2	56195.7	93816.2	36238.8	40624.2	33915.9	47126.4	48557	65573.3	28639.5	47646.7	23983.8	92513.8	40874.8	17172.7	51264.1	76740.5	21307	22047.8
O95429	BAG4	BAG family molecular chaperone regulator 4	1	1	1	1	0	0	0	1	0	0	0	1	1	0	1	1	0	1	0	45935.5	47494.1	32496.3	10937.6	NaN	NaN	NaN	9092.94	NaN	NaN	NaN	12204.5	19543.9	NaN	15695.3	13003.2	NaN	9783.32	NaN
O95433	AHSA1	Activator of 90 kDa heat shock protein ATPase homolog 1	14	14	16	13	16	13	15	15	16	14	14	12	9	11	14	15	14	15	13	111328	105189	92604.8	105338	86685.9	116340	96866.1	100455	104537	111291	111015	48566.9	39091.5	98170.9	94487.9	83129.5	112970	105219	110217
O95445	APOM	Apolipoprotein M	3	4	4	4	3	4	4	2	4	3	4	4	4	3	3	3	4	3	3	70112.2	137593	61799.4	255659	54785	158757	192306	52700.9	105786	118897	127969	77806.3	48120.2	43317.1	69584	95944.2	60394.9	45432.7	43140.6
O95456	PSMG1	Proteasome assembly chaperone 1	4	4	4	4	4	4	4	4	4	4	4	2	1	3	4	4	4	4	4	77510.3	38503.7	62684.6	94496.8	79933.9	114691	103373	92315.4	84213.2	119027	101218	24720.8	7164.34	27278.3	59227.1	45880.6	50282.8	40537.4	27972.2
O95466	FMNL1	Formin-like protein 1	7	6	7	1	1	1	2	3	4	2	3	2	5	7	1	1	7	4	3	59534.6	187359	79723	44807.1	33941.9	46958.1	38734	36092.9	32408.6	31203.1	22725.4	97495	21576.4	44771.7	16403.6	13222.1	45963.6	18586.1	67336.7
O95470	SGPL1	Sphingosine-1-phosphate lyase 1	9	9	9	8	9	8	10	7	8	7	8	8	4	8	8	8	9	8	7	67542.6	74275	63251.6	42282.3	23987	40461.4	31096.5	50567.8	45944.3	41611.4	41392.1	19225.3	10859.4	58016.7	41662.2	32299.2	54602.9	33070.9	49752
O95479	H6PD	GDH/6PGL endoplasmic bifunctional protein	27	26	28	18	28	19	20	27	18	19	20	25	21	24	23	18	24	19	26	68395.2	105870	139695	40704.9	60408.2	31391.9	30524.6	48229.7	26957.3	32179.2	43203	53968.5	46750.6	91279	65696.6	30813.7	57374.8	35306.8	92807.2
O95486	SEC24A	Protein transport protein Sec24A	6	6	6	6	6	6	6	6	6	6	6	4	1	5	5	5	6	5	5	78786.7	82519.7	51807.4	64628.7	52544.6	75763	66158.8	65168.3	77730.6	79659.1	76173.4	36457	25789.3	69127.1	73326	63249.9	83621.9	66370.9	62571.9
O95487	SEC24B	Protein transport protein Sec24B	12	10	12	11	10	8	10	11	9	8	10	9	6	12	9	9	11	10	11	39370.4	44311.7	37277.1	36166.5	26783.1	41453.4	34614.8	33219.5	29962.9	33763.2	37633.6	24040.9	16391.4	34139	37327.4	31166.4	40268.2	32237.4	36161.7
O95497	VNN1	Pantetheinase	4	2	1	3	3	4	6	4	6	5	7	0	0	1	0	0	3	0	0	49667.6	4671.86	100579	6933.27	18124.3	9070.18	21641.2	20915.4	75890.1	22951.5	126262	NaN	NaN	118337	NaN	NaN	14448.7	NaN	NaN
O95551	TDP2	Tyrosyl-DNA phosphodiesterase 2	1	0	0	1	2	2	2	2	2	1	1	0	1	0	1	1	0	1	0	8296.52	NaN	NaN	6243.44	5416.93	9979.68	5874.44	16432.4	15423.6	10661.2	18554.9	NaN	9413.16	NaN	14871.8	10945.4	NaN	33387.8	NaN
O95562	SFT2D2	Vesicle transport protein SFT2B	1	1	1	0	1	1	1	1	1	1	1	1	0	1	1	1	1	1	1	50955.3	80551.8	45855.8	NaN	55275.5	70083.3	113426	106338	108698	62414.4	81334.7	38356.2	NaN	42683.9	43802	69325.3	76100.3	66648.3	59171.8
O95563	MPC2	Mitochondrial pyruvate carrier 2	13	10	13	14	14	13	14	14	15	12	14	6	9	13	15	15	13	15	10	177150	72616.3	41219.2	317325	229155	371000	247265	188124	235093	366718	270604	25928	21306.3	95239.4	252895	276996	152574	240560	84789.6
O95571	ETHE1	Persulfide dioxygenase ETHE1, mitochondrial	15	11	13	13	15	13	12	15	15	12	10	10	13	12	14	14	14	14	13	143099	124869	88977.3	125699	200003	133009	132131	175252	119297	146459	144995	49109.4	85637	96471.5	103480	99803.7	148155	133989	70975.5
O95573	ACSL3	Long-chain-fatty-acid--CoA ligase 3	15	11	15	12	13	12	10	14	12	8	10	8	8	12	13	12	12	11	12	61474.6	69708.2	71827.5	51992.1	34409.4	56625.6	37143.7	49516.5	51463.1	51604	34289.5	32416.3	29954.3	59822.8	74613.5	63850.8	94537.7	47481.3	67662.7
O95602	POLR1A	DNA-directed RNA polymerase I subunit RPA1	0	0	0	0	0	0	0	1	1	1	1	0	0	0	0	0	0	0	0	NaN	NaN	NaN	NaN	NaN	NaN	NaN	1166.61	2278.11	1583.53	2118.08	NaN	NaN	NaN	NaN	NaN	NaN	NaN	NaN
O95613	PCNT	Pericentrin	2	2	2	1	2	1	1	1	1	1	1	0	1	1	1	1	1	1	1	168734	8306.62	430633	368817	319906	370352	332193	354072	337593	292956	99495.2	NaN	270914	202373	246872	201967	293130	238037	276617
O95630	STAMBP	STAM-binding protein	7	4	8	6	8	5	8	8	7	4	5	4	6	5	6	4	5	6	5	35864.8	29353.7	42806.7	34018.3	33819	37745.9	31449.4	27878.1	34539.6	38203.6	24403.8	19756.3	23998.3	28187	29443.3	20632.9	34220.4	32028.7	29645.3
O95639	CPSF4	Cleavage and polyadenylation specificity factor subunit 4	2	2	2	1	2	1	1	1	1	1	1	1	2	1	2	1	2	0	2	61915.5	14113.8	83929.7	34290	49722.3	25908	26180.7	36279.3	36079	35052.6	40264.6	11003.9	43797.6	10464.1	54792.1	30418.9	47229.6	NaN	34157.4
O95670	ATP6V1G2	V-type proton ATPase subunit G 2	0	0	0	1	1	1	1	1	1	1	0	0	0	0	0	1	1	1	0	NaN	NaN	NaN	33290.9	10589.1	35781.9	34007.3	39370.4	30750.3	40963	NaN	NaN	NaN	NaN	NaN	18664.4	6149.04	29134.4	NaN
O95671	ASMTL	Probable bifunctional dTTP/UTP pyrophosphatase/methyltransferase protein	20	11	19	14	21	14	18	20	15	11	10	16	9	12	15	16	18	17	15	46457.9	35603.5	39219.3	35370.9	40336.6	38125.1	34041.4	36923.8	31554.6	40096.6	23390.1	32942	16549.8	42358.2	40954.2	34928.6	62486.7	45641	44503.2
O95674	CDS2	Phosphatidate cytidylyltransferase 2	6	6	6	5	5	6	6	6	6	5	5	6	4	6	5	6	5	6	6	91823.7	134743	103746	81838.1	42357.9	85560.5	71928.3	80625.4	71553	88591	83752	75598.8	21330.6	45093.5	66686.4	55389.5	69625.5	47433.4	50480.2
O95716	RAB3D	Ras-related protein Rab-3D	3	3	4	1	3	3	2	3	3	1	2	3	1	3	1	2	3	2	3	75332.1	99835.4	138332	31830.7	60923.7	38652.8	31523.2	52430.8	40527.2	35630.9	20474.2	51033.4	44613.6	129505	106704	55306.4	112050	57305.5	129490
O95721	SNAP29	Synaptosomal-associated protein 29	6	6	6	5	6	6	6	5	5	4	5	6	6	6	6	6	5	6	6	87835.3	110307	72635.8	81342	89037.6	84015.1	71378.1	89439.3	90959.4	70993.2	76683.7	58613.3	64322.6	66947.8	59143.3	45121.5	60021.4	55873.8	59891.4
O95741	CPNE6	Copine-6	0	0	1	1	2	1	5	6	7	8	8	0	0	0	0	1	0	2	0	NaN	NaN	11951.8	62198.7	9348.07	18642.7	26621.4	7317.97	39078.6	100156	274244	NaN	NaN	NaN	NaN	23320.7	NaN	13208.6	NaN
O95747	OXSR1	Serine/threonine-protein kinase OSR1	15	10	15	13	13	13	12	13	13	14	12	9	8	12	16	14	13	14	15	98584.5	98773.5	70250.7	116416	76788.5	119167	116433	100903	119756	112634	100361	46638.1	49963.5	82692.4	102802	88739.7	119305	90962.2	91703.5
O95749	GGPS1	Geranylgeranyl pyrophosphate synthase	1	1	1	1	1	1	1	1	1	1	1	1	1	1	1	1	1	1	1	83568.3	89822.1	85000	91798.8	74783.4	79236.8	80732	39487.2	67432	97389.7	76889	77484.5	54867.7	63592	67833.3	50043.4	68441.6	56088.7	69460.3
O95757	HSPA4L	Heat shock 70 kDa protein 4L	20	8	12	18	19	19	18	19	19	18	18	7	7	11	14	18	15	18	8	72134.8	54158.2	47368.8	88454.9	79112.3	92527.8	92399.8	109257	79201.1	91623.7	91488.3	38158	29778.3	45889.5	54910.2	65455.8	68428.6	93655.1	50519.8
O95758	PTBP3	Polypyrimidine tract-binding protein 3	9	7	10	9	10	8	9	9	8	8	7	6	8	8	10	9	10	8	9	98507.1	83530.9	159593	64132.6	94715.6	64161.8	43851.8	56074.9	56019.6	44074.8	47330.9	25676	53379.4	111932	114475	76950.5	123542	65195	148503
O95760	IL33	Interleukin-33	1	1	1	0	1	0	0	0	0	0	0	1	1	1	1	0	1	0	1	59537.4	147694	40085.9	NaN	29858	NaN	NaN	NaN	NaN	NaN	NaN	58631.6	85823.7	119909	36473.5	NaN	18943.7	NaN	86765.4
O95772	STARD3NL	STARD3 N-terminal-like protein	2	2	2	2	1	2	2	2	2	2	2	0	0	0	1	1	1	0	1	74823.9	34873.8	22384.5	30358.3	58605.4	69365	42942	53063.2	64322	54369.5	53487.9	NaN	NaN	NaN	45948.7	17235	32783.5	NaN	29923.4
O95777	LSM8	U6 snRNA-associated Sm-like protein LSm8	7	7	8	7	8	8	7	7	6	7	6	6	8	8	8	8	8	7	8	208356	224476	258021	155373	204459	143266	99772.1	120587	133993	123579	135593	118075	217084	141291	201860	156138	195639	144748	181573
O95782	AP2A1	AP-2 complex subunit alpha-1	47	42	46	43	45	44	45	45	44	41	45	41	39	44	46	44	47	45	46	165184	162145	249711	106581	121503	116386	118282	145262	121314	101742	109188	93939.5	64567.3	136994	150744	119436	186258	116578	184936
O95786	DDX58	Antiviral innate immune response receptor RIG-I	12	10	12	9	10	8	9	11	11	9	11	6	6	12	11	9	12	9	13	66893.3	120737	91917.7	32310.6	39605	37197.1	37369.2	66478.2	49669.3	40779.8	42649.2	43716.1	31787	68573.5	53284.1	32105.8	95243.5	39909.3	159309
O95793	STAU1	Double-stranded RNA-binding protein Staufen homolog 1	7	3	6	6	9	7	3	7	6	7	6	5	6	3	7	7	6	8	4	48293.2	33901.4	34436.3	39975.9	51420	34668.1	45194.1	41791.5	31594.2	40414.9	30641.2	25753.7	41011.5	40644.8	57609.6	43974.2	57295.6	48438.8	54425.2
O95807	TMEM50A	Transmembrane protein 50A	1	1	1	1	1	1	1	1	1	1	1	1	1	1	1	1	1	1	1	85198.5	65907.4	74495	46840.2	57069.1	52722.7	69188.4	56195.4	56134.6	48900.3	58521.8	35980.9	11468	35946.7	51250.9	28712.2	79978.1	49813	47179.9
O95810	CAVIN2	Caveolae-associated protein 2	19	19	22	19	22	18	18	19	17	16	17	21	18	15	18	17	15	17	15	50726.5	94397	98640.7	38637.2	56264.6	39147.8	43423.6	44370.1	30223.1	36636.5	38602.3	223832	84505.4	42814.4	60567.9	72029.5	45479.1	56841.9	44165.6
O95816	BAG2	BAG family molecular chaperone regulator 2	10	9	13	6	9	7	8	8	7	7	6	12	10	9	6	10	8	9	10	33397.3	73108.1	117855	28069.7	29528.9	34340.3	21242	36291	27605.8	21080.3	31007.4	101129	71476.2	52720.3	52477.6	46670.1	62836.9	48002.6	89902.1
O95817	BAG3	BAG family molecular chaperone regulator 3	31	25	26	24	27	26	31	32	26	27	30	28	23	22	22	22	27	25	22	38254.5	49667.4	31849.6	27305.8	29130.6	21657.7	63114	96137.7	49319.3	35570.4	49694.2	51044.7	41931.2	25532.8	31884.3	25217.9	44739.8	47615.1	32171.3
O95819	MAP4K4	Mitogen-activated protein kinase kinase kinase kinase 4	3	3	5	2	3	3	2	2	1	3	2	2	2	1	4	1	2	3	3	22298.9	28342.5	12482.4	13849.2	9942.41	12359.3	7943.6	16712.2	5708.31	8695.43	13138.5	24642.1	4685.67	10835.2	24510.8	17026.2	11993	9490.73	12061.6
O95822	MLYCD	Malonyl-CoA decarboxylase, mitochondrial	24	11	12	24	24	24	24	24	23	23	22	3	2	15	20	23	21	22	14	85951.9	32527.8	13316.8	227661	137839	278848	144541	122384	118094	173746	164972	5554.04	16623.3	39654.9	106904	124256	58706.9	127511	36798.6
O95825	CRYZL1	Quinone oxidoreductase-like protein 1	10	6	10	9	11	8	10	12	10	8	9	6	1	5	8	7	8	9	7	42006.8	35605.5	29717.4	45409.8	56626.7	44545.4	44766	44348.9	36478.6	39771.5	37965.1	33343.8	18033.4	27788.2	35525.5	34262.4	44160.9	40692.5	31900.2
O95831	AIFM1	Apoptosis-inducing factor 1, mitochondrial	45	31	37	47	50	46	47	50	43	48	49	24	35	32	38	38	38	43	31	258049	98261.7	43623	598604	630233	675098	699536	465783	489506	642148	626472	19022.5	51529.1	115934	262787	317387	153251	512768	95772.3
O95833	CLIC3	Chloride intracellular channel protein 3	2	0	2	0	2	0	0	2	0	0	0	1	0	1	1	0	1	1	1	3070.57	NaN	3417.1	NaN	1274.58	NaN	NaN	537.31	NaN	NaN	NaN	873.869	NaN	4011.54	1554.78	NaN	3082.76	2318.48	4742.58
O95834	EML2	Echinoderm microtubule-associated protein-like 2	25	22	24	23	25	24	23	24	23	22	23	19	19	25	24	25	25	24	25	122456	133577	111201	197252	90978.4	177139	170109	185825	167370	169002	144005	86224.4	43680.2	88741.3	108628	124542	156742	110411	95844.4
O95837	GNA14	Guanine nucleotide-binding protein subunit alpha-14	5	3	5	0	2	0	1	1	3	0	1	1	2	3	3	2	3	0	3	43537.9	12292.3	68633.1	NaN	2970.18	NaN	5066.47	14319.4	19457.7	NaN	4595.92	36129.2	33075.7	39214.2	45167.6	32484.2	72652.8	NaN	50824.9
O95848	NUDT14	Uridine diphosphate glucose pyrophosphatase NUDT14	3	0	1	4	5	4	4	4	5	4	2	0	0	0	0	2	1	2	0	36783.1	NaN	7900.98	69133.8	41568.9	34550.8	35725.7	52030.7	25373.6	45994.9	22380.1	NaN	NaN	NaN	NaN	31383.6	49713.9	36626.8	NaN
O95858	TSPAN15	Tetraspanin-15	3	2	4	1	1	1	1	1	1	1	1	1	1	1	2	2	3	0	1	48051.4	11315.1	66262.7	33421.5	28152.3	22742.4	18926.3	32079.1	47752.3	32181.4	32971.1	29725.5	9772.16	19389.6	11762.3	27492.1	26567.9	NaN	17796.7
O95861	BPNT1	3'(2'),5'-bisphosphate nucleotidase 1	21	15	21	15	22	16	21	21	18	14	16	16	17	19	21	19	21	19	20	132987	66291.9	88119.2	142915	136384	143580	155424	162790	139787	166124	128201	41955.5	35506.4	92463.7	147573	113426	155340	140982	114837
O95865	DDAH2	N(G),N(G)-dimethylarginine dimethylaminohydrolase 2	19	17	20	16	20	16	18	18	18	16	16	18	19	19	18	18	19	18	19	340591	448126	600812	269033	310598	259842	213184	223002	231493	288020	261352	540795	394545	244086	286785	171812	250108	220580	322585
O95870	ABHD16A	Phosphatidylserine lipase ABHD16A	10	8	11	8	11	9	10	10	10	10	10	6	7	10	10	9	11	9	8	55819	63022.8	43534.1	94299.7	53284.2	97346	83667.6	71860.4	81141.8	85538.5	80652.5	25752.5	20196.4	41635.6	70314.5	72609.5	76908.5	63350.1	47033.7
O95873	C6orf47	Uncharacterized protein C6orf47	1	1	1	0	1	0	1	1	0	0	0	0	0	0	1	0	0	0	1	14618.1	3772.34	17942.6	NaN	6343.49	NaN	10644.3	16316.9	NaN	NaN	NaN	NaN	NaN	NaN	14473	NaN	NaN	NaN	21316.2
O95881	TXNDC12	Thioredoxin domain-containing protein 12	8	6	8	7	8	7	8	8	6	7	7	7	7	8	7	7	8	7	8	84734	108111	87506.8	54414.7	100816	64619.4	58005.8	50751.4	62791.7	47712.8	55855.2	38860.9	108099	90390.2	89824.6	66783.5	124682	67368.8	101860
O95926	SYF2	Pre-mRNA-splicing factor SYF2	1	0	1	0	1	0	0	1	1	0	0	0	1	1	0	1	0	0	0	8853.99	NaN	2068.99	NaN	4733.65	NaN	NaN	NaN	2334.95	NaN	NaN	NaN	10530.2	7238.87	NaN	14320.3	NaN	NaN	NaN
O95954	FTCD	Formimidoyltransferase-cyclodeaminase	33	18	20	40	45	45	45	42	43	44	45	5	25	27	31	42	34	42	22	90757.9	35534.8	11880.2	252529	483477	758917	526886	293739	414872	772076	669734	8374.2	39852.1	65803.8	111392	352745	93924.2	427541	38029.6
O95967	EFEMP2	EGF-containing fibulin-like extracellular matrix protein 2	12	9	20	4	14	2	4	4	4	3	4	18	15	8	9	8	13	4	10	39360.8	261389	804853	24947.5	42525.6	19648.3	16121.5	20989.5	47689	30897.9	41007.5	309390	162405	79130.2	87328.8	52276.6	104821	27009.2	108325
O95980	RECK	Reversion-inducing cysteine-rich protein with Kazal motifs	8	3	13	3	7	5	2	3	2	2	2	9	5	6	5	3	6	3	7	35379	98144.6	140882	34462.7	19065.6	30206.3	33293.2	25606.4	31567	21590.4	27262.2	54846.5	41103	36902.7	36001.8	26692	48698.5	22877.3	70238.4
O95983	MBD3	Methyl-CpG-binding domain protein 3	1	1	1	1	1	1	1	1	1	1	1	0	1	1	1	1	1	1	1	22025.9	34833.1	36431.7	7598.3	21549.3	18935.2	12369.4	17829.8	6273.81	15853.2	16499.4	NaN	29329.4	26085.3	32293.8	14270.7	25793.9	17900.4	36527.2
O95989	NUDT3	Diphosphoinositol polyphosphate phosphohydrolase 1	4	5	5	5	3	2	3	3	3	3	3	5	3	2	4	5	4	2	3	70473	98946.8	131346	64832.6	49452.7	54482.5	48231	59623.1	75195.7	63731.9	53188	100081	64672.1	75199.4	65003.9	43927.8	79402.1	43136.1	91433.8
O95994	AGR2	Anterior gradient protein 2 homolog	3	4	4	1	4	1	1	3	3	2	2	2	3	3	4	3	3	2	3	167932	194790	182921	838186	117934	1.14104e+06	923350	142762	327168	355917	310254	16716.8	112264	97427.4	120054	65727.6	118595	88166.3	198825
O95999	BCL10	B-cell lymphoma/leukemia 10	1	0	0	1	1	1	0	1	1	1	1	0	1	1	1	1	1	1	1	37975.6	NaN	NaN	34074.1	14736.4	18595.5	NaN	27678.9	33847.6	26049	24721.1	NaN	57287.3	45282.9	37907.8	24987.2	75659.2	26269.4	41756.9
O96000	NDUFB10	NADH dehydrogenase [ubiquinone] 1 beta subcomplex subunit 10	13	8	11	13	15	12	12	13	12	12	12	8	11	11	14	15	11	14	11	260419	90802.2	110483	478087	688338	516898	373524	314421	340372	479497	398298	43125.1	80676.5	121999	343511	351799	207397	410814	136943
O96005	CLPTM1	Cleft lip and palate transmembrane protein 1	11	9	11	12	12	13	13	11	13	13	12	6	4	9	10	11	11	11	9	101134	67063.3	42607.1	138574	78508.8	177040	150811	99073.5	93511.8	148533	142317	22557	14700.9	50381.2	90462.1	85011.6	77399.2	88058.5	57981.5
O96007	MOCS2	Molybdopterin synthase catalytic subunit	3	2	1	3	4	3	3	3	3	3	2	2	1	3	3	3	2	3	3	93879.5	70915.7	43662.1	167403	94534.2	217855	180155	93907.3	151736	210516	159284	17677.9	14605.7	19797.7	77631	68835.2	28732.9	75366.8	32265
O96008	TOMM40	Mitochondrial import receptor subunit TOM40 homolog	11	8	8	11	11	11	10	10	10	11	10	2	5	9	11	10	9	11	11	59629.1	43478.4	40548.4	64662.8	81418.2	61153.7	52357.4	53273.5	54264.2	61119.8	52272.9	35590.8	23629.6	55191.8	66861.4	56843.5	66172.6	45595.8	53450.6
O96009	NAPSA	Napsin-A	8	6	6	8	8	8	8	8	8	8	8	1	4	8	7	7	8	8	8	161186	48561.5	17582.9	254432	201431	270697	191369	194445	112810	302721	377440	10707.2	44404.4	53101.8	103660	204531	258623	169746	154410
O96011	PEX11B	Peroxisomal membrane protein 11B	8	7	7	8	8	8	8	8	8	8	8	3	4	7	6	7	7	6	7	76140.6	62851.9	41924.4	97416.9	54421.2	113253	105361	108660	99062.7	109857	113608	9164.35	11490.7	50921.4	71446.5	57685.6	58566.6	60179.2	41876
O96013	PAK4	Serine/threonine-protein kinase PAK 4	2	0	2	2	1	2	2	2	2	2	1	0	2	2	2	2	2	2	2	48019.9	NaN	12615.4	29447.1	42463.1	46962.7	34540.2	38075.4	31086.2	31008.7	41597.5	NaN	11644.7	36794.8	45889	38182.4	45225.6	30753.1	29446.6
O96019	ACTL6A	Actin-like protein 6A	12	11	12	9	13	11	10	10	9	7	8	6	11	12	11	10	12	9	12	82340.9	104744	144445	49960	78104.6	48305.9	32520.5	48827.2	44878.6	34208.5	35565.2	32318.4	53959.8	78036.3	73284.7	57002.4	85561.9	39855	95586.8
O96033	MOCS2	Molybdopterin synthase sulfur carrier subunit	3	3	3	2	3	3	3	3	3	3	3	3	3	2	3	3	3	3	2	165540	107885	124426	233550	181307	212989	177515	155325	179455	253617	189160	124882	66075	30690.7	133280	100488	91577	122427	55052.5
P00156	MT-CYB	Cytochrome b	3	1	3	4	4	3	3	2	2	3	3	1	1	1	2	2	1	1	1	130967	90313.8	43781.7	308118	151289	279161	260771	153225	166641	258462	228506	22221	11792.5	41404.2	97712	93647	59922.8	96804.7	46334.8
P00167	CYB5A	Cytochrome b5	10	9	9	9	10	9	9	10	9	9	9	9	9	9	9	9	9	9	9	1.78502e+06	717680	763938	4.52273e+06	5044138	6.20712e+06	4626199	2.50713e+06	2.78014e+06	4.90629e+06	4.26086e+06	269542	572003	1.02579e+06	2.27919e+06	2.50109e+06	972118	2908924	957618
P00325	ADH1B	All-trans-retinol dehydrogenase [NAD(+)] ADH1B	20	18	26	16	14	12	20	17	18	19	15	24	21	19	17	21	20	18	16	101853	433272	1303122	94174.3	49854.9	64903.2	196261	250632	200848	223680	250774	909708	237654	98457.4	100973	167062	182115	89102.8	71940
P00326	ADH1C	Alcohol dehydrogenase 1C	20	18	31	16	23	17	19	20	21	20	19	22	17	18	15	21	17	16	17	92880.7	347552	1.0639e+06	94174.2	49079.7	83425	160153	171350	210167	247371	233081	784455	283497	117809	103111	190328	158583	97708.4	83169.9
P00338	LDHA	L-lactate dehydrogenase A chain	32	28	34	29	32	29	32	33	30	30	30	31	31	33	32	32	34	34	32	265880	258973	296553	221704	146059	167423	262691	362865	289286	230368	251783	243997	112528	260972	277133	234648	535436	231197	279946
P00352	ALDH1A1	Retinal dehydrogenase 1	40	37	45	37	46	38	43	43	44	37	37	45	36	39	39	38	41	42	36	307900	219185	343152	371908	356761	336346	431014	400136	455515	371600	367356	604946	166093	191584	352226	277100	314496	348024	206991
P00367	GLUD1	Glutamate dehydrogenase 1, mitochondrial	58	44	46	61	67	62	61	59	64	58	60	41	41	47	55	58	52	62	40	406360	187328	128543	710770	1.0328e+06	935154	741144	466768	842361	1.00344e+06	939166	89558.7	91137.6	204802	374299	462520	229381	636424	156902
P00387	CYB5R3	NADH-cytochrome b5 reductase 3	29	25	30	25	30	23	27	28	26	24	26	27	23	24	25	27	28	26	24	138884	214220	166747	166951	115869	188040	162187	156770	148612	179888	158613	165757	64512.5	92029.2	141847	119422	158897	136936	118097
P00390	GSR	Glutathione reductase, mitochondrial	28	24	30	28	32	28	29	30	29	29	28	18	27	28	28	29	29	27	26	168080	118325	177195	231423	317514	212428	218666	212876	211327	239827	212473	52594.2	136200	126215	178715	150371	166480	172452	137111
P00395	MT-CO1	Cytochrome c oxidase subunit 1	6	5	5	8	7	5	6	7	6	7	8	1	2	4	6	6	4	5	5	80109.6	59555.6	32543.1	147039	99988.3	154286	161966	105156	101285	122510	111274	6871.34	3189.15	16336.4	60670.7	75144	44437.6	41938.5	21586.8
P00403	MT-CO2	Cytochrome c oxidase subunit 2	10	9	8	11	9	11	11	11	11	11	11	7	7	8	10	10	10	10	9	504916	280482	151632	1.10267e+06	750861	1171490	996049	546832	777209	1.17269e+06	939938	81312.3	74731.3	204930	566263	611196	294730	741936	180020
P00414	MT-CO3	Cytochrome c oxidase subunit 3	4	3	4	3	4	3	4	3	4	3	4	3	3	3	3	3	3	3	3	96811	86209.6	72901.6	289048	131802	307339	262197	124394	21598.8	72993.1	56098.8	12348.1	25063.9	99636.1	203765	239039	114844	218647	79466.8
P00439	PAH	Phenylalanine-4-hydroxylase	34	22	9	40	35	41	39	35	40	41	41	1	11	16	33	34	16	36	10	108992	46035.8	10816.8	372280	147179	504179	305599	120154	196603	464411	382520	102766	14140.2	29312.9	118418	128416	25389	210179	17849.8
P00441	SOD1	Superoxide dismutase [Cu-Zn]	11	10	10	11	11	11	11	11	11	11	11	11	11	11	11	11	11	11	11	1.01665e+06	539268	1.03346e+06	698297	1.13639e+06	898413	1546349	1.34059e+06	830000	808038	762039	626472	856115	638397	800920	747079	899132	851376	722988
P00450	CP	Ceruloplasmin	48	51	59	55	40	44	57	55	54	42	48	50	52	44	39	51	55	47	38	72260.7	187120	193458	174844	19582.8	73515.6	262409	234753	154514	74067.6	119054	198778	100485	67101.6	49316.3	133320	165112	100548	48589.3
P00488	F13A1	Coagulation factor XIII A chain	41	38	43	35	37	39	43	43	41	28	29	38	33	38	39	37	39	37	38	88653	214666	147559	53907.3	53570.3	81589.3	119769	285684	123484	49904.3	64795.5	111932	79760.9	138701	89530.5	80192.8	190584	99524.1	154524
P00491	PNP	Purine nucleoside phosphorylase	32	23	27	31	36	33	31	31	33	32	28	18	25	26	30	31	28	32	24	212940	100739	76788.3	376985	387431	410054	348062	213750	301400	383671	294416	38337.9	57036.9	116657	239305	235815	175155	293901	109208
P00492	HPRT1	Hypoxanthine-guanine phosphoribosyltransferase	14	14	13	14	14	14	14	14	14	13	14	13	11	13	13	13	14	14	13	190766	143631	150874	163045	142586	150068	156845	186434	163203	179146	150380	78145	58725.3	132281	175854	135162	212524	120198	146989
P00505	GOT2	Aspartate aminotransferase, mitochondrial	60	51	53	62	64	61	63	59	59	62	62	47	49	47	55	55	53	54	48	241653	158645	138178	455982	521345	515860	486603	304856	406034	550072	474470	59072.7	87628.6	147707	242272	238299	190107	273191	128700
P00533	EGFR	Epidermal growth factor receptor	2	3	5	1	4	3	3	3	3	1	2	5	0	2	2	1	2	3	3	49795.9	46468.5	39612	22455.7	22566.7	16084.7	18253.8	28753.7	26446.2	20207.6	13042	24166.2	NaN	45108.3	56487.7	42728.2	67873.8	43102.9	60808.6
P00558	PGK1	Phosphoglycerate kinase 1	54	48	57	55	60	55	54	57	55	55	52	53	54	54	57	58	57	59	55	462782	346128	417198	620638	555912	662426	565250	569580	565184	738840	584607	277690	267985	385628	553991	545879	587738	720213	418125
P00568	AK1	Adenylate kinase isoenzyme 1	16	13	15	13	14	14	16	15	14	16	15	14	14	13	13	13	15	14	14	105735	156532	153264	122891	103434	107113	103192	138791	124309	146138	123801	190526	115188	87287.5	127636	91926.2	111122	116813	111886
P00734	F2	Prothrombin	21	25	34	21	27	13	28	24	20	14	20	31	26	16	21	30	26	27	19	52345.2	154395	220103	121398	46110.2	69685.4	148200	134044	112350	93383.9	88724.2	270178	155291	39158.4	55803.1	262080	108783	138206	51294.3
P00736	C1R	Complement C1r subcomponent	21	20	25	6	17	11	19	17	13	8	10	25	21	14	13	19	20	13	17	22541.8	89347.1	122704	20366.4	16097.5	18476	36663.8	40813.1	40106.5	19611.4	26511.3	107710	81658.8	33166.6	38847.1	59079.5	80390.2	29671	46974.9
P00738	HP	Haptoglobin	45	39	54	34	45	31	44	53	48	34	38	50	48	44	22	48	48	50	10	101652	402113	678518	200472	47355.9	119069	190243	1.6298e+06	533071	264510	343620	276927	171081	118358	29447	236968	309959	536232	8002.55
P00739	HPR	Haptoglobin-related protein	1	0	1	3	1	1	3	3	3	3	0	2	2	1	2	2	2	2	0	6087.66	NaN	8609.59	17113.8	7066.96	11154.9	34488	64947.8	38634.2	25854.4	NaN	40156.5	25826.5	9786.38	7786.33	5968.92	14306.9	12725.4	NaN
P00740	F9	Coagulation factor IX	19	16	18	15	16	15	18	18	19	16	18	17	17	13	13	17	17	18	13	96396.3	203956	157739	127392	65363.5	114374	337045	442612	258060	224877	233220	97999	80187.6	43483.9	36673.4	177294	254992	115221	33456.2
P00742	F10	Coagulation factor X	4	4	6	4	4	4	5	4	3	4	4	5	6	4	3	5	3	3	4	18064.5	33845.6	46275.5	24159.3	8430.1	6671.91	35271.3	32416.9	26855.2	5464.69	15107.5	20180.8	19910.5	7538.15	9798.55	32585.2	19757.4	23128.4	9069.83
P00746	CFD	Complement factor D	15	13	14	12	18	13	16	10	16	13	13	12	11	12	16	14	6	13	8	114878	51381.6	42559.3	122049	584972	123460	103141	34863.6	265008	276702	169563	94435.6	48380.3	61492.2	461680	84834.4	11744.3	80649.7	32260.3
P00747	PLG	Plasminogen	46	40	59	38	55	32	48	50	46	28	29	55	54	45	43	50	50	49	39	58661	121078	264930	65200.5	87421.2	43472.5	132395	109566	83857.4	77660.5	80651.6	221134	177445	56687.9	87756.8	205625	154147	122852	62143.1
P00748	F12	Coagulation factor XII	12	7	17	8	10	8	9	12	11	5	6	13	15	4	7	11	15	6	7	40222.1	121267	251612	167219	25378.9	60783.3	60596.5	58763.8	106934	27975.1	42689.1	237557	119263	36568.4	21431.5	50776.9	154119	20502	22946.5
P00750	PLAT	Tissue-type plasminogen activator	6	5	9	1	2	1	0	4	1	2	3	9	4	3	5	2	2	2	3	41599.9	117021	132958	7914.87	11308.1	6019.81	NaN	23388.9	25647.1	25156.7	20285.9	338202	55495.3	38496.7	57675.6	19033.2	28768.1	19178.2	36928.4
P00751	CFB	Complement factor B	38	35	44	34	37	30	39	41	31	28	33	40	40	38	36	42	43	40	35	112608	257567	375938	146652	42719.3	107904	236788	295360	131221	84820.1	150506	260198	105757	107581	113984	176642	292664	159363	99853.1
P00797	REN	Renin	6	8	1	2	5	2	2	6	3	1	1	7	6	8	7	1	4	4	4	19374.1	263668	295872	152104	38251.2	159473	146758	48181.9	44896.4	347095	276565	15286.4	15263.4	29834.6	21044	185003	5648.41	14502.1	6346.29
P00813	ADA	Adenosine deaminase	10	10	11	0	7	5	2	8	6	2	2	9	11	11	8	4	9	5	10	90053.5	60246	62323.8	NaN	28083.9	22346.3	24891.1	32508.1	32257.3	61091.4	66155	59166.6	54256.2	94208.2	38277.1	21343.4	50094.6	28263.2	57287.3
P00846	MT-ATP6	ATP synthase subunit a	1	1	1	2	2	2	2	2	2	2	2	1	1	1	1	1	1	1	1	584300	394492	222400	1.77587e+06	660426	1.49619e+06	1.40186e+06	760215	1.04451e+06	1.49992e+06	590755	115936	137140	335675	996853	958458	573995	785791	276469
P00915	CA1	Carbonic anhydrase 1	18	25	18	21	18	26	24	27	27	27	26	27	20	14	16	23	23	26	11	24306.1	1.03825e+06	45444.8	164617	35224.8	574707	257341	442996	1.06614e+06	1542148	1.54386e+06	691702	114009	29969.3	48219	189401	109042	535218	17934.5
P00918	CA2	Carbonic anhydrase 2	30	21	20	33	30	32	30	32	31	33	32	17	18	24	29	31	26	32	23	183124	97033.1	40616.6	508778	303288	394902	357618	259188	282329	549819	415857	45107.8	29830.7	100404	208609	251446	115020	296963	73591.2
P00966	ASS1	Argininosuccinate synthase	48	26	31	47	53	48	46	42	46	46	43	24	32	38	41	40	36	47	38	483223	123862	49243.3	1.2754e+06	1.42206e+06	1.47002e+06	1.50432e+06	749587	870737	1.75622e+06	1.36161e+06	13545.7	51776.9	241798	858982	617217	252934	1.08981e+06	214643
P01008	SERPINC1	Antithrombin-III	43	45	47	45	43	39	46	47	47	41	45	48	45	28	38	44	42	37	30	137629	393670	424577	170739	84060.6	84748.3	209306	220588	322721	178608	197712	540888	283272	81763.1	93977.8	363369	177146	137015	86566.3
P01009	SERPINA1	Alpha-1-antitrypsin	69	63	74	69	69	62	74	77	68	62	64	67	59	59	68	65	59	66	61	221102	442797	698679	463728	193793	206683	658750	1.01484e+06	467209	298397	381312	580050	205567	130344	278799	327584	254715	348340	181976
P01011	SERPINA3	Alpha-1-antichymotrypsin	24	22	27	25	19	20	26	28	26	21	23	25	20	18	20	25	23	26	19	145679	276498	744974	300548	36212.5	65212.5	557283	1.11009e+06	390745	154938	256090	283189	73504.6	59064.4	102112	302133	168955	334043	54244.9
P01019	AGT	Angiotensinogen	10	11	10	9	10	8	11	10	10	8	11	10	9	8	9	9	9	9	7	128913	361368	226260	220978	218017	136674	259219	209013	385269	173028	250107	209169	129052	181614	244136	174395	126670	149535	189053
P01023	A2M	Alpha-2-macroglobulin	89	89	102	82	82	83	85	90	83	73	77	97	86	85	90	90	83	84	82	177783	500283	484109	381012	75130.2	263372	164892	173078	262724	156986	199152	709603	168822	183668	263103	275330	198927	121757	159966
P01024	C3	Complement C3	144	141	144	143	128	134	149	154	148	129	137	148	134	119	125	146	141	137	122	160265	551408	343173	377296	52403.5	203311	461267	617892	455588	220432	338879	394666	169578	109208	148382	316816	307556	208254	110735
P01031	C5	Complement C5	38	57	55	54	29	39	62	61	58	48	55	47	54	43	32	51	53	46	31	26391.1	163430	58294.2	57887.2	8985.79	28297.3	122506	149387	105356	59921.4	120586	60771.2	51678.7	28838	29101.5	59029.3	58370.7	35727.1	26099.8
P01033	TIMP1	Metalloproteinase inhibitor 1	2	1	2	1	2	1	2	2	2	1	1	2	2	1	2	1	2	1	1	53892.9	106998	50578.1	81286.6	121385	64631.4	60210.5	123613	119071	114428	105674	117534	109799	62872.4	126116	15128	108549	32554.8	58419
P01034	CST3	Cystatin-C	9	4	8	9	13	10	8	7	11	7	7	4	5	5	11	7	6	8	6	94694.8	54645.7	30787	150975	483446	119346	63604	50732.3	238497	125052	92112.8	35171.2	35675.8	50632.5	395731	46384.6	25843.7	74146.2	42069.3
P01040	CSTA	Cystatin-A	1	1	1	1	1	1	1	1	1	1	1	1	1	1	0	1	1	0	1	106956	183608	103973	152071	130942	126109	123094	124972	192336	354810	171299	107650	104186	105057	NaN	60472.1	64802.8	NaN	76972.4
P01042	KNG1	Kininogen-1	19	14	22	18	23	14	21	24	22	15	16	21	22	19	19	24	19	18	18	95344.6	313864	225131	288309	134706	152014	341693	166986	305842	191748	262514	287958	254465	90049.4	140875	261482	198343	114223	108708
P01111	NRAS	GTPase NRas	8	7	8	7	8	7	8	8	7	7	7	6	6	8	8	6	7	7	8	162482	159510	132709	197050	223386	208061	163492	129113	169602	176639	159734	115741	62475.7	141019	161063	132442	156092	138663	124842
P01112	HRAS	GTPase HRas	0	0	0	1	1	1	1	1	1	1	1	0	0	0	1	1	0	1	0	NaN	NaN	NaN	43688	19917.3	47539.2	44399.7	16012.6	48471.8	58219.5	54822.7	NaN	NaN	NaN	56926.3	52776.3	NaN	44636.9	NaN
P01116	KRAS	GTPase KRas	4	2	3	2	5	3	4	3	3	3	2	4	3	3	3	3	3	3	3	53965.9	123368	92985.3	127486	88535.9	78803.1	57653.6	64561.6	70843.9	78190.8	98146.8	49142.4	83698.3	80813.5	63091.8	62436.3	66244	66885.3	57663.9
P01303	NPY	Pro-neuropeptide Y	1	2	2	1	2	1	2	2	1	2	1	2	1	1	1	1	1	2	1	22475.9	491392	196288	179064	97995.9	198407	93671	52461.1	55239.3	139343	56768.3	389586	577406	191642	293754	146212	140968	164446	114082
P01344	IGF2	Insulin-like growth factor II	2	0	2	0	2	0	2	0	1	0	0	1	2	0	1	2	0	1	0	93436.8	NaN	94001	NaN	96116.7	NaN	7641.86	NaN	6910.71	NaN	NaN	41616	40397.3	NaN	174586	36284.9	NaN	38122.1	NaN
P01591	JCHAIN	Immunoglobulin J chain	5	8	8	5	4	5	8	8	8	5	8	8	8	8	4	5	8	6	4	38694.6	2.58619e+06	173557	112084	6381.27	36271.8	164977	212359	125589	168292	286944	603948	347018	245961	19160.1	29595	164266	84678.7	20755.4
P01593;P01594	IGKV1D-33;IGKV1-33	Immunoglobulin kappa variable 1D-33;Immunoglobulin kappa variable 1-33	2	2	2	2	2	1	2	2	2	1	1	2	2	2	2	2	2	2	1	122611	566217	594447	396047	278043	145529	164699	114543	140134	112779	119179	457870	255661	491330	129175	255858	230461	166859	60172.9
P01597;P04432	IGKV1-39;IGKV1D-39	Immunoglobulin kappa variable 1-39;Immunoglobulin kappa variable 1D-39	1	1	1	1	1	1	1	1	1	1	1	1	1	1	1	1	1	1	1	139957	237717	258897	104147	158259	67077.3	48879	39565.2	50199.5	27561.7	44741.9	169447	173068	531102	138841	128792	270000	90752.2	76352.8
P01599	IGKV1-17	Immunoglobulin kappa variable 1-17	2	2	2	2	2	2	2	2	2	2	2	2	2	2	2	2	2	2	2	54275.1	496227	178864	325134	32753.3	53744	183421	84276.3	68272.5	106911	116913	100799	161185	142331	41271	106194	245677	64974.6	31414.9
P01601	IGKV1D-16	Immunoglobulin kappa variable 1D-16	0	1	1	1	1	1	1	1	1	1	1	1	0	0	0	1	0	1	0	NaN	80489.3	51095.7	91368.3	3512.5	32104.6	68821.2	147101	10600.8	44191.8	33977.4	45697.4	NaN	NaN	NaN	94570.3	NaN	69266.2	NaN
P01602	IGKV1-5	Immunoglobulin kappa variable 1-5	2	3	3	2	2	2	2	2	2	2	2	2	1	1	1	1	2	1	1	156203	2.8264e+06	1579410	1.15364e+06	403655	420272	548030	372662	418556	440795	476967	445859	544910	386301	87508.3	101970	357268	301191	55579.1
P01619	IGKV3-20	Immunoglobulin kappa variable 3-20	5	5	5	5	4	4	5	4	5	4	4	5	5	5	4	5	5	5	5	60944.1	942547	448640	437061	95907.9	120426	309214	81034.9	248438	150967	147681	312208	240074	141389	70997.2	207153	226028	186622	56584.7
P01624	IGKV3-15	Immunoglobulin kappa variable 3-15	3	3	3	3	3	3	3	3	3	3	3	3	3	3	3	3	3	3	3	140707	2.10546e+06	1.18226e+06	1231648	719593	448508	1.393e+06	407781	1.06733e+06	568710	551484	891442	754594	488962	215708	562177	715831	619847	138652
P01700	IGLV1-47	Immunoglobulin lambda variable 1-47	2	2	3	2	2	2	3	3	3	2	3	2	2	2	2	2	2	2	2	13593.3	587597	289115	138912	76471	66643.7	56675.4	49980.6	42839.2	56444.6	77252	84830.1	123990	47107	36061.7	54237.9	148935	39559.4	15170.3
P01701	IGLV1-51	Immunoglobulin lambda variable 1-51	1	2	4	4	4	2	3	2	4	3	3	5	4	4	3	2	5	4	1	20513.7	395680	200396	73489.7	26884.8	29924.9	103575	35831.6	85497.7	53673.3	89902.6	183878	131720	140017	39601.9	41780	229492	63500.6	23317
P01703	IGLV1-40	Immunoglobulin lambda variable 1-40	2	2	2	2	2	2	2	2	2	0	2	2	2	2	1	2	2	2	1	60003.7	144332	351181	141407	68287	42474.8	10999.1	18777.3	23299.7	NaN	27816.7	201269	103012	269873	71532.9	65317.9	304246	60880.9	55298.1
P01704	IGLV2-14	Immunoglobulin lambda variable 2-14	0	3	0	1	3	0	0	0	0	0	1	0	0	0	0	0	3	2	0	NaN	384941	NaN	83412.1	18262.3	NaN	NaN	NaN	NaN	NaN	90763.6	NaN	NaN	NaN	NaN	NaN	114823	34773.5	NaN
P01705	IGLV2-23	Immunoglobulin lambda variable 2-23	1	1	2	1	1	1	1	0	0	0	0	0	1	1	1	0	1	1	0	468578	105750	25069.9	53620	24571.8	7328.03	553210	NaN	NaN	NaN	NaN	NaN	37242.9	93261.1	16165.4	NaN	16887.1	31624.5	NaN
P01706	IGLV2-11	Immunoglobulin lambda variable 2-11	2	1	2	2	2	2	1	1	0	0	0	2	1	2	2	2	2	1	0	42023.2	191583	44776.4	37861.2	8074.4	29694.1	4731.2	5695.13	NaN	NaN	NaN	102168	28042	149631	15276.9	14451.8	71892.4	25185.4	NaN
P01709	IGLV2-8	Immunoglobulin lambda variable 2-8	2	1	2	1	2	0	0	0	1	1	1	2	2	2	1	2	2	2	0	22912	38295.5	22088.5	8089.06	12870.1	NaN	NaN	NaN	30266.5	11291.3	24308.8	90812.5	45282.5	51685.8	35512.4	20275.7	76124.7	36092	NaN
P01714	IGLV3-19	Immunoglobulin lambda variable 3-19	1	1	1	1	1	1	1	1	1	0	1	1	1	1	0	1	1	1	1	70626.1	356094	1.81014e+06	145104	135814	34455.5	357064	252287	88254.5	NaN	30976.8	905314	629714	520217	NaN	100404	399796	232276	63863.3
P01717	IGLV3-25	Immunoglobulin lambda variable 3-25	3	4	4	3	3	3	3	4	3	2	3	3	3	3	3	3	3	3	2	75082.7	825609	371699	136832	97064.4	83319.7	150659	177996	118454	86528	148019	405341	195447	202909	61449.5	103520	238146	144255	27159
P01721	IGLV6-57	Immunoglobulin lambda variable 6-57	2	2	2	2	2	2	2	2	2	1	2	1	2	2	2	2	2	2	0	41778	303260	128170	136123	32389.5	64012.2	83716.8	39917	45025.9	24985.8	35016.7	29652.4	85704	61107.4	20477.1	44738.4	87194.4	36301.1	NaN
P01732	CD8A	T-cell surface glycoprotein CD8 alpha chain	1	1	3	0	2	0	0	0	1	0	0	0	3	1	1	1	1	0	0	20070.7	188044	46932.5	NaN	6886.7	NaN	NaN	NaN	21041.9	NaN	NaN	NaN	27546.4	39462.9	31886.8	48136.5	19775.2	NaN	NaN
P01742	IGHV1-69	Immunoglobulin heavy variable 1-69	2	3	3	3	2	2	3	3	2	2	2	3	3	3	2	3	3	2	2	366815	262285	890722	332809	585022	81352.2	130177	107728	110392	65266.1	61520.4	513678	529261	523319	162917	430594	653204	160300	76653.3
P01743	IGHV1-46	Immunoglobulin heavy variable 1-46	2	2	3	1	3	1	1	1	1	1	1	2	3	3	1	1	3	1	1	30868.4	142981	132062	74538.5	31944.6	27637.2	21055.6	14162.8	21830.9	19276.7	9117.56	122896	75579	96922.8	15235.3	102508	167339	86116.1	10284
P01766	IGHV3-13	Immunoglobulin heavy variable 3-13	1	1	2	1	0	0	1	1	1	0	0	2	1	1	1	1	1	1	1	18392.7	97380.5	70198.3	42220.5	NaN	NaN	109601	104613	77068.7	NaN	NaN	159967	144058	31245.4	72595.4	78127.5	304044	46075.3	61958.1
P01768;P0DP03	IGHV3-30;IGHV3-30-5	Immunoglobulin heavy variable 3-30;Immunoglobulin heavy variable 3-30-5	3	7	7	3	3	2	2	2	2	2	2	5	5	5	4	4	6	3	3	109254	797984	1.2255e+06	278420	185679	125234	288201	284730	212851	138857	178873	578530	360641	575596	112252	189401	469170	230700	86185.8
P01780	IGHV3-7	Immunoglobulin heavy variable 3-7	6	6	6	6	6	6	6	6	6	5	5	6	6	6	6	6	6	6	4	75444.1	1.22977e+06	782317	824629	94574	271996	359141	247712	439308	271273	277812	657047	748046	397822	122839	323496	568942	351354	77225.4
P01782;P0DP04	IGHV3-9;IGHV3-43D	Immunoglobulin heavy variable 3-9;Immunoglobulin heavy variable 3-43D	1	2	2	1	1	1	1	1	1	1	1	2	1	1	1	1	1	1	0	29763.3	16601.5	206840	117600	75096	41208.5	125266	162936	90950	39867	39332.9	217000	181512	162722	76650.1	226863	228540	184674	NaN
P01817	IGHV2-5	Immunoglobulin heavy variable 2-5	2	2	2	1	0	1	1	0	2	1	0	1	0	1	0	2	1	1	1	5250.47	35793.1	8945.71	31790.2	NaN	6678.52	14628	NaN	13037.4	11108.7	NaN	71484	NaN	25254.9	NaN	19343.4	12979.1	14337.1	23938.8
P01833	PIGR	Polymeric immunoglobulin receptor	27	29	30	10	22	18	26	30	28	22	24	29	27	25	15	19	28	27	28	94023.4	678418	243212	24424.1	19165.4	37285.5	83057.6	370369	144987	58896.9	91613.2	199240	261846	152168	31784.4	36932.2	220892	81531.4	208270
P01834	IGKC	Immunoglobulin kappa constant	8	11	9	11	11	10	10	11	8	10	8	10	12	10	9	11	10	8	9	776884	8460382	4.12914e+06	4.12943e+06	483452	1.35422e+06	6350245	4.17452e+06	6.50701e+06	3.17248e+06	3.88746e+06	7.5192e+06	4469654	1.22922e+06	641602	2606815	2.42393e+06	2.21875e+06	982066
P01854	IGHE	Immunoglobulin heavy constant epsilon	0	2	0	0	0	0	0	0	0	0	0	0	2	0	0	0	0	1	0	NaN	87883.9	NaN	NaN	NaN	NaN	NaN	NaN	NaN	NaN	NaN	NaN	15257.2	NaN	NaN	NaN	NaN	3441.69	NaN
P01857	IGHG1	Immunoglobulin heavy constant gamma 1	21	18	24	20	20	18	21	21	20	18	18	24	19	21	18	20	21	18	20	378740	1.63439e+06	2848013	1.2133e+06	233929	361131	1.75834e+06	1.38113e+06	1.44728e+06	854823	1.04937e+06	3121711	1.72582e+06	650016	297208	853798	1268926	591282	391198
P01859	IGHG2	Immunoglobulin heavy constant gamma 2	12	8	14	9	11	7	13	14	13	9	9	13	11	11	10	12	11	12	10	100224	1.35574e+06	895015	1.35079e+06	112493	420670	1.8485e+06	1.32156e+06	1.72418e+06	1.34757e+06	1.39468e+06	2.25833e+06	707676	266365	158131	721223	565349	689279	243419
P01860	IGHG3	Immunoglobulin heavy constant gamma 3	17	26	28	24	24	18	27	26	24	24	24	30	26	23	17	19	21	22	19	250295	1.31889e+06	1.95912e+06	913257	138655	234637	1247894	866855	1.11441e+06	632920	723467	2.13502e+06	1.04944e+06	467780	227785	609868	842319	484466	304976
P01861	IGHG4	Immunoglobulin heavy constant gamma 4	7	8	6	6	7	5	8	6	8	8	6	8	8	7	6	7	7	8	6	61987.9	421602	137676	128518	23013.3	135767	329344	56868.7	525217	312515	241429	329013	396207	109213	102780	205002	110351	329762	118938
P01871	IGHM	Immunoglobulin heavy constant mu	23	25	25	24	24	22	24	23	22	19	22	24	23	24	19	24	24	23	17	234587	746491	226121	692055	46159.5	192126	205913	133332	242336	195320	216966	350031	252199	192072	39207.8	184440	297064	173047	40936.3
P01876	IGHA1	Immunoglobulin heavy constant alpha 1	5	11	11	6	8	6	12	12	10	9	11	11	10	10	6	6	9	9	6	18693.2	4.26682e+06	1.06974e+06	243366	32208.8	304277	916210	1.46173e+06	798304	480958	585322	2.06076e+06	1.59007e+06	982272	38938.8	90478.7	555549	573672	27485.8
P01877	IGHA2	Immunoglobulin heavy constant alpha 2	5	12	14	4	6	8	14	13	11	6	9	15	8	7	4	6	13	10	3	20127.9	4606812	461795	249257	23951.9	288694	719823	680036	675625	643130	592692	1.60867e+06	648438	397181	27768.9	64821	285470	279567	16250.4
P01889	HLA-B	HLA class I histocompatibility antigen, B alpha chain	10	10	7	6	12	7	8	9	7	5	8	12	6	5	6	6	7	6	5	118265	546513	268623	62915.3	95725.6	71501.7	56378	105269	123927	68084.1	66248.1	71185.2	76812	152064	119212	76835.4	149327	120395	190582
P01893	HLA-H	Putative HLA class I histocompatibility antigen, alpha chain H	2	0	2	0	3	1	2	2	1	0	0	1	3	1	3	2	2	2	1	98031.2	NaN	289944	NaN	72656.6	78993.9	12466.3	26909.5	19893.9	NaN	NaN	101312	80793.7	61321.6	47345.5	33918.6	30951.1	96003.9	85581.4
P01903	HLA-DRA	HLA class II histocompatibility antigen, DR alpha chain	9	9	11	9	11	9	9	11	10	7	11	11	9	8	8	8	9	8	9	268908	572285	462959	201213	337648	138415	122304	340132	206007	169636	154598	151140	156237	234394	192420	142091	261470	235599	179113
P01909	HLA-DQA1	HLA class II histocompatibility antigen, DQ alpha 1 chain	2	1	2	1	0	1	0	1	1	1	1	0	0	2	2	0	0	2	1	56213.4	94798.6	1467.84	17799.7	NaN	36334.9	NaN	48634.8	8644.81	15925.3	41173.8	NaN	NaN	63116.8	25370.4	NaN	NaN	19484.4	14240.9
P01911	HLA-DRB1	HLA class II histocompatibility antigen, DRB1 beta chain	12	13	7	9	10	5	10	12	13	9	8	10	7	9	9	10	11	8	9	360205	478925	587139	134285	264040	63632.4	113147	328890	206702	133898	131616	171354	211230	165830	164606	151088	276058	280755	136218
P01920	HLA-DQB1	HLA class II histocompatibility antigen, DQ beta 1 chain	7	7	6	5	2	4	4	6	6	5	3	3	3	5	4	2	3	5	4	70129.8	236148	125541	33550.3	47472.2	38421.9	44361.1	84779.5	38541.5	37430.6	27103.3	51606.1	54866.6	39549.4	26438.2	11413.5	67365.9	36772.6	47205.5
P02008	HBZ	Hemoglobin subunit zeta	2	4	1	1	1	3	2	0	3	4	4	4	1	5	5	3	1	2	5	109541	38143.9	108465	7072.73	16176.2	15167.1	13497.3	NaN	23164.9	49489.1	31134	71698.2	61576.9	189583	142203	19724.1	26834.9	23019.1	264858
P02042	HBD	Hemoglobin subunit delta	13	15	13	15	14	15	14	15	15	15	15	15	14	12	14	14	13	14	10	102974	2e+06	186567	1.3404e+06	586437	862939	291897	497601	1.3147e+06	1.01816e+06	1.00039e+06	2432245	358118	246351	237198	576655	290256	944315	107694
P02100	HBE1	Hemoglobin subunit epsilon	1	1	1	1	1	1	1	1	1	1	1	1	1	1	1	1	1	1	1	11900952	84460312	12972488	35351388	16753350	32982090	15326697	28296596	47369876	40751688	47814512	73375424	7801398	10238950	10735431	18863048	9331682	22183940	4744758
P02144	MB	Myoglobin	2	1	0	5	6	2	4	1	3	4	2	2	0	0	3	1	5	0	1	36035.2	49003.6	NaN	5770.41	17910.5	99154.9	29743.6	34321	50526.4	98657.5	51481	23697.1	NaN	NaN	54028.6	13812.5	69040.5	NaN	36397.1
P02452	COL1A1	Collagen alpha-1(I) chain	26	19	28	10	23	12	8	10	13	10	12	21	25	22	26	21	22	22	23	663445	810142	3.05118e+06	104540	377752	111231	51048.6	68060.9	114879	90357.6	98698	396394	3.33927e+06	2.01247e+06	2.4302e+06	298587	964958	890666	2.1194e+06
P02458	COL2A1	Collagen alpha-1(II) chain	2	0	0	0	2	0	0	0	0	0	0	0	0	0	2	0	0	0	0	56101.6	NaN	NaN	NaN	37935	NaN	NaN	NaN	NaN	NaN	NaN	NaN	NaN	NaN	58537.4	NaN	NaN	NaN	NaN
P02461	COL3A1	Collagen alpha-1(III) chain	10	8	13	4	9	5	2	3	4	2	2	11	12	12	12	9	11	9	12	141193	111335	340362	22049.8	67829.2	20692	17343	15915.6	35246.6	101262	22189.7	92290.8	257990	279382	313463	80038.9	187573	142244	364410
P02462	COL4A1	Collagen alpha-1(IV) chain	9	8	9	7	11	7	8	8	8	8	8	10	9	9	9	8	9	8	8	479274	312207	684418	100170	368254	110028	512813	602314	325748	388406	439209	478632	626768	365443	193857	206320	387084	201611	245827
P02511	CRYAB	Alpha-crystallin B chain	21	18	23	18	19	19	21	22	22	21	21	20	19	15	15	18	21	16	18	191022	213972	155931	190959	105233	330919	679757	1.15429e+06	1011423	553446	700820	492466	181211	120236	132042	247849	623208	408928	176820
P02545	LMNA	Prelamin-A/C	66	78	86	67	82	69	67	69	66	62	66	79	82	70	68	69	73	71	70	485879	1.31757e+06	1.76748e+06	394575	626496	382612	332939	427360	395176	395487	417327	760094	1.36729e+06	566876	502156	449599	616108	396952	738292
P02549	SPTA1	Spectrin alpha chain, erythrocytic 1	24	85	17	73	70	65	42	65	80	72	77	59	39	43	31	50	14	55	11	13127.1	225042	12272	106497	30657	53321.8	20130.7	39151.9	68517.5	85884.6	89360.8	66406.8	30073.6	36422.7	24816.3	35464.3	16732	38761.3	23749.3
P02647	APOA1	Apolipoprotein A-I	46	42	48	46	49	43	46	37	44	41	43	52	48	43	45	44	40	41	40	219337	491939	370939	666514	587261	349964	484893	184134	502070	361329	530293	1.09315e+06	318633	232513	487060	413109	255337	249345	256056
P02649	APOE	Apolipoprotein E	24	25	24	27	28	24	25	27	25	24	25	22	24	23	22	21	21	22	22	181727	512526	155823	405553	350776	234935	354254	349967	304142	310517	461148	185357	140590	106202	138553	188228	113198	169861	79844
P02652	APOA2	Apolipoprotein A-II	6	7	10	6	8	5	6	6	6	6	5	11	10	7	9	9	10	8	8	231923	579387	478495	646165	248916	274361	470071	110464	197987	314731	425428	711911	261574	180375	246214	252368	237219	142890	203131
P02654	APOC1	Apolipoprotein C-I	6	6	6	6	6	6	6	6	5	5	6	6	2	5	5	6	5	5	5	74710.5	344012	98121.5	486392	123593	159153	236900	75706.8	176631	129550	146570	125287	15557.6	38633.5	122638	207242	84422.3	115329	53106.5
P02655	APOC2	Apolipoprotein C-II	2	3	3	3	3	2	3	3	3	2	2	3	2	2	2	2	1	2	1	139494	425783	76705.6	679312	683713	221200	324805	102266	288097	144456	201333	229041	41306.3	67006.1	335307	143258	78236.7	143656	59473.8
P02656	APOC3	Apolipoprotein C-III	5	5	5	5	6	5	5	5	5	5	5	5	5	5	5	5	5	5	5	827525	1.1985e+06	225735	1791055	3.95734e+06	1.15976e+06	822652	243709	1.9912e+06	748702	893499	957936	211320	273674	2.01653e+06	661651	157052	635396	265720
P02671	FGA	Fibrinogen alpha chain	42	46	43	44	43	41	46	45	45	43	45	48	44	40	36	39	36	40	34	211954	710057	191865	578957	110494	241797	987280	1.04463e+06	725031	290330	629736	404567	1.11851e+06	255112	276982	505630	240406	590521	179345
P02675	FGB	Fibrinogen beta chain	43	47	46	46	41	42	50	49	47	38	43	45	50	47	42	48	44	49	41	225140	645593	205844	563156	91874.7	226931	871143	929842	619577	239800	568396	405444	1.27265e+06	344884	242283	549893	244511	484059	207466
P02679	FGG	Fibrinogen gamma chain	37	32	36	34	33	29	38	38	37	27	33	36	38	38	37	37	38	38	35	200835	600496	194740	515755	95876.4	219822	763131	833483	496561	243954	502850	346322	1.22177e+06	318707	263292	556470	268547	544336	204689
P02730	SLC4A1	Band 3 anion transport protein	27	40	25	39	38	38	36	36	38	40	39	34	33	34	31	34	24	36	24	30906.1	689605	15837.6	375825	114967	219572	87811.9	121927	233979	299017	321363	229362	55016.2	85952.6	72889.1	129625	28426.3	134026	29283.8
P02741	CRP	C-reactive protein	1	4	5	1	0	0	5	5	4	0	1	0	1	1	0	0	1	5	0	174181	35456.4	56176.9	5558.79	NaN	NaN	123371	1.27018e+06	54474.4	NaN	8428.13	NaN	140352	147012	NaN	NaN	21854.9	289865	NaN
P02743	APCS	Serum amyloid P-component	7	9	9	7	6	7	9	9	9	8	9	9	9	8	6	9	9	9	9	66425.2	878783	332814	153425	39352.1	109301	977481	825941	461578	384535	507820	578464	151796	48090.6	43129.5	189853	102064	175917	43668.1
P02745	C1QA	Complement C1q subcomponent subunit A	2	3	3	2	2	2	2	3	3	2	2	3	3	3	3	3	3	1	2	53269.7	135479	219488	65527	64147.6	98057.1	107078	123149	106948	110644	46116.9	205097	161120	107402	135478	143873	162831	106732	167929
P02746	C1QB	Complement C1q subcomponent subunit B	7	7	8	6	7	6	7	8	7	6	6	7	8	7	7	7	8	7	7	63725	285568	176782	105573	66816.6	66300.4	130773	117076	125243	93562.5	103568	307115	146478	75701	107044	138926	134264	95406.5	117202
P02747	C1QC	Complement C1q subcomponent subunit C	5	5	5	5	5	5	5	5	5	5	5	5	5	5	5	5	5	5	5	139228	732867	349914	195549	104865	138613	284048	237161	274867	163399	211166	641780	235131	144013	179959	255872	238896	139012	203183
P02748	C9	Complement component C9	17	21	26	17	20	14	25	26	24	19	22	19	25	14	16	21	23	23	11	35093.4	525672	218964	116414	18734.7	64267	338175	508436	240490	163467	320143	173173	265068	40486.6	43495.3	95771.4	153799	143155	25804.3
P02749	APOH	Beta-2-glycoprotein 1	17	12	20	11	19	11	14	13	14	10	10	19	19	16	17	16	17	17	16	229634	288420	684620	194343	642548	194655	360311	279622	466992	142168	175207	530583	1.21185e+06	148480	754960	431321	290112	344217	220172
P02750	LRG1	Leucine-rich alpha-2-glycoprotein	10	12	13	9	11	9	13	13	11	8	11	12	11	6	8	9	11	13	7	31170	136771	181232	97452.6	28715	49476	270729	691212	175595	53675.7	107015	125154	105830	26065.8	36773.8	62042.9	99497.1	167047	30123.3
P02751	FN1	Fibronectin	100	86	102	81	95	78	87	91	85	67	79	94	98	89	97	96	97	85	93	238688	513478	258037	199616	221667	124415	235130	124219	184279	98386.9	189379	253432	171392	145549	211538	235323	317259	102511	191045
P02753	RBP4	Retinol-binding protein 4	10	11	11	12	13	12	11	12	12	11	12	9	10	10	12	10	9	10	9	533029	75685.2	183590	236157	2.83704e+06	221154	587756	314874	904016	190498	201973	163336	158127	227017	1.30166e+06	378265	135230	501601	125303
P02760	AMBP	Protein AMBP	15	11	16	11	21	13	14	14	15	10	10	17	17	14	17	16	15	16	13	134483	143784	235140	126627	590665	132586	288467	200741	500693	110586	134840	209124	337106	98295.9	540311	164369	139634	163754	102235
P02763	ORM1	Alpha-1-acid glycoprotein 1	14	11	14	14	13	11	14	15	15	12	11	12	14	12	11	12	11	13	11	460333	802937	1.19321e+06	685318	189604	441052	1708869	4020843	1.18667e+06	447016	495051	697081	810251	312872	204710	388082	591655	786648	169304
P02765	AHSG	Alpha-2-HS-glycoprotein	14	14	15	12	15	11	13	12	13	12	14	15	15	13	15	13	13	14	14	328764	429869	1.09477e+06	557492	298347	201881	588996	218134	573972	193667	427653	1.21501e+06	962051	548620	631378	501053	456112	299765	719610
P02766	TTR	Transthyretin	18	18	18	18	18	18	18	18	18	18	18	18	18	18	18	18	18	18	18	457081	1.23333e+06	753498	1.75372e+06	977563	1.29269e+06	1.80342e+06	245203	2.31163e+06	2.12183e+06	1.69285e+06	1.33599e+06	718372	265863	1396458	942050	428713	339640	285663
P02768	ALB	Albumin	145	133	152	137	129	124	142	138	137	125	131	174	151	128	155	149	149	144	149	1.01698e+06	1.21756e+06	4640206	1.4879e+06	441710	620993	1984871	838626	1.35784e+06	885906	1.03815e+06	7.3995e+06	1.68845e+06	1068594	2.01271e+06	1.89605e+06	2.07772e+06	921653	1.67741e+06
P02774	GC	Vitamin D-binding protein	35	24	40	31	34	22	33	33	31	21	24	36	37	31	37	36	38	35	35	68972.3	140541	243265	182032	52969.3	110616	186955	139398	171411	170495	169764	248683	174551	69419.3	144022	134736	147137	91189.7	96050.8
P02775	PPBP	Platelet basic protein	7	4	2	7	7	4	6	7	7	5	5	7	5	6	7	7	7	7	6	57641.4	102041	63847.4	109848	69264.2	43907.2	64943.6	55294.9	80170.7	32393.3	48299.4	142504	76107.2	54457.7	69293.1	77050.2	31587.5	107063	40491.6
P02776	PF4	Platelet factor 4	2	3	2	2	3	0	3	3	1	0	1	2	3	2	3	3	2	3	2	24097.8	18668.5	3538.08	26666.8	93908.9	NaN	64787.4	34195.4	26754	NaN	5851.56	85528.6	59274.9	66373.7	40412.9	133565	36870.2	132595	18069.7
P02786	TFRC	Transferrin receptor protein 1	15	14	13	13	18	16	16	16	17	17	16	11	3	10	13	16	14	7	6	41915.4	60270.7	24315.3	47055.9	34486	72788.7	59457.4	30859.7	64731.2	47306.1	52341	24198.9	11571.5	35983.4	29804.1	57814	45792.9	33435.4	18044.3
P02787	TF	Serotransferrin	70	70	86	73	82	66	82	74	77	67	66	107	90	77	76	76	75	65	71	229621	480780	1.23122e+06	459695	193200	220448	535869	232122	385568	220908	373079	1.51722e+06	1.0894e+06	257680	438326	588938	506063	238781	316941
P02788	LTF	Lactotransferrin	41	41	48	15	31	17	27	46	44	20	19	33	38	46	18	25	43	22	41	95225.4	201180	338096	48700.1	17935.2	18955.5	43594.6	238422	159435	47851.6	40200.4	52739.9	144721	402124	34313.1	50287.6	184609	41512.9	201842
P02790	HPX	Hemopexin	31	30	32	29	30	28	31	32	30	28	28	33	32	28	30	31	31	32	26	341585	992709	1213826	709486	285970	405096	1.11957e+06	1.25785e+06	1.13535e+06	586163	722052	1.58133e+06	971617	273801	362310	688318	718094	532775	171685
P02792	FTL	Ferritin light chain	19	11	8	17	11	10	15	19	10	13	14	8	9	19	12	3	9	17	14	189145	41675.8	14442	94883.5	24938.7	28551.7	45613.3	132456	25584.3	58447.7	76284.6	32442.1	21954.3	272923	50561.4	4296.63	18776	221656	71191.7
P02794	FTH1	Ferritin heavy chain	20	17	13	18	15	11	14	20	9	11	12	16	14	16	16	8	15	18	15	132230	76248	22640.6	50462.5	23918.9	28548.6	25198.1	89039.3	17211.2	22552.5	27246.2	72105.9	34494.3	133469	41318.6	7808.48	34229.7	123512	68405.7
P02795	MT2A	Metallothionein-2	5	1	4	1	4	4	5	5	5	5	5	2	2	1	2	1	2	2	1	32902.8	6241.01	22924.3	7799.36	17129.5	12044.5	279034	525361	190961	44146.9	75876.7	3894.2	10887.7	4931.28	10929.1	7632.84	19270.2	14463.4	15437
P02810	PRH1	Salivary acidic proline-rich phosphoprotein 1/2	0	0	0	0	0	0	0	0	0	0	0	0	0	0	0	0	0	0	0	NaN	NaN	NaN	NaN	NaN	NaN	NaN	NaN	NaN	NaN	NaN	NaN	NaN	NaN	NaN	NaN	NaN	NaN	NaN
P03886	MT-ND1	NADH-ubiquinone oxidoreductase chain 1	2	2	2	2	2	2	2	2	2	1	2	1	2	2	2	2	2	2	2	249824	145698	144475	624762	439232	521769	374057	277266	389816	437451	335998	47209.6	26809.3	125182	251143	199151	119498	234739	153072
P03891	MT-ND2	NADH-ubiquinone oxidoreductase chain 2	2	2	2	1	2	2	2	2	2	2	2	1	1	1	2	2	2	2	1	267603	430670	294119	493227	250573	795509	763576	314911	663236	387108	691396	142928	43151.3	148360	117250	211267	35645.2	41386.8	113973
P03897	MT-ND3	NADH-ubiquinone oxidoreductase chain 3	1	1	1	1	1	1	1	1	1	1	1	1	1	1	1	1	1	1	1	520317	95019.4	378800	259323	1.02908e+06	333084	484099	561651	352702	206089	210285	78927.9	129540	351859	842304	803916	557530	672419	299763
P03905	MT-ND4	NADH-ubiquinone oxidoreductase chain 4	8	6	6	9	9	9	8	10	8	8	9	3	4	6	8	8	7	8	8	121020	85956.8	43556.1	149515	121973	182636	138950	128255	153826	182077	152239	17247.8	14651.5	74378.4	133947	146916	75518.1	94128.9	66240.7
P03915	MT-ND5	NADH-ubiquinone oxidoreductase chain 5	8	8	8	9	9	9	9	9	8	9	8	3	1	6	7	7	7	7	5	100178	50741	58186.6	193076	137830	191432	156119	131580	145189	171592	150056	16969.8	21987.5	47909.7	124326	125881	58483.1	112903	58703.2
P03923	MT-ND6	NADH-ubiquinone oxidoreductase chain 6	1	1	1	1	1	1	1	1	1	1	1	1	1	1	1	1	1	1	1	1.04377e+06	705020	453096	2568096	1.14658e+06	2.44078e+06	1814318	1.49295e+06	1.60793e+06	2.05982e+06	1.7304e+06	186787	131307	530571	978148	1.07284e+06	652752	878785	511359
P03928	MT-ATP8	ATP synthase protein 8	4	4	4	4	4	4	4	4	4	4	4	4	4	2	4	4	4	4	4	421155	122646	142041	391820	304309	479654	565862	495235	402734	523972	479314	55185.7	82057.4	188177	613357	598244	300107	477160	172451
P03950	ANG	Angiogenin	8	3	11	8	11	8	11	9	11	8	9	9	9	4	10	9	10	11	8	44563	25162.8	62977	45628	132371	40738.4	63298.9	46662.9	97008.4	76823.5	47329.4	87173.1	51000.9	17856.4	88232.2	56524.5	77281.9	67920.8	28461.9
P03951	F11	Coagulation factor XI	1	0	2	1	1	1	1	1	1	2	1	1	2	0	1	2	1	0	0	25362.1	NaN	59482.7	124340	58263.4	97239.6	66457.8	46923	76921.4	48723.5	50933.2	60600.2	142877	NaN	37320.6	144745	127875	NaN	NaN
P03952	KLKB1	Plasma kallikrein	11	11	13	12	9	7	12	11	10	8	10	11	6	4	4	11	10	7	4	42990.2	98929.9	74940.1	66757.2	21673.2	45693.9	115793	65943.9	94820.5	44813.6	77770.2	95027.2	46991.9	28742.4	18056.2	114941	56803.7	35340.6	18148.8
P04003	C4BPA	C4b-binding protein alpha chain	22	16	24	13	17	12	18	22	18	10	12	23	20	20	12	19	21	21	8	33915.8	380316	112032	54905.5	33705.7	41656.6	63176.3	163323	74684.9	22328.7	60969.1	101886	133141	56388.7	30407.1	106917	60550	63635.9	19863.7
P04004	VTN	Vitronectin	12	14	16	12	12	11	14	15	14	12	13	15	14	13	12	16	16	15	13	182058	2399915	899182	683397	239902	346784	893338	1.05572e+06	677930	628214	1.06592e+06	681263	837177	169483	226388	683062	345516	435079	185181
P04040	CAT	Catalase	34	32	33	39	41	37	38	38	38	37	37	35	33	34	33	33	31	36	29	361951	501467	190439	967360	966982	1.02168e+06	887704	684385	752484	987492	1.0913e+06	231566	173918	266509	370967	393486	193920	487680	197344
P04049	RAF1	RAF proto-oncogene serine/threonine-protein kinase	3	2	4	4	5	4	3	5	5	4	4	2	2	4	3	3	4	4	4	23089.2	24108.3	21863.1	29422.8	16846.4	25765.6	26479.5	25251.4	26677.9	29635.6	22132.1	10030.5	6950.05	18890.8	22967	15116.7	22351.2	20476.9	21191.5
P04062	GBA	Lysosomal acid glucosylceramidase	13	8	12	13	15	14	13	14	11	9	11	6	7	9	13	11	12	12	10	64462	57152.3	78620	82744.6	118716	92968	61229.4	49134.9	57832.2	52915	59006	25834.1	29830.9	61314.7	103641	65983.9	78225.7	60170.4	75988.8
P04066	FUCA1	Tissue alpha-L-fucosidase	16	11	17	12	17	12	10	15	11	13	14	7	13	13	15	14	16	14	17	68284.4	68972.9	124915	76831.9	226134	90035.5	61069.8	90175.7	81474.4	86920	104204	26697.6	51011.8	72373.3	112234	75874.9	90347.7	60032.3	147355
P04070	PROC	Vitamin K-dependent protein C	1	0	1	1	0	1	1	1	1	0	1	1	0	0	0	1	0	0	0	7533.04	NaN	14929	15289.6	NaN	8330.94	27461.6	24662.7	15817.6	NaN	18464.1	12967.2	NaN	NaN	NaN	11327.1	NaN	NaN	NaN
P04075	ALDOA	Fructose-bisphosphate aldolase A	38	32	39	33	40	35	36	36	35	34	34	37	36	34	35	34	36	34	32	272522	290971	342169	227816	236653	193608	187815	264331	186158	240526	194274	386421	177925	243934	266553	193791	361256	216317	233031
P04080	CSTB	Cystatin-B	8	8	8	8	8	8	8	8	8	8	8	7	8	7	8	7	8	8	8	471328	486031	666261	534411	305796	315141	436963	534752	759290	371781	485436	429599	569562	396453	697360	304131	698580	515955	645010
P04083	ANXA1	Annexin A1	39	36	41	25	36	23	34	39	32	24	32	43	37	36	31	32	38	32	34	149015	537099	580025	51497	50354.5	60596.2	121156	209769	180979	91136.2	127717	751549	279878	198411	131378	103009	261608	144139	165504
P04114	APOB	Apolipoprotein B-100	124	149	129	138	77	108	146	147	146	134	138	106	72	96	63	138	128	97	70	48320	181659	48101	99846.2	14473.8	39490.6	148864	89274.4	135229	90823	93646.9	66067.1	36375.3	50081.9	26669.6	112102	64330.4	43067.5	29154.4
P04150	NR3C1	Glucocorticoid receptor	2	2	2	1	1	1	2	2	1	1	1	2	0	1	0	1	1	0	0	39764.8	28558.3	16999.9	34844.1	15073.6	25223.1	16137.4	23574.1	3317.28	23483.5	27038.3	7917.76	NaN	17034.3	NaN	19156.4	18511.1	NaN	NaN
P04156	PRNP	Major prion protein	3	3	3	2	2	1	3	3	3	1	1	2	3	3	3	3	3	2	3	36729.8	63353.6	147034	26608.2	30259.5	21769.7	28059.3	33161.2	34011.9	37863.5	36605.7	97286.5	54267	47243.3	41712	36651.8	43866.6	23052.1	68547
P04179	SOD2	Superoxide dismutase [Mn], mitochondrial	29	22	22	24	26	22	22	26	26	23	25	20	28	27	27	28	28	29	27	940089	617555	323389	593146	570933	682756	581852	839979	729933	700981	605052	141934	157926	260917	129151	190316	439739	424360	168599
P04181	OAT	Ornithine aminotransferase, mitochondrial	28	23	23	27	32	31	29	27	26	28	26	19	15	20	22	26	20	27	16	77262.6	49561.9	22184.5	185391	189685	614205	151576	106273	121421	434311	338673	20552.7	21357	42818	86079.6	131858	49746.8	140633	30632.3
P04196	HRG	Histidine-rich glycoprotein	23	24	27	25	24	24	28	27	28	24	25	26	24	18	20	26	22	19	13	62192.5	538013	146021	208651	67861.3	103995	372214	123973	291273	118037	294879	293704	334321	33995	49027.6	359901	118526	56308.3	28416.1
P04211	IGLV7-43	Immunoglobulin lambda variable 7-43	3	4	4	4	2	2	2	3	2	2	2	4	2	3	1	2	4	2	0	10759.8	95630.4	176995	71512.9	6337.17	81082.7	63529.5	55416.3	77702.6	40074.7	17638	49494.6	47379.3	14201.9	44757.3	24797.5	29224	23417.6	NaN
P04216	THY1	Thy-1 membrane glycoprotein	9	9	9	9	9	9	9	9	9	9	9	9	9	9	9	9	9	9	9	637806	522434	581592	304596	633695	424103	208453	210487	463663	410029	387428	512989	157233	390476	686881	385074	398507	320096	523073
P04217	A1BG	Alpha-1B-glycoprotein	20	19	22	22	20	17	22	21	22	19	22	22	21	19	20	21	21	21	20	105871	249493	356732	389574	62734.7	164015	468341	330662	348099	175023	305515	419952	164208	90767.3	101405	200649	210633	164019	112001
P04233	CD74	HLA class II histocompatibility antigen gamma chain	12	10	11	8	12	9	11	12	9	7	7	9	9	10	10	8	11	11	10	184575	194800	253540	55766.7	112381	58873.3	82655.4	166725	67630.5	41607.8	66503	73009.5	65128.4	122106	99974.9	54009.4	163100	150395	118784
P04264	KRT1	Keratin, type II cytoskeletal 1	9	3	17	11	17	14	17	5	3	5	2	6	12	16	4	6	10	9	7	20439.9	23096	124486	22894.1	44104.9	40499.3	132098	12022.9	14039.6	15762.6	63053.4	22119.2	41737.4	70589.4	13403.3	21784.6	43766.4	32745.8	35808
P04271	S100B	Protein S100-B	2	3	2	1	2	1	2	3	3	1	2	4	3	2	3	2	2	3	3	40804.5	114592	49807.5	7340.68	22252	19282.1	12092.3	17123.3	10774.4	15712.4	11017.2	222527	55465.1	17685.3	40182	56364.2	26210.8	47323.8	11062.6
P04275	VWF	von Willebrand factor	61	55	71	26	33	9	22	43	40	23	32	74	48	28	52	32	39	25	24	43850.7	221813	81902.8	25162.4	10024.1	21044.4	16502.4	30570.6	26148.6	18855.9	32995.3	239505	42216.3	29463.5	69936.9	35905.5	38318.7	27515.1	23291.2
P04278	SHBG	Sex hormone-binding globulin	3	3	4	3	2	2	2	2	2	2	2	4	2	1	1	2	3	0	1	17880.9	34302.5	45580.8	72124.6	17449.4	30604.5	21444.6	8945.1	18485.1	8313.12	20127.7	42724.2	36699.4	14647.8	30642.9	33782.9	41396.2	NaN	14235.4
P04350	TUBB4A	Tubulin beta-4A chain	4	2	3	4	4	3	4	4	3	3	3	2	2	3	3	3	3	3	3	154989	61646.6	38256.6	96416.4	164124	129636	114802	136554	99496.8	79024.4	105002	50856.8	21464.2	68681.6	133683	59442.2	88172.8	105302	118967
P04406	GAPDH	Glyceraldehyde-3-phosphate dehydrogenase	42	35	40	42	48	42	41	43	43	42	42	44	40	37	43	38	41	43	34	470757	307813	408105	509277	613416	554037	545028	452597	444235	588506	470748	419808	360635	318620	487214	432674	471516	667455	296379
P04424	ASL	Argininosuccinate lyase	30	25	25	34	35	33	33	34	32	34	33	23	17	21	31	31	28	34	24	125241	72023.3	46850.8	358104	153440	329944	193607	228932	250433	399677	314730	25166.1	24944.4	59913.2	166642	173994	133342	246054	75698.7
P04430	IGKV1-16	Immunoglobulin kappa variable 1-16	1	1	1	1	0	1	1	1	1	1	1	1	1	1	0	1	1	0	0	24156.8	343504	125002	101573	NaN	71759.7	66210.3	30852.1	33508.7	44727.4	76741.1	182936	77095.8	121514	NaN	74619.4	121732	NaN	NaN
P04439	HLA-A	HLA class I histocompatibility antigen, A alpha chain	19	22	20	17	22	9	12	14	19	20	17	15	9	16	10	18	12	24	11	130488	165878	192528	67020.8	104849	45353.8	49864.6	88955.7	96205.7	69175.9	63642.7	135113	75074	95715.5	78588.5	60596.1	107558	133489	117355
P04440	HLA-DPB1	HLA class II histocompatibility antigen, DP beta 1 chain	3	3	4	2	5	1	2	5	1	3	2	1	5	5	1	3	5	5	5	48455.9	266488	364631	20775	45929.4	14085.9	10961.3	50801.2	50854.4	53265.2	74120.4	45074.2	25770.9	62896	29242.9	31108.2	58274.1	52445.4	35229.1
P04626	ERBB2	Receptor tyrosine-protein kinase erbB-2	4	3	4	5	5	5	2	5	4	5	5	1	1	4	4	4	5	2	3	52909	21474.1	42417.8	45096.4	44560.5	52945	34617	33035	42014.9	49054.5	44140.4	11746.4	18162.1	37024.2	61718	47512.6	56392.9	50448.1	49610.4
P04632	CAPNS1	Calpain small subunit 1	15	14	15	14	15	11	15	15	14	12	14	15	14	14	15	14	15	15	13	279911	303480	357915	270795	228413	242730	200277	272649	274316	253391	249989	326516	128099	206364	255996	202374	356102	235889	223700
P04732	MT1E	Metallothionein-1E	4	1	2	2	4	2	5	5	5	4	4	1	1	0	1	1	0	1	0	11033.1	81982	8283.77	6458.92	16152.9	5602.22	138433	187888	85411.2	26468	39373.4	565244	93077.4	NaN	12202.1	11695	NaN	15099.8	NaN
P04733	MT1F	Metallothionein-1F	1	0	2	1	2	2	5	5	5	2	3	0	2	1	3	2	2	2	1	9903.28	NaN	1645.02	2832.51	11413.1	16202.2	259648	285651	160268	32529	41003.2	NaN	41535.3	40668.3	59334.7	121578	48680.3	121014	33281.3
P04792	HSPB1	Heat shock protein beta-1	19	20	23	16	22	18	18	19	19	18	20	28	20	20	18	18	18	20	19	610486	1.05042e+06	837135	566913	490614	805526	615816	802395	689850	773303	954322	1.0894e+06	610490	370589	411373	525631	674767	826888	533512
P04839	CYBB	Cytochrome b-245 heavy chain	10	8	10	3	4	3	3	8	7	2	3	6	8	9	8	7	10	5	9	116537	153909	120769	13356.1	13209.8	15500.6	20800.7	34221.2	43934.2	18366.2	19817.7	64631	44501.6	99727.7	42763.7	35544.1	89354	37515.8	94467.9
P04843	RPN1	Dolichyl-diphosphooligosaccharide--protein glycosyltransferase subunit 1	33	36	41	34	37	33	34	37	34	33	33	36	31	33	34	33	34	34	34	269384	301991	248958	202835	188202	246590	209678	244248	214690	224539	216925	140443	96423	201292	241611	203334	300184	191167	247864
P04844	RPN2	Dolichyl-diphosphooligosaccharide--protein glycosyltransferase subunit 2	29	28	29	25	29	24	25	26	26	25	23	24	21	26	26	25	28	26	25	164203	222108	170059	128155	99828.8	154612	127768	146303	150283	140690	140732	97621.4	57965.6	127907	137234	120261	161039	111924	155871
P04899	GNAI2	Guanine nucleotide-binding protein G(i) subunit alpha-2	29	26	31	21	28	23	25	28	24	22	24	28	22	25	24	24	25	23	26	255385	324204	468533	122587	175368	110675	111994	157445	147759	101833	109312	285890	127637	213192	195189	162646	234923	130593	222752
P04908;Q7L7L0;Q93077	H2AC4;H2AW;H2AC6	Histone H2A type 1-B/E;Histone H2A type 3;Histone H2A type 1-C	9	11	8	8	11	8	8	9	11	9	9	10	10	10	10	7	9	7	10	925073	2943760	2.11151e+06	664005	2.3927e+06	730295	628098	650493	579990	757754	912747	707671	1.64228e+06	714431	507790	381573	968784	443780	799849
P04921	GYPC	Glycophorin-C	1	1	1	1	1	1	1	1	1	1	1	1	1	1	1	1	1	1	1	51243.4	164716	110010	85085.2	46654.6	58531.9	26229.3	76683	78838.1	63794.4	86417.1	64589	74159.8	126645	86124.8	54270	89166.1	47268.8	75328.7
P05023	ATP1A1	Sodium/potassium-transporting ATPase subunit alpha-1	77	65	69	78	84	77	79	78	78	74	72	49	49	67	73	73	74	76	64	354182	213422	104180	662970	411729	739793	512144	375782	493363	682507	527091	48567.6	51069.7	232467	454925	465709	263260	428858	144439
P05026	ATP1B1	Sodium/potassium-transporting ATPase subunit beta-1	19	13	16	18	21	17	17	17	17	17	16	14	12	16	17	17	17	18	16	528969	255366	129544	980528	768678	1.08775e+06	776042	513887	854798	1.0304e+06	754518	39215.5	67678.7	317077	654463	722928	367667	669254	187364
P05062	ALDOB	Fructose-bisphosphate aldolase B	37	23	21	45	50	45	46	45	42	46	44	2	28	30	37	37	30	41	24	337495	85312.3	25779.7	978673	1.07862e+06	1.03861e+06	1.02071e+06	591417	730176	1.08735e+06	854768	8554.68	103316	190368	478432	513264	143165	904350	94205.6
P05067	APP	Amyloid-beta precursor protein	12	6	15	5	14	7	8	9	10	7	5	8	9	9	12	11	13	9	11	60456.2	64608.5	129444	66481.3	110116	56568.5	44401	61917	59600.7	52049.4	50423.1	59016.6	53155.1	60747	91593.2	89328.8	145214	55061.5	100225
P05090	APOD	Apolipoprotein D	8	6	10	9	10	7	10	9	8	8	7	9	3	4	6	6	5	8	3	94143.8	41129	55520.7	137975	282425	140027	188203	63467.5	64196.9	180158	180254	74418	38045.8	34757.3	68252.6	173104	40097	109383	24625.7
P05091	ALDH2	Aldehyde dehydrogenase, mitochondrial	37	36	39	39	44	42	42	38	38	42	40	32	32	33	40	42	33	39	32	408597	256924	201881	942954	1.23784e+06	2.50626e+06	1.90069e+06	389287	519043	2515078	1.62076e+06	66332.8	102657	158236	563649	702618	88056.7	521173	169481
P05093	CYP17A1	Steroid 17-alpha-hydroxylase/17,20 lyase	0	0	3	7	1	10	21	20	11	19	15	0	0	1	1	1	1	15	0	NaN	NaN	43415.8	25613.6	1270.83	19741.5	508578	92493.7	54213.6	123247	118591	NaN	NaN	5955.15	11561.6	22118	158178	84766.6	NaN
P05106	ITGB3	Integrin beta-3	7	9	3	8	9	6	8	9	9	4	7	7	1	6	3	8	8	7	4	46926	85815.5	11760.5	86068	23625.4	23423.9	51022.1	128173	78157.9	23928.5	48529.1	43893.3	29374.7	54288.8	51524.1	51381.4	123423	76074.7	39127.9
P05107	ITGB2	Integrin beta-2	23	17	26	2	9	3	5	16	12	2	2	13	15	20	12	10	17	11	12	66690.1	159165	129001	12837.1	15907	14828.9	16011.9	25026.1	30531.9	16571	22416	47400.9	46487.3	104883	30664.3	17460	70583.7	38232.4	55028.4
P05109	S100A8	Protein S100-A8	15	15	9	12	11	7	10	14	13	13	6	10	8	14	4	4	13	10	10	214627	325872	75714	63917.1	23889.6	36605.7	50930.6	113178	78420.4	53346.3	27093.8	79132.8	37476	267751	20460.3	12131	49620.8	71430.3	72608.8
P05114	HMGN1	Non-histone chromosomal protein HMG-14	2	1	1	3	3	1	3	3	3	2	2	0	3	3	3	3	3	3	3	54072.7	103125	50372.9	14848.8	24320.1	26834.9	15355.1	80478.2	65367.3	91331.9	76761.8	NaN	123165	149123	99715.8	78565	139299	79402.8	161849
P05141	SLC25A5	ADP/ATP translocase 2	42	29	34	41	42	43	42	43	41	42	39	22	24	30	38	37	34	39	33	650846	298014	177370	903661	714334	1.07623e+06	1.02905e+06	823328	738544	1.07652e+06	912447	83594.8	78341.2	332365	740418	672184	460608	768789	295594
P05154	SERPINA5	Plasma serine protease inhibitor	21	18	16	19	22	19	20	18	20	19	19	13	10	10	18	16	11	14	13	228982	89464.5	44280.4	133689	265631	104113	135588	34764	218710	145047	133376	34555.8	35339.4	57588.4	79131.8	57325.2	29652.4	58656.8	42247.6
P05155	SERPING1	Plasma protease C1 inhibitor	16	19	20	18	18	17	19	18	18	17	16	19	17	17	17	19	19	18	18	99955.9	194915	319536	229381	113722	132373	334271	292222	268711	143313	173696	243444	119237	121522	115007	186516	293325	194457	186866
P05156	CFI	Complement factor I	14	11	16	8	10	7	14	14	13	7	10	14	14	12	13	13	15	14	12	40181.3	106822	115653	68142.8	20631.4	36873.2	94894.6	121430	85000.4	52328.3	81839.8	76798.6	50890.3	24548	37094.4	41201.9	74605.9	58374.7	37896
P05160	F13B	Coagulation factor XIII B chain	2	1	2	0	2	0	2	2	2	0	1	2	2	0	2	2	2	1	0	16229.3	10599	19709.7	NaN	18756.9	NaN	24321.9	22751.3	22786.1	NaN	8622.89	28481.8	52754	NaN	31997.8	24085.1	19579.7	20068.2	NaN
P05161	ISG15	Ubiquitin-like protein ISG15	7	7	7	6	6	2	5	5	5	2	4	7	6	7	6	6	7	5	7	75123.9	168128	112873	21963.5	73938.7	39586.5	29950.7	49875.5	54730.6	30304.4	33093.7	86961.7	33184.1	66225	54864.3	64754.9	84066.1	59493.6	672618
P05162	LGALS2	Galectin-2	12	7	2	11	17	15	15	12	15	14	14	0	7	9	9	12	11	15	6	65295	14912.8	35477	105909	145118	111201	118980	99720.7	68862.3	111045	93825	NaN	15041.9	25635.4	53590.1	67639.2	44125.1	114723	19893.1
P05164	MPO	Myeloperoxidase	19	21	21	9	15	2	12	13	17	5	5	15	17	20	13	7	17	9	19	187145	379047	111289	40223.6	33607.8	24911.1	39748.5	48704.4	92290.2	27151.2	17975.4	58648.2	100427	1.15074e+06	52643.5	19641.9	171700	33399.7	407932
P05165	PCCA	Propionyl-CoA carboxylase alpha chain, mitochondrial	43	41	49	60	64	58	59	61	60	57	59	21	28	41	50	54	48	56	38	109320	87492.1	45834.1	586016	513363	664865	637624	339303	426428	606049	513395	17696.2	27502.2	81804.5	223613	264662	139187	363094	71806.9
P05166	PCCB	Propionyl-CoA carboxylase beta chain, mitochondrial	31	27	31	36	41	38	39	37	36	39	37	22	27	30	32	35	32	35	30	154627	114460	51787	683382	724487	814633	747036	417015	496580	690484	595077	24012.2	37166.7	118116	311122	377759	195453	542031	104716
P05186	ALPL	Alkaline phosphatase, tissue-nonspecific isozyme	7	1	3	8	7	9	9	9	9	9	9	0	1	3	6	7	4	7	1	37934.8	47410.1	5065.57	54757.1	62172.7	98628.1	119250	70784.5	43904.7	83818.8	105849	NaN	9521.48	26658.6	45027.4	51879.8	10359.1	86126.1	17085.5
P05198	EIF2S1	Eukaryotic translation initiation factor 2 subunit 1	27	21	26	23	26	23	23	26	25	19	23	21	21	23	22	21	24	24	23	120838	117145	108556	77494.7	109696	87146	87276.9	110515	90591.4	89343	90533	80980	63408.4	100371	114554	95782.7	137319	103283	109200
P05230	FGF1	Fibroblast growth factor 1	3	2	3	3	3	3	3	3	2	2	1	1	2	2	2	3	2	3	2	97981	109451	39263.6	201863	145587	178823	238369	197682	214786	55335.8	212036	48989.2	24742.2	63597.2	70205.5	82485.8	35073	47516.7	35952.9
P05362	ICAM1	Intercellular adhesion molecule 1	12	11	14	12	13	12	12	13	12	12	11	10	11	12	10	12	11	12	11	152078	169962	142394	94661.8	95951.6	100201	93801	167659	173897	121313	137971	57671.6	118350	117962	82445.7	94282.9	102622	134383	101372
P05386	RPLP1	60S acidic ribosomal protein P1	4	5	5	3	4	3	5	5	4	3	3	5	3	3	4	3	3	3	2	347350	282718	591433	140910	515333	78807.4	153304	214937	120338	70774.8	69020.9	252634	375348	233145	414000	282448	321278	197741	507132
P05387	RPLP2	60S acidic ribosomal protein P2	13	13	15	14	14	13	13	14	13	14	13	13	13	11	11	11	13	12	12	310201	366809	315863	217529	333318	246599	193158	248014	242957	212334	217864	213616	253389	229728	260458	197323	344288	173080	281344
P05388	RPLP0	60S acidic ribosomal protein P0	20	19	22	21	23	19	20	21	19	18	21	23	20	20	22	20	21	21	19	349048	364221	386444	238716	278120	278109	230910	300823	260138	255447	239294	180747	128271	352127	299553	223165	391064	225590	359377
P05413	FABP3	Fatty acid-binding protein, heart	19	19	17	19	19	19	19	19	19	19	19	19	18	18	18	18	19	19	18	615966	297505	84001.9	1.23682e+06	843681	876183	1.35076e+06	1104202	1597958	1215298	1.14651e+06	708097	155061	286661	456699	415745	554639	804441	275028
P05451	REG1A	Lithostathine-1-alpha	2	3	3	4	6	3	4	7	5	4	2	2	2	2	5	2	1	3	2	6889.7	13520.9	64240.3	24637.3	21788.3	60680.4	38753.2	55019.3	71183.6	34947.9	13221.5	13526.9	105587	33291.3	36224	65706.7	77005.4	44963.9	26778.3
P05452	CLEC3B	Tetranectin	11	10	12	10	11	10	10	10	10	10	8	12	12	12	12	11	12	11	12	83940.1	130143	374929	75664	118900	60441.3	76825.5	64941.4	114351	56861.8	85834.4	678183	424575	71280.4	192221	118632	216574	104455	119826
P05455	SSB	Lupus La protein	36	29	38	35	47	34	28	34	34	31	32	26	29	35	34	27	33	32	34	69348.8	56075.1	86490.5	53719.6	59546.5	49714	40949.1	43783.2	43939.2	45156.6	38292.2	36573.2	35132.7	60435.9	71543.1	55457.4	76748	44466.1	77472.5
P05496;P48201;Q06055	ATP5MC1;ATP5MC3;ATP5MC2	ATP synthase F(0) complex subunit C1, mitochondrial;ATP synthase F(0) complex subunit C3, mitochondrial;ATP synthase F(0) complex subunit C2, mitochondrial	1	1	1	1	1	1	1	1	1	1	1	0	0	0	0	0	0	1	0	22438.8	10397.2	6477.49	135731	93380.7	83255.6	171442	146063	62344.8	200154	106653	NaN	NaN	NaN	NaN	NaN	NaN	16091.5	NaN
P05543	SERPINA7	Thyroxine-binding globulin	8	7	11	9	7	8	11	11	11	9	10	10	7	6	8	9	6	5	10	19309.8	33146.4	53048.1	61041.8	11887.7	31377.2	58138.6	40687.2	60651.7	31823.8	52092.3	47385.9	21058.1	16940.4	25476.5	29101.9	23180.3	18031.5	29951.9
P05546	SERPIND1	Heparin cofactor 2	21	26	23	22	20	21	23	22	22	21	22	23	18	20	21	24	22	21	16	40460.6	161355	97052.3	139760	25518.2	75921.5	172974	80908.9	136106	86696.9	140970	169035	56875.4	35671.9	57775	99409.6	60569.8	48492.3	33441.3
P05556	ITGB1	Integrin beta-1	27	21	30	24	30	22	26	29	24	21	21	30	26	27	25	25	28	24	25	188893	250883	355321	122416	174467	121034	117959	157196	124089	129358	142506	379631	100880	169595	173599	153537	254246	142179	227204
P05771	PRKCB	Protein kinase C beta type	3	3	3	1	1	0	0	2	3	1	1	1	3	2	0	1	2	1	3	30987.1	99422.8	38782.7	4295.38	9107.98	NaN	NaN	11640	24961	5324.66	2881.73	17051.1	20386.2	59331.9	NaN	42877.8	31361	13636.4	38832.4
P05783	KRT18	Keratin, type I cytoskeletal 18	48	45	54	50	53	49	48	52	48	50	50	40	47	48	45	49	49	49	46	448786	350379	609896	463362	623043	442793	442844	894326	686618	505729	608974	128488	233208	270066	369301	407104	787163	411359	492962
P05787	KRT8	Keratin, type II cytoskeletal 8	73	61	82	70	81	70	68	80	73	69	69	52	65	67	67	69	77	69	68	216067	177282	403207	229449	319323	227452	193562	357673	323919	257286	260930	70274.4	206067	231037	233625	259716	430107	232159	325074
P05937	CALB1	Calbindin	34	22	23	38	38	37	37	37	36	35	36	2	17	25	31	31	24	33	16	355042	72716.4	11822.7	564963	251515	535136	583449	380444	292479	597343	542644	135600	25410.7	85887.1	231380	161915	86289	322938	20609.5
P05997	COL5A2	Collagen alpha-2(V) chain	2	1	2	1	2	1	0	1	1	1	0	1	2	2	2	1	1	1	1	82636.9	143948	150137	18216.5	121246	20007.8	NaN	8529.13	18398.8	14314.7	NaN	35300.4	495000	343608	209836	41289.6	228235	127176	283772
P06127	CD5	T-cell surface glycoprotein CD5	0	1	1	0	0	0	0	0	1	0	0	1	0	1	0	0	1	0	0	NaN	156929	62278.7	NaN	NaN	NaN	NaN	NaN	15935.1	NaN	NaN	22724.5	NaN	140727	NaN	NaN	40969.8	NaN	NaN
P06132	UROD	Uroporphyrinogen decarboxylase	7	1	10	6	9	6	9	9	5	6	5	3	3	6	7	7	7	7	5	52086.1	19923.7	34950.5	56277.3	74466.6	52546.2	49592.8	43998.1	41948.4	49312.4	47887.2	19401.7	20808.4	33806.7	61561.1	39381.3	58530.3	60388.7	40051.8
P06213	INSR	Insulin receptor	7	6	8	8	8	8	8	8	8	7	8	4	1	3	7	7	4	7	4	52756.8	42808.3	30592.3	89517.8	50175.4	97275	74267.3	53850.4	58579.6	97864.6	58255.8	13780	7970.46	18933.7	38735.2	57041.5	35284.7	37889.4	24890.1
P06239	LCK	Tyrosine-protein kinase Lck	2	2	4	1	2	1	1	2	2	0	1	1	0	2	0	1	0	0	0	47198.5	42075	53345.9	223486	19973.6	45999.7	38254.1	8875.05	7508.66	NaN	131522	29995.3	NaN	13324.8	NaN	46345.6	NaN	NaN	NaN
P06276	BCHE	Cholinesterase	0	1	0	1	0	0	0	0	0	0	1	1	0	0	1	1	0	0	0	NaN	15536.2	NaN	25226.5	NaN	NaN	NaN	NaN	NaN	NaN	28075.9	56294.3	NaN	NaN	22665.3	16962.9	NaN	NaN	NaN
P06280	GLA	Alpha-galactosidase A	7	6	7	6	7	6	5	6	6	6	6	2	5	6	7	6	5	6	6	83402.3	67030.3	136668	113588	181431	197779	49390.9	52440.1	58452	132029	144946	18475.3	68084.1	62640	94819.8	99074.1	84875.6	52778	105919
P06312	IGKV4-1	Immunoglobulin kappa variable 4-1	5	5	5	5	5	5	5	5	5	5	5	5	5	5	4	5	5	5	5	159591	1.18305e+06	305202	807044	160442	262574	518845	226670	454890	335855	254147	547363	611652	381308	248324	574904	674054	505564	153559
P06331	IGHV4-34	Immunoglobulin heavy variable 4-34	4	4	4	3	4	2	3	4	3	2	3	4	3	4	2	3	4	4	2	123475	542063	1289679	189632	97810.7	89574	136177	141854	68627.5	44284.5	66186.9	528877	146092	346517	47038.1	160078	345594	98791.9	38153.9
P06396	GSN	Gelsolin	49	51	60	48	58	41	48	47	49	43	45	60	50	41	39	39	49	46	44	257191	619888	836198	219433	288041	177715	203785	223800	269890	241278	224202	964616	451759	209962	247166	198320	292796	190721	319539
P06454	PTMA	Prothymosin alpha	4	4	4	4	4	3	4	4	4	4	4	4	4	4	4	4	4	4	4	735008	941952	1.42678e+06	352357	469070	305409	160574	446254	322270	361846	284411	614142	768177	745184	504132	332599	542673	167855	870802
P06576	ATP5F1B	ATP synthase subunit beta, mitochondrial	45	44	47	47	50	47	47	48	47	46	47	42	37	37	40	40	40	42	37	1.05664e+06	742784	500074	2.18971e+06	3.10563e+06	2.37228e+06	1.98933e+06	1.36747e+06	1.55261e+06	2165925	1772582	403702	362753	638588	1.25099e+06	1.20883e+06	804120	1.5285e+06	496713
P06681	C2	Complement C2	9	7	12	8	7	8	11	11	9	6	8	8	8	10	8	10	10	9	8	44875.8	84300.8	112897	41532.3	23071.6	28710.9	107922	119375	73789.5	37723	68420.9	62411.4	29512.4	43827.9	51401.4	49586	69636	48295.4	40552.2
P06702	S100A9	Protein S100-A9	22	22	13	17	15	11	12	15	15	11	12	16	11	19	10	3	14	12	12	154701	299528	54824.6	60195	15110.6	21159.6	49202.5	85618.2	73039.9	60175.1	27878.5	63597.4	46207.3	280602	24139.7	14745.1	57601.9	118518	51637.5
P06703	S100A6	Protein S100-A6	12	11	11	10	10	11	12	10	10	10	10	12	7	7	8	10	9	10	7	480046	1.01568e+06	802550	525840	290649	384603	460107	354842	602580	532216	526745	1.0753e+06	349764	262989	322367	453151	711389	311420	332135
P06727	APOA4	Apolipoprotein A-IV	52	51	47	54	59	51	50	40	56	49	48	52	49	49	54	46	43	47	48	347016	274813	155412	411915	1.00263e+06	342685	233863	51317.6	479950	342811	287825	257853	109944	199366	1.05776e+06	115429	85516.9	164515	178604
P06730	EIF4E	Eukaryotic translation initiation factor 4E	8	6	8	7	8	8	8	8	8	7	8	6	8	6	7	7	8	7	7	68324.8	71100.4	69377.1	68406.8	75217.2	60841	65549	54873.8	59163.5	71521.5	54348.9	42750.8	28000.7	50131.4	63132	45506.2	76791.1	57647.7	53081.8
P06733	ENO1	Alpha-enolase	35	23	36	33	45	32	31	32	32	31	30	42	36	34	34	32	34	36	35	465991	370142	504903	587766	666883	598108	558437	573013	564063	692933	549276	275864	359149	497453	534258	480697	679902	553371	446177
P06737	PYGL	Glycogen phosphorylase, liver form	27	23	28	18	20	21	17	24	23	15	21	28	17	26	26	16	26	19	25	48533	59820.8	56202	34252.1	15973.1	26637.7	19006.3	36576.4	37522.2	26869.7	35854.3	60038.7	22898.9	66081.9	53725.5	38235.9	67294.2	34414.8	78130.4
P06744	GPI	Glucose-6-phosphate isomerase	43	31	39	39	42	40	40	44	41	38	39	34	33	38	39	38	39	40	35	304683	215634	212220	383238	180103	365124	344756	379994	357807	413632	349278	157828	83341	264832	356294	279250	319203	334214	241930
P06748	NPM1	Nucleophosmin	16	14	17	12	19	12	12	14	14	12	13	16	14	14	15	13	13	15	14	272956	388234	375820	210134	295667	211644	154632	166651	184138	190364	208888	126786	229136	192874	222516	147013	220687	162058	193316
P06753	TPM3	Tropomyosin alpha-3 chain	30	28	32	21	34	19	19	25	24	20	21	39	30	20	25	23	24	22	26	107398	281364	259345	98755.4	137472	101478	79578.1	108895	127292	108681	103385	381572	168898	94767.8	101613	79760.3	141526	82231.3	127574
P06756	ITGAV	Integrin alpha-V	29	24	31	25	31	23	30	31	28	21	29	23	24	28	27	26	29	24	28	90035.5	67052.4	107016	50621	46441.6	45515.6	60084.7	109261	91034.5	45550.9	62619.2	66043.9	49302.1	74486.1	79982.6	74409.1	252510	70458.5	99354.4
P06865	HEXA	Beta-hexosaminidase subunit alpha	20	19	19	19	20	19	18	19	18	17	18	13	17	19	20	17	18	17	18	164720	101367	103093	163005	244119	169712	132044	143861	121186	134752	141826	37708.2	69170.2	108131	195318	108883	145013	108549	164846
P07093	SERPINE2	Glia-derived nexin	6	6	4	8	8	7	8	7	8	7	6	5	6	5	6	6	7	6	6	35270.6	48322.2	34470.3	46020.6	56050.3	34586.8	52284.1	48118.2	57011.4	28128.2	51689.2	66072.4	28146.2	29909	38420	27045	106052	24990.8	19680.8
P07099	EPHX1	Epoxide hydrolase 1	35	32	36	39	37	39	41	37	40	38	38	32	29	36	38	37	34	37	37	114664	168153	133772	407862	125543	339390	286460	144032	253209	307181	398458	107007	48567.7	89115	131296	170031	100211	183766	93057.9
P07108	DBI	Acyl-CoA-binding protein	12	8	13	12	14	12	12	12	12	12	11	12	13	11	10	12	13	13	13	353604	221500	210363	328959	284027	336290	367314	530602	381914	437607	316574	121660	201370	182444	233157	182694	210472	283803	203580
P07148	FABP1	Fatty acid-binding protein, liver	9	6	7	9	11	9	10	9	8	9	9	0	7	8	10	10	8	11	7	643888	249199	46055	2036887	1.74692e+06	3.11402e+06	2.57985e+06	1.08754e+06	594680	2.19216e+06	1.61281e+06	NaN	127454	307964	981976	1.24248e+06	297557	1.80828e+06	140086
P07195	LDHB	L-lactate dehydrogenase B chain	45	34	36	44	44	44	44	46	45	43	44	35	32	42	44	43	43	45	40	553690	230410	201824	897768	579409	860566	914928	697619	670784	1.03499e+06	857568	127547	91347.2	321137	602768	525822	453961	725080	319752
P07196	NEFL	Neurofilament light polypeptide	1	2	2	1	1	0	1	2	1	1	1	3	0	1	2	1	0	0	1	13835.3	7445.28	35933.1	41105.7	2841.42	NaN	11587.6	10137.1	10981.4	4047.02	15811.1	140097	NaN	78346.5	62878	17942.3	NaN	NaN	95030.1
P07203	GPX1	Glutathione peroxidase 1	14	14	16	14	16	13	14	15	15	14	14	14	15	14	14	14	15	14	15	315242	273777	354506	315530	437189	312025	281263	300496	319340	251785	280850	187029	292237	240609	280381	242567	349433	276625	261056
P07205	PGK2	Phosphoglycerate kinase 2	2	1	1	2	2	2	2	1	2	2	2	0	2	2	2	2	2	2	2	265669	225645	91491	411542	188991	418994	378030	146105	387330	355803	315374	NaN	32300.6	109430	170007	154153	152577	174609	118113
P07225	PROS1	Vitamin K-dependent protein S	10	10	11	11	11	9	11	11	11	10	11	10	9	8	7	11	8	11	7	28678.7	298578	54128.6	87459.4	19536.3	39821.6	88905.3	126672	113030	51227.1	100703	105100	35346.1	31822.2	28409.2	95856.3	49140.8	54886	31594.6
P07237	P4HB	Protein disulfide-isomerase	44	41	42	43	45	42	43	43	43	43	42	41	43	43	43	42	44	44	43	627590	626718	447344	480823	595517	551955	521369	567887	526402	487512	516230	318341	333560	455541	444338	342513	593869	465189	506151
P07305	H1-0	Histone H1.0	8	9	9	7	9	8	8	8	7	6	6	8	9	8	8	8	8	8	9	211671	674372	385241	142955	461050	94175.5	79858.7	75289	33077.7	70913.6	129871	124369	1.09314e+06	548499	213545	160873	385600	81848	804450
P07311	ACYP1	Acylphosphatase-1	5	4	4	3	3	2	3	5	4	4	4	5	5	4	4	3	3	3	4	58894.8	63758.9	82816.3	56474.2	40947	41436.1	50603.1	44087.1	58446.5	48450.8	46601	72520.8	68085.3	34983.8	52325.5	42493	67360.5	40221.2	53583.6
P07332	FES	Tyrosine-protein kinase Fes/Fps	1	1	0	0	0	0	0	1	0	0	0	1	0	1	0	0	1	0	1	66865.3	69042	NaN	NaN	NaN	NaN	NaN	12118.5	NaN	NaN	NaN	65227.4	NaN	45014.1	NaN	NaN	32669.8	NaN	47833
P07339	CTSD	Cathepsin D	28	24	28	24	28	23	23	25	25	23	25	22	26	25	24	25	26	27	26	496555	361342	526576	424948	668479	488801	554337	643325	616769	396244	550709	209834	268353	501803	434840	368589	757609	458641	520506
P07355	ANXA2	Annexin A2	54	54	53	45	52	45	50	52	49	48	48	52	53	50	52	50	53	49	52	571660	963810	969822	297946	370069	282564	304884	482838	456915	356635	377938	1516556	740747	500039	408875	355663	762833	278258	564322
P07357	C8A	Complement component C8 alpha chain	16	12	19	10	11	7	14	17	13	7	11	17	14	9	7	12	15	9	7	19304.6	84813.5	112736	33553.2	14355.5	20432.7	62122	93293.4	54929.8	32072	45940.6	87528.9	74084	27231.6	18401.2	43978.9	62737.2	23925.4	19584.3
P07358	C8B	Complement component C8 beta chain	16	16	21	12	17	9	17	20	16	10	14	20	17	12	13	14	16	13	11	24036.2	107158	97252.8	46795.5	16529.4	35397.6	69927.9	109136	70716.4	51733.6	81515.4	104578	65682.5	27470.8	22349.2	50641.5	70172	40231.6	22134.5
P07360	C8G	Complement component C8 gamma chain	9	7	9	8	5	6	9	9	9	5	7	8	9	4	6	8	8	4	4	59996	287611	179591	90703.8	25467.8	66615.4	141198	227094	170925	74018.3	138661	166327	165812	45581.7	52986.1	100537	132118	64241.1	32264.4
P07384	CAPN1	Calpain-1 catalytic subunit	47	44	46	40	43	44	44	47	45	41	43	45	31	43	41	38	44	39	41	178449	217188	269757	142285	68223.4	130762	130088	190266	172666	155517	149537	180164	69672.1	125984	143798	123300	188761	109834	160748
P07437	TUBB	Tubulin beta chain	9	9	9	8	8	8	8	9	8	8	8	9	8	9	8	9	9	9	9	799441	1.01478e+06	1.07385e+06	374716	453163	338997	344238	506987	553422	424451	413977	886298	336832	614954	609120	361727	749726	358454	868437
P07451	CA3	Carbonic anhydrase 3	1	1	0	2	1	2	1	2	1	2	1	1	1	0	2	1	2	2	0	3661.24	20389	NaN	10012	18133.7	25495.8	25943.9	3717.35	76729	33694.5	25675	13439.3	9725.19	NaN	10574.4	6407.13	15859	4758.76	NaN
P07585	DCN	Decorin	17	15	19	15	17	13	12	18	14	15	15	30	20	15	16	17	18	15	17	145008	507315	1.01111e+06	143773	183917	161069	189070	168116	114022	171332	171979	3.45288e+06	2.65209e+06	418408	420726	305561	308596	302448	233512
P07602	PSAP	Prosaposin	22	14	22	14	22	13	18	20	18	12	15	20	17	20	20	20	21	17	19	330986	119057	311215	94488.2	412019	116324	123454	161322	90674.8	119021	105449	97527	105771	217274	180378	143240	206542	90644.9	161720
P07686	HEXB	Beta-hexosaminidase subunit beta	24	19	19	21	25	20	20	21	19	19	19	16	20	20	23	19	20	20	21	153072	95275.6	101180	136629	277572	152755	107731	177941	101551	101910	117449	40640.8	88411.5	128886	230473	104295	156360	130877	222751
P07711	CTSL	Procathepsin L	8	5	7	7	8	7	7	8	7	5	6	4	6	6	8	8	8	8	8	241858	107249	165500	275007	798037	334107	347520	327309	174681	224720	182928	27265.8	106588	212373	377128	262147	177977	242490	198283
P07737	PFN1	Profilin-1	19	19	21	15	20	17	17	20	18	15	15	20	20	18	18	16	18	18	19	482857	650857	592990	280385	347081	269782	294314	340690	382058	323282	311371	555249	871339	807569	556176	360619	739257	574231	610875
P07738	BPGM	Bisphosphoglycerate mutase	13	13	11	11	12	11	11	13	13	12	14	10	8	10	10	10	11	12	10	62440	129254	64950.3	111446	51712.8	82987	43298.5	65975.3	100880	117323	117342	94416.8	30999.2	59956	63630.1	53676.7	74971	69441.5	60928.9
P07741	APRT	Adenine phosphoribosyltransferase	14	11	16	14	17	15	14	14	13	11	12	14	12	13	14	14	13	12	13	221932	191949	215520	287428	337356	275176	297201	209298	219108	297537	229113	117158	137038	209686	230962	207368	240782	226092	156299
P07814	EPRS1	Bifunctional glutamate/proline--tRNA ligase	67	50	64	56	63	56	60	67	58	53	50	49	46	53	58	57	61	56	57	92188.8	69551.4	83862.4	77859.5	73375.1	76631.9	69570.8	92491.4	73900.5	86388.4	73601.8	36446.2	32860.1	76828.1	95514.1	74653	118046	76795.4	96541.5
P07858	CTSB	Cathepsin B	25	17	25	23	28	26	26	24	22	21	24	16	21	24	20	24	26	24	23	155644	60688.2	167229	135235	245974	202334	169362	158843	113124	154395	173736	37054.4	121496	167212	150312	193710	244443	186708	213313
P07900	HSP90AA1	Heat shock protein HSP 90-alpha	40	30	42	40	44	39	38	43	40	36	37	39	33	34	40	39	38	42	35	332624	277616	378321	363210	433899	400531	305674	351359	308459	361260	343179	213951	130235	276577	301502	266216	336268	406543	332262
P07902	GALT	Galactose-1-phosphate uridylyltransferase	9	7	9	9	10	8	8	10	10	7	8	4	5	6	9	6	9	9	7	65930.7	34545.9	33740.9	81880.1	93429	75770	81883.4	58640.7	56674.5	81133.5	74227.8	20362.4	19995.3	40358.8	60898.8	58444.1	46290.8	63375.1	39471.1
P07910	HNRNPC	Heterogeneous nuclear ribonucleoproteins C1/C2	21	18	19	19	19	19	19	21	20	20	20	18	18	19	18	19	19	19	19	479651	495562	618056	364495	615364	361172	275917	320320	310898	300946	309515	187723	431624	344544	479766	357477	514552	357695	449711
P07911	UMOD	Uromodulin	33	33	43	22	28	19	22	34	29	24	25	20	41	30	29	23	36	24	36	339049	1.77164e+06	2249655	113144	108980	108520	133137	861401	924853	273567	295478	78969.5	11462294	210700	496164	110841	1.42628e+06	86121.3	3.79122e+06
P07919	UQCRH	Cytochrome b-c1 complex subunit 6, mitochondrial	6	5	6	5	6	5	6	6	6	5	6	3	5	6	6	6	6	6	6	470799	47479.7	145519	192928	732231	196230	340192	349695	242454	155690	186892	63091.3	121368	206176	407158	414806	249076	341945	147687
P07942	LAMB1	Laminin subunit beta-1	61	43	68	34	61	32	41	47	36	28	28	53	59	53	47	44	57	34	56	145388	178763	232389	71496.5	148616	66469.8	49219.6	67388.9	58585.6	56268.7	47384.9	121909	129263	114898	100621	72236.8	145878	28083.8	139901
P07947	YES1	Tyrosine-protein kinase Yes	18	15	17	16	18	15	14	17	17	15	13	13	10	14	16	16	15	15	15	93115.6	90393.6	68715	94985.4	86962.5	103641	87575.5	87834.7	87054.1	103307	100525	40052.8	24813.5	56573.2	70794.5	67639.2	68941.6	60778.4	66847.5
P07948	LYN	Tyrosine-protein kinase Lyn	7	7	7	7	7	5	6	4	7	5	5	7	6	7	6	6	7	6	6	86331.5	141090	101613	41217.2	27054.7	40358.6	31664.4	60844.8	62557.2	39553.3	48528.8	59219.1	37057.7	114513	64346.8	46104.5	86355.9	44669.4	80616.5
P07949	RET	Proto-oncogene tyrosine-protein kinase receptor Ret	1	1	1	1	1	1	1	1	1	1	1	1	1	1	1	1	1	1	1	6.92084e+06	4947285	13788062	4.82752e+06	859587	1.88092e+06	9871821	4393278	5.73197e+06	2.65211e+06	4.10505e+06	21912910	4.48564e+06	1.72486e+06	5.03529e+06	5372905	5.68928e+06	2.20644e+06	4.01219e+06
P07951	TPM2	Tropomyosin beta chain	13	17	28	13	29	14	13	15	14	11	12	37	24	17	15	13	17	12	16	239848	1.24572e+06	1.22365e+06	132755	194897	156452	160439	232832	254939	221338	292158	6400738	492763	171293	242979	169450	257880	139626	267404
P07954	FH	Fumarate hydratase, mitochondrial	21	18	23	24	29	24	24	23	22	24	24	16	16	18	24	22	24	24	20	249664	131296	84651.4	515306	553542	602490	495392	281914	396260	569272	441102	47147.3	45472	126166	292197	301951	162560	393334	105508
P07996	THBS1	Thrombospondin-1	28	26	31	26	31	24	32	35	33	29	32	29	27	28	27	30	33	28	28	56322.2	111421	85516.5	125081	56701.2	73946.6	138521	157771	169273	133567	153077	87595.5	81009.1	85554	60207.1	84991.9	246887	65695	65048.7
P07998	RNASE1	Ribonuclease pancreatic	3	1	1	0	3	1	0	2	1	1	0	0	1	2	3	3	1	3	2	30840.3	16396.5	17566.4	NaN	110895	5909.48	NaN	37923.6	17005.7	22203.3	NaN	NaN	21879.1	25431.3	146005	43390.5	40473.8	37386.6	22782.1
P08069	IGF1R	Insulin-like growth factor 1 receptor	5	3	4	5	5	5	4	5	4	5	4	3	1	4	4	4	4	4	4	39949.9	21699.3	44348.7	53457.5	48012.1	57708.7	44136.1	36116.7	35684	51193.6	31406.6	21255.9	8533.32	20502.2	34679.3	33652.1	27610.8	27117.9	26092.7
P08123	COL1A2	Collagen alpha-2(I) chain	19	17	25	9	21	8	10	14	10	9	10	21	23	22	21	12	24	14	24	245855	371970	1.47873e+06	55212.1	111821	44055.8	20208.9	26909.5	51433.9	42207.9	47326.7	270833	1711264	802007	884169	136140	439288	430850	805040
P08133	ANXA6	Annexin A6	78	75	78	73	78	70	76	77	71	71	74	78	67	70	73	71	72	73	72	347106	644281	530612	287864	363400	311320	350662	341968	364779	389121	408447	557817	182198	289949	329783	181048	311345	305376	346767
P08134	RHOC	Rho-related GTP-binding protein RhoC	1	1	1	1	1	1	1	1	1	1	1	1	1	1	1	1	1	1	1	1.0276e+06	204364	846929	541872	763971	451721	913264	1.11751e+06	630717	412085	404586	602085	347426	426819	778832	572549	921535	734141	511639
P08138	NGFR	Tumor necrosis factor receptor superfamily member 16	6	2	6	1	3	1	0	4	2	1	1	6	2	4	1	0	4	1	2	45684.2	21402.7	15965.8	12394.2	10277.9	7412.06	NaN	20984.6	17412	5497.59	10630.8	32850	17199.4	19398	18763.5	NaN	34616.8	18839.8	10136.2
P08174	CD55	Complement decay-accelerating factor	4	3	6	1	5	1	2	1	1	1	1	5	6	4	3	2	5	2	4	113641	105678	457265	16432.3	52071.2	13192.4	25761.7	69552.6	28529.4	17349	22043.9	329755	224427	92433.4	81175.2	57453.4	120170	37745.8	133686
P08183	ABCB1	ATP-dependent translocase ABCB1	37	25	33	43	42	42	43	40	40	39	38	2	15	28	35	34	31	39	25	63311.9	37717.3	40565.2	155243	79098.5	171473	145941	84665.2	115403	134493	141684	7744.5	18090.5	40322.9	76954.8	88804.7	65238.3	88405	48561.3
P08185	SERPINA6	Corticosteroid-binding globulin	8	9	10	9	8	9	9	8	9	8	9	10	8	5	8	8	8	7	5	41394.2	126608	164913	177528	21417.1	77152.9	157124	137961	113588	82201.2	110793	169751	57822.6	32881.2	54033.1	86519	84721.3	74794.8	39751.2
P08195	SLC3A2	4F2 cell-surface antigen heavy chain	31	30	23	34	36	33	34	33	32	31	32	3	19	26	30	32	26	31	26	315736	100242	29056.6	576319	508211	663898	728608	399412	453740	633218	635707	27296.8	22736.9	128343	339852	324999	112407	405403	90863.9
P08236	GUSB	Beta-glucuronidase	28	17	30	31	35	35	29	26	22	30	33	12	8	14	24	26	24	24	21	83314.9	74570	73385.2	102659	185027	296890	66078.8	46284.1	57564.1	125703	183732	26213.5	11671	27111.1	59256.8	55351.2	60394.4	56747.6	58446.8
P08237	PFKM	ATP-dependent 6-phosphofructokinase, muscle type	29	22	29	25	32	27	31	29	27	26	27	28	20	24	29	28	26	26	27	79372.6	59330.6	57823.5	107499	67882.3	69470.8	125124	116670	100108	134639	106481	46329.2	20165.3	53859.3	101139	96013.5	76803.4	107474	64163.5
P08238	HSP90AB1	Heat shock protein HSP 90-beta	62	56	67	55	62	57	61	67	61	56	56	56	56	63	62	61	64	64	61	299629	279812	345724	308606	310276	315940	270491	397051	322081	309084	277899	198142	135232	295811	305006	211038	386344	312945	377133
P08240	SRPRA	Signal recognition particle receptor subunit alpha	8	9	8	5	8	6	7	8	8	7	7	3	5	6	5	7	6	8	6	27029.3	35610.7	42295.7	26279.1	30317.4	26294.3	23083.5	31893.7	24759.3	30438.5	30756.3	18269.8	17376.4	31329	28082.8	18734.9	45264.8	19923.1	30151.6
P08243	ASNS	Asparagine synthetase [glutamine-hydrolyzing]	1	1	1	1	1	1	1	1	1	1	1	0	1	1	1	0	1	0	1	26401.2	21519.4	18609.4	13081.4	7976.97	11133.4	15501.3	35227.7	24923.7	14331.7	23530.4	NaN	5019.93	32808.1	13554.4	NaN	51363.2	NaN	27296
P08246	ELANE	Neutrophil elastase	8	6	8	3	6	3	4	6	7	2	3	6	9	9	5	2	9	7	9	142561	298098	105155	74648.6	32402.5	52177.7	52426.9	66373.1	93304.1	57927.5	56675.2	65944	105179	606016	49268.5	23046.9	137865	49468.4	290402
P08253	MMP2	72 kDa type IV collagenase	8	6	13	2	3	2	2	6	4	1	2	9	8	6	3	3	6	2	7	43669.4	117076	314552	21347.1	19667.7	18259.9	21868.5	37688.4	39740.7	22489	39534.7	111488	57872	26049.5	37362.5	27997.8	55961.7	16114.7	63977.3
P08263	GSTA1	Glutathione S-transferase A1	19	16	17	26	25	25	25	22	20	24	20	1	17	17	21	24	21	24	13	349120	322689	64544.4	5558985	854967	6735694	4.92079e+06	1.32296e+06	2.13403e+06	7650385	4330914	5864.02	196548	110666	309051	2.80949e+06	502059	3.49378e+06	50587.1
P08294	SOD3	Extracellular superoxide dismutase [Cu-Zn]	11	13	15	12	10	10	8	10	10	11	10	13	13	12	12	13	12	12	9	196654	1.62981e+06	698091	293836	385911	167380	537880	269524	335412	445181	462581	4.05683e+06	709799	128822	104014	241551	262325	207653	93456.6
P08311	CTSG	Cathepsin G	3	5	7	1	3	1	2	4	2	1	2	5	7	5	2	1	4	4	4	58414.2	420132	262031	36350.2	17301.4	9650.91	44795.3	73254.9	63711.7	20730.3	68818.7	780280	419347	95661.6	14549.1	14211.4	60045.1	185984	44092.8
P08397	HMBS	Porphobilinogen deaminase	4	2	1	4	2	4	4	4	4	4	4	3	1	2	3	3	2	3	2	31455.4	35581.1	13881.4	32591.1	14522.8	32204.9	21491.4	22198.8	20343.3	37465.4	33970.9	12674.9	11773.2	14651.9	21133.7	17300.2	26316	21909.1	22476.5
P08473	MME	Neprilysin	52	39	45	54	59	57	56	52	55	59	55	5	30	44	55	56	48	58	47	229085	55578	43676.2	604614	420610	792691	695833	274139	417873	738145	584294	3295.33	28148.3	109290	315671	368397	120870	437262	110776
P08493	MGP	Matrix Gla protein	1	1	2	1	2	1	1	1	1	1	1	2	1	1	1	1	1	1	1	155422	605081	1.11116e+06	189333	677898	172130	176042	163211	378284	244297	334857	850663	363348	57770.8	79402.4	37248.6	61850.7	90185.1	70184.2
P08514	ITGA2B	Integrin alpha-IIb	1	5	2	5	5	4	4	1	5	1	1	2	1	4	1	3	1	4	2	19948.9	323029	7258.63	163402	52824.5	36525.8	84817.4	32162.4	70887.4	19844.5	35198.2	100293	14638.5	40840.8	18979.4	47688.5	7436.76	70980.8	16918.3
P08519	LPA	Apolipoprotein(a)	0	1	1	0	0	1	1	1	1	1	1	1	1	0	1	1	0	1	0	NaN	33072.1	1845.25	NaN	NaN	31139.3	225720	468639	124994	80011.3	150219	28917.7	20029.6	NaN	18194.5	14982.6	NaN	84373.9	NaN
P08559	PDHA1	Pyruvate dehydrogenase E1 component subunit alpha, somatic form, mitochondrial	27	21	24	27	32	28	28	30	30	27	25	22	22	25	26	26	27	26	21	170211	118009	92901.9	303289	369402	342213	273718	185300	265869	373969	300087	53397.3	66636.2	117077	230016	232383	158518	232552	98528.4
P08567	PLEK	Pleckstrin	6	5	6	3	4	0	2	5	4	0	2	6	5	3	4	3	6	6	4	67925.1	56123.5	33271.5	24224	11731.6	NaN	10964.3	46300.3	39864.5	NaN	15006.1	39070.1	95078.3	9310.09	26228.8	30343.8	50077	51858.5	39074.1
P08571	CD14	Monocyte differentiation antigen CD14	10	10	10	7	9	6	9	9	9	6	8	10	10	10	9	10	10	10	9	101465	147376	141399	52299.8	48377.7	33583.4	63104.4	95311.9	112566	48743.1	51826.9	72524.6	74686.1	75012.7	60481	63685.5	106726	61669.2	107536
P08572	COL4A2	Collagen alpha-2(IV) chain	19	13	20	9	19	10	14	17	18	15	18	17	19	17	17	16	18	19	18	124333	93693.8	220561	39804.5	114608	42482.1	115780	120606	96045.8	104390	88988.7	166412	308645	176917	101151	100118	209295	94374.2	141961
P08574	CYC1	Cytochrome c1, heme protein, mitochondrial	15	14	15	15	16	15	15	16	14	14	14	10	14	14	14	15	15	15	13	320448	147087	134932	544259	549015	572391	478071	375258	379464	564216	456089	47004.1	71920.3	146351	352876	370401	223523	388871	127798
P08575	PTPRC	Receptor-type tyrosine-protein phosphatase C	38	37	40	5	8	3	9	27	26	6	11	25	36	38	23	22	35	21	31	103013	265932	206953	10803.1	8952.81	15705.3	18494	46389	47518.3	21953.6	23842.3	49860.1	101552	225822	49769.5	38050.2	121558	48395.8	83938
P08579	SNRPB2	U2 small nuclear ribonucleoprotein B''	4	3	4	3	4	4	3	4	4	4	4	0	4	4	3	4	4	3	4	137951	145180	124797	79599.9	109233	73249	68392.9	81570.5	73195.8	74627.8	67539.1	NaN	55479.5	125657	102114	76445.3	116869	65217.5	130956
P08582	MELTF	Melanotransferrin	1	0	2	2	2	1	1	0	1	0	0	1	0	0	1	2	2	0	2	18428.6	NaN	12705.8	2840.62	68873.4	14093.3	15713.6	NaN	11707.3	NaN	NaN	13100.4	NaN	NaN	101968	83081.5	69502	NaN	102659
P08603	CFH	Complement factor H	52	44	60	38	56	31	52	56	45	29	35	60	56	46	46	53	52	52	43	89850.5	110630	302039	68187.3	77058.8	37537.9	116669	154167	108887	46943	65781.9	240048	375475	86263.5	107019	151245	190886	104803	92039.2
P08621	SNRNP70	U1 small nuclear ribonucleoprotein 70 kDa	16	16	17	12	17	14	13	16	15	11	11	13	13	15	15	15	15	15	15	94721.7	85092.3	104161	74824.4	141082	70458.7	48964.2	56721.5	52529.6	56829	49956.3	29932	83874.3	92249.7	111026	88835.7	100795	65506.7	105493
P08637	FCGR3A	Low affinity immunoglobulin gamma Fc region receptor III-A	1	1	1	0	0	0	0	1	0	0	0	1	1	1	1	0	1	1	0	187564	227157	201197	NaN	NaN	NaN	NaN	80746.9	NaN	NaN	NaN	62464.5	59023	89502.3	232838	NaN	262801	263039	NaN
P08648	ITGA5	Integrin alpha-5	10	9	11	5	8	4	5	8	6	5	5	15	4	9	7	6	8	7	10	62089	109153	34875.5	28407.8	31032.5	28794.2	21403	34703.4	32756.4	23740.8	32495.3	291902	24448	49218.8	46848.1	35325.6	65189.1	28131.8	62014.2
P08651	NFIC	Nuclear factor 1 C-type	5	5	6	4	5	3	1	4	4	3	3	4	3	5	4	4	3	3	4	31593.9	34113	62966.3	26614.9	25219.5	31915.1	28870.7	23278.5	24054.5	30266.7	24349.3	15625.6	26840.6	28123.6	29462.3	23128.4	24151	10128.4	54720.1
P08670	VIM	Vimentin	82	88	91	68	93	68	73	78	75	72	72	100	93	84	78	72	82	77	83	527975	1727523	1.36758e+06	204435	304711	182947	260885	442478	436784	268325	382714	1.41584e+06	1425933	653054	486685	326049	713783	369581	790441
P08697	SERPINF2	Alpha-2-antiplasmin	14	15	17	15	10	11	14	16	15	13	14	16	13	7	12	16	12	12	10	69712.3	122165	165618	122380	44453.3	77337	99986.1	111622	118567	82793.5	94922.3	137220	67077	59851.2	88734.9	77289.3	86265.3	81618.6	84540.3
P08708	RPS17	40S ribosomal protein S17	8	8	9	5	8	6	7	7	5	6	6	8	8	5	6	7	8	7	4	142136	190269	196659	81860.5	198424	83026	90994.3	123598	123342	69059.5	73574.5	108340	163382	213426	109808	99393.5	190431	102825	200435
P08727	KRT19	Keratin, type I cytoskeletal 19	64	61	68	55	67	59	54	59	58	55	54	56	60	57	62	62	64	59	64	303298	358242	790301	234855	372140	223634	120988	203829	290582	243396	180506	167494	221967	235906	243850	309035	375179	142902	392017
P08729	KRT7	Keratin, type II cytoskeletal 7	34	33	42	28	33	29	29	37	32	30	30	34	35	32	28	31	39	30	34	196212	428370	842094	111076	184493	90639.5	86561.7	145695	155109	161102	141340	230865	287197	216535	163559	297065	389665	100315	253601
P08754	GNAI3	Guanine nucleotide-binding protein G(i) subunit alpha-3	8	7	8	8	8	7	8	8	7	7	7	8	7	8	7	7	8	7	7	169925	122374	228530	96620.9	130206	100349	108242	133377	118312	77766.1	80578.9	127916	61653.1	132012	145737	122565	168948	118736	155853
P08758	ANXA5	Annexin A5	38	35	40	33	36	37	36	37	35	33	34	37	36	33	36	35	37	33	35	557570	761226	917636	381583	485682	407023	364313	502348	424098	416613	461127	795783	349530	375418	592371	366653	681546	393476	610238
P08833	IGFBP1	Insulin-like growth factor-binding protein 1	3	0	1	3	5	2	3	0	0	0	0	0	3	2	3	1	1	4	0	37225.5	NaN	2668.25	32913.7	192652	23806.9	28344.6	NaN	NaN	NaN	NaN	NaN	52436.5	49882.2	344016	37782.6	41345.5	350662	NaN
P08865	RPSA	40S ribosomal protein SA	21	22	22	17	23	21	21	21	21	19	17	18	20	21	20	19	21	20	20	247947	228793	280302	171287	283176	168181	163263	201999	191963	165310	176122	166286	185658	191024	224215	163540	283862	196603	228346
P08962	CD63	CD63 antigen	1	2	4	1	2	1	2	2	3	2	2	2	3	4	3	2	3	2	2	181183	359099	236504	92031.6	93620.8	93191	121382	141807	131412	117644	128995	118975	65960.5	116070	70460.3	57158.6	117091	64598.3	101544
P09001	MRPL3	39S ribosomal protein L3, mitochondrial	3	2	3	3	3	3	3	3	3	2	3	0	2	3	3	3	2	3	3	27320.5	24408.3	24189.4	32480.7	35711.2	29410.8	35031.7	20768.6	34277.3	27687.5	26935.1	NaN	8999.83	21959.2	27200.6	26469.6	19587.2	24705.8	13914.7
P09012	SNRPA	U1 small nuclear ribonucleoprotein A	9	8	11	10	12	9	9	10	9	10	9	9	9	9	10	10	11	10	9	115428	139527	157634	86255.7	94153.2	101692	63488.8	77997.9	69278.1	76239.5	68220.7	36017.5	61760.1	95730.8	77428.3	62819	101487	51871.4	104197
P09038	FGF2	Fibroblast growth factor 2	4	4	5	2	5	3	3	4	5	4	4	4	4	4	4	4	5	3	3	49507.3	114188	86080.7	40326.4	46493.3	42729.9	19010.9	26662.8	40789.1	38723.7	30183.6	32344	105249	53884.7	32329.2	58831.3	62076.5	24433.2	69890.7
P09104	ENO2	Gamma-enolase	8	9	12	2	5	2	4	9	5	4	5	10	10	5	6	6	5	4	6	48845.3	131303	150694	84598.8	20664.3	20924.8	29232.8	32168.4	36908.4	45674.5	33777.3	218102	73600.5	37282.3	27793	41019.2	46295.3	31805	45759.6
P09105	HBQ1	Hemoglobin subunit theta-1	0	0	0	0	0	0	0	0	0	1	1	0	0	1	0	0	0	0	0	NaN	NaN	NaN	NaN	NaN	NaN	NaN	NaN	NaN	27538.6	45327.4	NaN	NaN	34737.5	NaN	NaN	NaN	NaN	NaN
P09110	ACAA1	3-ketoacyl-CoA thiolase, peroxisomal	29	16	18	28	34	29	29	27	26	25	26	7	23	21	28	26	23	28	20	292105	79384.9	35872.7	328869	879359	521272	492294	294754	265111	503586	480222	11208.1	75810.2	120862	351683	402437	112644	394824	101278
P09132	SRP19	Signal recognition particle 19 kDa protein	2	2	2	1	1	0	0	1	0	0	0	0	2	1	2	2	2	2	2	23754.7	6012.62	8407.67	897.13	50157.1	NaN	NaN	28326.6	NaN	NaN	NaN	NaN	45124.2	60445.6	28660.1	23876	42224.7	30630.4	36829.2
P09210	GSTA2	Glutathione S-transferase A2	0	0	0	1	0	1	1	1	1	1	1	0	1	1	1	1	1	1	1	NaN	NaN	NaN	65200.5	NaN	108985	99823.9	8939.51	26418.8	40898.9	45572.2	NaN	296379	109502	209371	4996302	817493	7.49594e+06	61669
P09211	GSTP1	Glutathione S-transferase P	20	19	20	17	18	18	17	18	17	18	19	19	19	17	19	18	19	18	18	1.29883e+06	811577	1.51397e+06	736285	677028	782773	538107	1.11207e+06	785550	711420	679666	677413	646861	1.03024e+06	1489847	887015	1.89266e+06	971399	1.57747e+06
P09234	SNRPC	U1 small nuclear ribonucleoprotein C	2	1	2	2	2	2	2	2	2	2	2	2	2	2	2	2	2	2	2	184857	90784.5	391310	77470.8	244078	84946.7	60297.6	112558	82558.6	48620.7	59045.1	37446.9	63843.9	144467	129162	90848.2	155940	71842.7	163588
P09237	MMP7	Matrilysin	3	11	12	0	1	0	1	8	5	3	3	9	11	4	4	3	11	1	10	28930.3	179753	231228	NaN	28586.1	NaN	798.854	159043	73949	24364.4	50700.1	279944	610720	125536	84955.4	23517.2	374459	25818.1	188242
P09326	CD48	CD48 antigen	2	3	2	0	1	0	0	0	0	0	0	1	2	3	0	0	2	0	0	16939.9	72954.2	63761.7	NaN	14345.6	NaN	NaN	NaN	NaN	NaN	NaN	7661.29	15063.5	35429.5	NaN	NaN	25215	NaN	NaN
P09327	VIL1	Villin-1	46	31	24	48	50	48	47	47	48	47	49	4	25	30	45	45	39	45	37	150560	69707	12396.3	451942	251342	323046	319573	234463	319800	328228	367263	27998.5	35535.5	71860.5	216086	249467	114240	244675	96978.7
P09382	LGALS1	Galectin-1	13	14	16	11	13	11	12	11	13	10	12	15	13	11	12	11	13	13	13	963588	1.20887e+06	3.52707e+06	208079	928875	193701	339329	587876	324287	163560	214588	3791840	2.28241e+06	986736	1.12994e+06	592638	971837	522109	2.01717e+06
P09417	QDPR	Dihydropteridine reductase	24	16	19	23	26	23	24	22	23	25	24	16	19	19	20	21	20	22	19	367910	119720	110613	635042	690174	716178	701251	427722	460720	717580	609426	75141.4	116495	125256	307287	324520	161966	510700	139831
P09429	HMGB1	High mobility group protein B1	23	16	25	18	24	19	16	18	17	17	17	17	20	22	22	20	22	17	22	230760	331867	518873	161457	314506	124140	94712.2	124840	121095	104997	88340.8	192038	269990	344724	270688	180372	260719	149077	365448
P09455	RBP1	Retinol-binding protein 1	17	13	20	11	16	10	11	14	12	13	12	16	18	18	15	11	17	12	20	132263	145512	447983	32731.4	33300.4	35472.5	43942.3	57929.1	71478.2	51125.2	59553.6	100819	124315	174567	155356	53682.3	147384	68314.4	354108
P09467	FBP1	Fructose-1,6-bisphosphatase 1	45	29	30	49	50	48	50	47	48	48	47	16	30	31	40	43	36	45	33	358897	72856.7	49062.5	962097	635052	973503	878001	325351	515106	778839	936465	10576.8	90627.5	138138	375618	383726	206377	567537	129870
P09471	GNAO1	Guanine nucleotide-binding protein G(o) subunit alpha	9	9	10	5	8	7	7	8	8	6	7	9	7	5	9	5	10	9	9	48365.6	116668	60193.1	24533	21935.5	31646	26919.4	34772.1	57726.3	35235.4	46692.9	106677	35586	24520.6	53958.2	27049.6	45385.5	40366.7	45824.1
P09486	SPARC	SPARC	10	5	12	5	11	7	7	9	6	3	4	10	8	9	12	10	10	8	10	79892	115365	186752	47494.7	131767	50726.7	45490.3	38430.7	31552.3	25940.6	28518.4	122698	71028.1	61601.5	139837	26103.9	89251.6	34280.7	125007
P09488	GSTM1	Glutathione S-transferase Mu 1	15	19	24	13	16	19	20	11	12	17	17	12	19	21	13	18	10	11	14	41243.4	153465	237268	69302.2	43476.2	128359	67099.4	31657.7	45275	114382	132062	68803.4	81587.1	113984	52191.1	77049.7	28594.3	42875.7	47463
P09493	TPM1	Tropomyosin alpha-1 chain	14	18	20	15	28	15	13	15	14	13	15	33	18	14	11	14	17	17	15	136540	576023	619611	108902	186506	127549	91125.8	151092	199674	151230	192661	3133528	281098	102335	151115	119222	173758	110463	159025
P09496	CLTA	Clathrin light chain A	9	9	9	9	9	9	9	9	9	8	7	9	8	8	8	8	8	8	8	600772	409862	454331	493220	711817	592899	507698	438060	413113	410168	525583	181042	302780	303299	394116	330555	428632	280878	361283
P09497	CLTB	Clathrin light chain B	12	12	13	12	13	12	13	12	12	12	11	11	12	12	12	11	12	12	12	176254	192705	184048	213042	230009	247737	203310	176710	179616	182278	171485	140702	139297	108676	115956	118982	145144	101985	128743
P09525	ANXA4	Annexin A4	44	38	40	40	42	39	40	42	41	41	40	39	38	37	43	40	44	38	43	461291	277271	240367	309897	325618	330573	321498	585069	359990	354512	324920	162692	127040	223191	373680	169704	399172	282785	261184
P09543	CNP	2',3'-cyclic-nucleotide 3'-phosphodiesterase	32	29	30	27	34	29	30	31	28	26	28	28	23	25	27	26	27	29	24	86591.6	76776.3	77833.2	109638	87410.5	121300	85099.7	81876	87715.3	129791	77153.9	43473.4	33423.9	62014	105135	120556	112327	92563.8	91806.3
P09601	HMOX1	Heme oxygenase 1	10	8	8	10	11	9	10	10	11	8	10	3	5	7	8	7	7	7	10	115211	97076	32656.9	122742	176605	127688	166042	164101	103393	119251	128775	11375.8	43681.6	94506.5	154076	92331.8	104232	156203	214072
P09619	PDGFRB	Platelet-derived growth factor receptor beta	18	17	18	11	14	11	12	16	15	13	15	18	15	16	16	17	18	15	16	75725	128227	120706	31530.4	27208.4	30937.3	22986.2	39715.2	50039.4	35072.9	41997.6	105714	44285.3	64138	66849.2	41420.6	79884	29788	87342.1
P09622	DLD	Dihydrolipoyl dehydrogenase, mitochondrial	23	19	26	28	38	29	31	29	30	30	27	21	20	20	22	25	23	32	20	148528	75544.9	77420.5	285657	490312	348446	249288	188863	207560	296896	247008	48769.9	78543.9	95371.1	217360	248253	131141	295046	83518.7
P09651	HNRNPA1	Heterogeneous nuclear ribonucleoprotein A1	31	27	32	27	31	26	27	28	27	24	24	28	29	30	30	29	31	29	29	516080	388258	589738	301565	440816	263255	235119	307058	283597	209870	197826	152624	391985	462577	415145	282365	513777	306029	531023
P09661	SNRPA1	U2 small nuclear ribonucleoprotein A'	12	11	12	11	12	12	11	11	11	12	9	10	11	10	11	12	12	12	12	155569	213385	205394	120086	175648	125933	94120.5	113134	103755	99524.9	103719	70422.3	136483	208670	179324	121873	201432	120671	183264
P09668	CTSH	Pro-cathepsin H	11	7	12	9	10	10	10	10	11	9	8	2	11	10	9	9	11	12	11	267937	128596	312314	250275	231162	354975	427032	359568	229082	411072	280892	28163.2	83036.3	164466	237509	228303	204934	312141	178528
P09669	COX6C	Cytochrome c oxidase subunit 6C	11	9	13	14	14	14	14	12	15	13	12	9	8	10	12	11	11	12	10	182066	111849	91400.2	424453	366135	433038	317144	232250	291080	458415	304409	38686.4	38758.1	128475	233731	253456	142599	254194	96490.9
P09758	TACSTD2	Tumor-associated calcium signal transducer 2	9	9	10	6	9	5	8	9	8	5	8	10	8	10	9	9	9	7	9	101330	98673.4	121560	81437.5	65221.4	61163.7	42529.3	69917	68886.5	66262	59999.6	75429.2	39046.8	80839.2	78049.2	156670	128899	40209.7	64402.7
P09871	C1S	Complement C1s subcomponent	16	13	18	11	15	11	16	17	13	9	12	16	17	13	13	15	16	12	12	33412.9	162658	83635.5	42496.5	33247.3	31969.1	66559.2	58052.3	66700.5	37442.3	45727.1	116558	62987.3	32149.9	48296	51996.2	61003.9	26518.1	37051.2
P09874	PARP1	Poly [ADP-ribose] polymerase 1	39	41	40	34	44	36	33	39	36	32	35	23	36	41	40	36	37	30	38	61598.2	95197.6	80804	44963.6	66762.4	45089.5	31474.3	41224	40654.9	45003.7	34800	20438.8	63842.3	121688	88313.6	61873	77359.5	32287.4	96344.9
P09914	IFIT1	Interferon-induced protein with tetratricopeptide repeats 1	4	4	5	3	4	3	2	4	2	2	3	4	2	1	4	4	4	3	3	51374.4	26280.2	51187.7	33943.3	58848.5	51311.7	39633.3	39926.3	40130.1	29448.1	22261.5	33001.4	26402.7	49057.8	53514.5	57727.6	58956	34209.4	191099
P09917	ALOX5	Polyunsaturated fatty acid 5-lipoxygenase	6	8	9	4	5	2	4	8	5	4	4	6	6	7	0	3	6	1	6	32042.8	57816	107114	12661.6	14529	42963.2	12711.6	41439.1	25133.8	11676.4	12910.3	37696.4	46287.8	60053.1	NaN	20847.8	50494.8	134610	42910
P09936	UCHL1	Ubiquitin carboxyl-terminal hydrolase isozyme L1	17	19	20	17	21	17	18	18	19	15	15	20	18	16	18	17	19	16	18	206937	136254	132903	135993	76446.6	130962	111540	133148	186612	125753	158677	202061	159922	105492	159793	110089	274577	128704	200823
P09960	LTA4H	Leukotriene A-4 hydrolase	45	37	48	41	49	42	42	48	44	41	41	39	34	37	40	40	44	43	38	151091	142651	134548	169432	100646	170168	143256	140719	151329	189432	164977	86447.7	56686.4	130390	155974	128765	152696	135474	144611
P09972	ALDOC	Fructose-bisphosphate aldolase C	22	24	25	17	22	18	15	19	21	17	19	21	20	17	19	17	19	18	17	103760	219152	289231	85624.7	61294.1	82039.4	71486	74098.4	73297.2	95648.4	85298.5	188989	133926	86631.3	87279	86646.3	102743	84524.5	90388.5
P0C024	NUDT7	Peroxisomal coenzyme A diphosphatase NUDT7	0	0	0	1	1	1	1	1	0	1	1	0	0	1	0	0	0	0	0	NaN	NaN	NaN	10550.6	9152.12	21675.1	16006.5	8085.07	NaN	14163.9	18075.6	NaN	NaN	2139.06	NaN	NaN	NaN	NaN	NaN
P0C0L4	C4A	Complement C4-A	82	84	96	82	77	79	90	89	88	80	85	91	80	71	72	79	87	85	82	94509.6	272489	369757	171810	37832	169323	502999	403725	334372	135326	202860	192413	130808	68624.9	76449.1	118979	250557	259730	185193
P0C0L5	C4B	Complement C4-B	4	8	6	2	3	3	5	4	5	6	3	4	4	3	3	5	4	4	4	33730.5	101422	169714	61809.1	15332.1	55933.3	76823.6	119926	97077.5	12351.1	33929.8	85023	233108	40758.1	22750	26773.9	90035.9	101989	59114.4
P0C0S5;Q71UI9	H2AZ1;H2AZ2	Histone H2A.Z;Histone H2A.V	4	5	5	4	7	4	5	5	5	5	5	5	6	4	4	4	3	4	4	440814	762816	831582	242846	743709	233094	207731	258803	280464	263803	325092	264471	802643	478015	346813	215538	503273	243966	579354
P0CG29;P0CG30	GSTT2;GSTT2B	Glutathione S-transferase theta-2;Glutathione S-transferase theta-2B	12	1	13	8	11	8	7	3	10	8	7	9	0	11	13	1	11	7	11	59452.8	8141.12	178099	55879.5	32465.8	42517.4	35943.9	14754.5	53635.2	86448.7	53916.1	60001.7	NaN	51667.8	161798	4315.24	71114.2	49618.4	88766
P0CG38	POTEI	POTE ankyrin domain family member I	2	3	3	2	3	2	2	3	3	1	2	3	2	2	3	3	2	3	2	954510	402960	1.08847e+06	216573	589528	168841	524994	275942	140903	141678	217093	2.04899e+06	110669	130590	648302	544406	697373	269311	481774
P0CG39	POTEJ	POTE ankyrin domain family member J	4	4	4	4	4	4	4	4	4	4	4	5	4	4	4	4	4	4	4	1.99017e+06	1.96071e+06	2.09052e+06	970485	873459	1.12021e+06	1.22703e+06	1.5535e+06	783850	869621	973409	968251	407071	750243	881983	731042	1.0442e+06	625779	1.09078e+06
P0CW19;P0CW20	LIMS3;LIMS4	LIM and senescent cell antigen-like-containing domain protein 3;LIM and senescent cell antigen-like-containing domain protein 4	2	2	2	0	1	0	1	2	1	0	0	2	1	1	1	1	1	1	1	15761	8224.93	3563.85	NaN	979.988	NaN	8440.04	7312.85	5335	NaN	NaN	29891.3	24305	21160.5	19133.2	10306	36998.5	8760.48	31624.2
P0DI81;P0DI82	TRAPPC2;TRAPPC2B	Trafficking protein particle complex subunit 2;Trafficking protein particle complex subunit 2B	1	0	0	0	1	1	0	1	1	1	0	0	0	0	0	0	0	0	0	5957.45	NaN	NaN	NaN	26312.8	34183.7	NaN	27349.2	28910	33677	NaN	NaN	NaN	NaN	NaN	NaN	NaN	NaN	NaN
P0DJ07	PET100	Protein PET100 homolog, mitochondrial	2	1	1	2	2	2	2	2	2	2	2	0	0	1	0	1	1	2	0	16810.3	26343.7	14739.5	39568.5	40849.6	80772.1	59280.9	28505.2	45031	60989.9	39190.8	NaN	NaN	29029.1	NaN	25371.6	35765.1	28288.4	NaN
P0DJI8	SAA1	Serum amyloid A-1 protein	0	2	0	1	2	2	1	7	2	0	1	0	0	0	1	1	0	7	0	NaN	291646	NaN	5893	25528.2	9235.06	200978	256306	20932.1	NaN	39514.1	NaN	NaN	NaN	18697.2	33775.7	NaN	2.29564e+06	NaN
P0DJI9	SAA2	Serum amyloid A-2 protein	0	1	2	1	2	1	1	8	2	1	2	0	0	0	0	1	0	5	0	NaN	176028	2538.69	6674.4	3427.91	23147.4	171450	102861	19780.2	70105.4	51586.1	NaN	NaN	NaN	NaN	4912.46	NaN	1.06713e+06	NaN
P0DMM9;P0DMN0	SULT1A3;SULT1A4	Sulfotransferase 1A3;Sulfotransferase 1A4	2	2	1	0	3	2	2	1	3	3	1	3	1	1	0	0	1	1	0	13510.1	9133.32	4263.66	NaN	11775.6	11067.4	11415.5	65568.7	8218.81	50638.4	9529.25	38378.7	16270.5	23694.4	NaN	NaN	10380	19467.8	NaN
P0DMV8;P0DMV9	HSPA1A;HSPA1B	Heat shock 70 kDa protein 1A;Heat shock 70 kDa protein 1B	48	47	50	45	48	47	46	46	46	44	48	45	45	43	47	46	47	47	45	491110	513510	914494	490664	605915	465824	393841	465083	391145	440531	451726	742541	471125	352598	444023	499684	475480	681856	495510
P0DN76;Q01081	U2AF1L5;U2AF1	Splicing factor U2AF 35 kDa subunit-like protein;Splicing factor U2AF 35 kDa subunit	9	8	10	6	9	5	8	9	7	5	4	8	8	8	9	9	9	8	8	112668	109537	178711	74958.8	156422	83287.1	67107.7	74420.4	78275.8	55448.7	65627.6	53142.3	87555.1	80121.9	112765	84172.8	118514	78208.1	108751
P0DOY2;P0DOY3	IGLC2;IGLC3	Immunoglobulin lambda constant 2;Immunoglobulin lambda constant 3	6	11	11	8	9	8	10	7	9	6	8	11	8	7	7	7	8	7	7	170345	1.15561e+06	1.8988e+06	384630	150493	157157	657006	746436	589325	255577	339803	1.77909e+06	1.07903e+06	721127	211349	481895	1078909	685843	264311
P0DP01	IGHV1-8	Immunoglobulin heavy variable 1-8	1	1	0	1	1	1	1	1	1	0	1	1	1	1	1	1	1	1	0	148562	180683	NaN	128662	41078.4	64305.8	27033.3	19963.7	47555.5	NaN	15802.4	74369	72488.3	140243	51855.5	78179.2	107454	66602.6	NaN
P0DP02	IGHV3-30-3	Immunoglobulin heavy variable 3-30-3	0	1	1	0	1	0	0	0	0	0	0	1	0	1	1	0	0	0	0	NaN	25840.1	136378	NaN	26572.5	NaN	NaN	NaN	NaN	NaN	NaN	59920.4	NaN	44343.6	12795.6	NaN	NaN	NaN	NaN
P0DP08	IGHV4-38-2	Immunoglobulin heavy variable 4-38-2	1	0	1	0	1	0	0	0	1	0	0	0	0	0	0	0	0	0	0	8320.86	NaN	51639.5	NaN	6030.93	NaN	NaN	NaN	3566.57	NaN	NaN	NaN	NaN	NaN	NaN	NaN	NaN	NaN	NaN
P0DP23;P0DP24;P0DP25	CALM1;CALM2;CALM3	Calmodulin-1;Calmodulin-2;Calmodulin-3	18	18	18	19	19	18	17	19	19	17	18	19	18	19	18	18	18	18	18	379183	465109	618302	455595	763093	371674	281945	423404	494120	460820	395414	759184	631314	493460	480729	430562	520042	408666	538098
P0DPP9;Q3ZM63	ETDB;ETDA	Embryonic testis differentiation protein homolog B;Embryonic testis differentiation protein homolog A	2	2	2	2	2	2	2	2	2	2	2	0	2	2	2	2	2	2	2	99984.9	41733.3	12796.8	203235	48358.6	199280	157240	71586.7	25322.1	66454.1	57004.3	NaN	31868	113627	124075	125441	99303.3	187743	95613.9
P0DTE1	IGHV3-38-3	Probable non-functional immunoglobulin heavy variable 3-38-3	0	1	1	0	0	0	0	1	0	0	0	0	0	0	0	0	0	0	0	NaN	41876.1	20225.3	NaN	NaN	NaN	NaN	8987.33	NaN	NaN	NaN	NaN	NaN	NaN	NaN	NaN	NaN	NaN	NaN
P10109	FDX1	Adrenodoxin, mitochondrial	9	1	5	7	10	8	8	8	9	7	7	2	6	6	5	6	5	6	4	57648.4	16681	11164.7	157684	193977	140016	119150	87364.6	89913	152087	128971	5268.83	43413.5	35022	80277.2	63806.3	37121.4	95623.4	30628
P10114	RAP2A	Ras-related protein Rap-2a	3	3	3	3	4	3	3	3	3	3	3	3	3	3	4	3	4	3	4	207137	319988	233827	159536	98536.6	171117	139433	155304	161878	170886	161856	174119	67996.9	156139	124306	111846	147089	114232	159879
P10153	RNASE2	Non-secretory ribonuclease	7	6	1	6	7	6	6	6	6	6	6	1	6	6	5	5	5	6	6	803260	1036906	10282.7	374509	1.35919e+06	966457	251599	110577	156202	727594	328078	16582	94752	166487	337920	218197	75481.7	137602	89361.9
P10155	RO60	60 kDa SS-A/Ro ribonucleoprotein	24	20	24	19	24	19	20	21	20	19	21	21	23	22	22	22	23	22	23	112308	99020.2	141462	78706	81821.8	83505.3	73791.1	83897	82956.2	82605	72482	65571.2	75924.1	95153.9	111678	70984.6	131060	54658	133241
P10176	COX8A	Cytochrome c oxidase subunit 8A, mitochondrial	3	4	3	4	4	4	4	4	4	4	4	1	2	2	2	2	2	2	2	46449	26500.9	52943.5	90030.6	99993.2	120638	106694	47948.6	23504.4	44620.1	43375.1	5204.7	14104.9	224278	544486	487127	314857	494289	83707.9
P10253	GAA	Lysosomal alpha-glucosidase	30	24	30	21	32	24	14	27	22	21	25	18	26	25	24	25	29	26	29	163219	98093.6	246942	114586	264174	140887	38328.4	137265	99358.2	93017.2	136235	37591.7	117332	104290	132225	152829	240289	99917.6	240421
P10301	RRAS	Ras-related protein R-Ras	21	22	22	19	20	17	21	21	20	20	21	21	20	19	18	20	19	19	18	84734.3	259377	206303	106209	60779.9	90996.4	137430	129837	117428	123329	113251	411576	67803.3	85896.8	72516.6	103799	116097	89191.1	85804.2
P10321	HLA-C	HLA class I histocompatibility antigen, C alpha chain	2	3	4	0	2	3	2	3	2	1	2	3	2	2	2	1	2	2	2	439326	485168	818451	NaN	289466	128468	130222	404992	259017	150085	72832.6	89853.5	230913	294264	412147	48856.6	160342	177550	337515
P10398	ARAF	Serine/threonine-protein kinase A-Raf	5	4	4	5	5	5	5	5	5	5	5	3	1	2	4	3	2	2	2	40341.1	47836.6	38111.2	42262.4	22889.3	39724.9	35117.3	36680.3	42135.6	38548.5	36245.3	32462.3	11845.9	24512.2	31789.6	23904.4	29191.6	24897.9	19645.1
P10412	H1-4	Histone H1.4	3	3	3	3	3	3	3	3	3	3	3	2	3	3	3	3	3	2	3	1.44098e+06	5314734	2004147	1.26374e+06	2.32515e+06	1.07874e+06	954294	1.24011e+06	1.84706e+06	756372	993782	447515	2.89064e+06	3.01259e+06	1422591	958866	2.51826e+06	554845	3.10631e+06
P10415	BCL2	Apoptosis regulator Bcl-2	2	2	2	1	1	0	2	2	1	1	1	2	1	1	1	1	1	1	1	58174.5	49002.9	74997.8	27778.5	23204	NaN	40254.7	41203	57613.2	17205.8	30690.2	26230.3	26386.2	58049.2	40906.9	44200.8	82168.7	24891.5	69657.6
P10451	SPP1	Osteopontin	6	1	4	4	6	5	6	7	7	4	7	0	5	5	5	3	7	3	7	19270.1	441.407	22663.8	30865.5	45333.7	17574.4	58322.5	94014.3	132044	19229	37862.5	NaN	62840.7	36371.6	60614.1	15770.1	441946	30282.6	268085
P10515	DLAT	Dihydrolipoyllysine-residue acetyltransferase component of pyruvate dehydrogenase complex, mitochondrial	24	21	25	25	29	25	25	25	27	25	25	23	21	20	26	26	25	26	20	192429	138288	86130.7	290622	361051	355036	300276	197703	232715	341502	292162	59229.7	45180.2	97129.9	210186	229386	144141	259042	82283.5
P10586	PTPRF	Receptor-type tyrosine-protein phosphatase F	6	2	7	5	7	3	4	5	5	3	3	3	0	3	4	4	4	3	3	14538	9544.91	12954.6	17188.7	32538.8	17417.3	15947.5	12956.6	13130.7	10373.3	9264.98	7346.27	NaN	15877.1	17944.1	19455.7	13691.9	18677.9	18755.3
P10588	NR2F6	Nuclear receptor subfamily 2 group F member 6	2	1	2	2	2	2	2	2	2	2	2	0	1	1	1	2	1	0	0	12703.4	12272.8	28776.4	17672.2	18726.8	15578.6	11593.7	9946.95	6088.57	7664.77	5229.8	NaN	64770.6	139660	156974	13601	4091.51	NaN	NaN
P10599	TXN	Thioredoxin	15	11	15	13	15	13	14	15	12	13	13	9	12	14	15	14	13	15	13	267541	171332	202998	338533	573615	367885	282057	301332	287243	437450	218120	151323	247439	311436	502890	407589	378857	553290	360606
P10606	COX5B	Cytochrome c oxidase subunit 5B, mitochondrial	14	10	11	12	17	12	13	11	11	13	12	13	11	11	11	12	11	12	10	655930	342802	216373	1.42572e+06	1.68323e+06	1515627	1.29837e+06	932476	1.02422e+06	1.4983e+06	1.11474e+06	121174	233430	410352	776344	810892	509600	918365	323380
P10619	CTSA	Lysosomal protective protein	15	8	12	12	15	12	13	15	12	12	12	3	9	12	13	14	15	15	12	74409.3	32382.9	37690.3	109372	94769.8	133213	88496.6	120044	109715	73928.8	109253	7156.1	23931.8	66533.2	113079	89606.8	125067	109293	90950.7
P10620	MGST1	Microsomal glutathione S-transferase 1	9	5	7	10	9	10	11	10	12	11	10	1	4	8	6	8	7	8	6	189244	63319.6	38029	223404	69205.1	172986	402580	419329	364088	345323	341493	9551.23	11471	70159.3	129042	118123	146621	141797	93198
P10636	MAPT	Microtubule-associated protein tau	10	6	10	14	17	13	15	15	11	12	11	7	9	8	12	13	9	15	6	46138.8	53819.1	17411.4	70580.8	52604.1	78448.1	92252.3	88593	85822.9	90454	90632.5	33802.3	37931.5	24427.7	44456.4	48784.1	30287	69248.4	22252.9
P10643	C7	Complement component C7	25	17	34	19	30	11	18	26	21	15	16	35	31	26	25	22	27	22	29	46203.1	96045	264149	44749.9	45310.9	31542	84815.7	85794.6	57714.6	57670.8	95851.5	365018	156616	105729	103008	65351.7	135462	60258	266329
P10644	PRKAR1A	cAMP-dependent protein kinase type I-alpha regulatory subunit	25	21	26	22	27	23	22	26	22	19	19	24	25	23	23	23	23	24	25	103940	92157.2	94986.7	79178.7	110372	87390.2	72694.4	84497.3	80408.8	92624.9	70484.3	83321.1	62077.4	86268.8	106133	72310.8	105281	82768.6	102194
P10646	TFPI	Tissue factor pathway inhibitor	1	1	1	1	2	2	1	2	2	1	1	1	1	1	1	1	1	1	1	13498.8	31592.2	14076.8	17553.1	42637.8	17699	29367.4	13947.9	43497.5	21331.1	23022.9	59281.7	14464.9	12317.6	12030.8	20616	29642.9	15670.6	10369
P10768	ESD	S-formylglutathione hydrolase	20	16	17	15	21	16	17	15	16	14	16	18	19	16	19	19	20	18	19	247861	205155	272799	340266	354015	315960	300497	243873	246681	349482	315681	306471	104316	148670	307845	232926	241132	294959	206188
P10809	HSPD1	60 kDa heat shock protein, mitochondrial	69	58	61	74	88	73	73	72	68	68	69	54	70	62	73	69	64	81	59	365290	181245	107603	771569	1.17876e+06	982632	736960	468186	462680	759119	718884	76806.2	205381	200999	373854	447867	229340	720805	156998
P10909	CLU	Clusterin	17	24	26	21	18	17	23	23	23	23	23	21	25	20	19	22	21	21	21	58063.4	641646	343398	196112	60632.9	102002	299481	292873	275246	235212	325945	272634	439793	68452.2	67516.2	202728	133147	160490	88595.7
P11021	HSPA5	Endoplasmic reticulum chaperone BiP	59	55	59	56	64	57	54	59	57	55	56	58	56	55	55	54	56	59	57	472281	495819	469967	359053	555000	430411	306953	448743	355816	325837	319437	353604	395970	390863	384326	302303	530583	484285	502523
P11047	LAMC1	Laminin subunit gamma-1	82	66	88	56	89	59	67	73	63	52	55	81	79	79	75	72	77	60	76	158461	300174	355576	83602.6	137484	70062.2	65821.5	77739.2	76016.2	70791.6	63803.6	209428	169458	139461	117333	103215	166707	42257.9	157751
P11049	CD37	Leukocyte antigen CD37	1	1	1	0	0	0	1	1	0	0	0	1	1	1	0	0	0	0	1	26114.5	298087	49511.3	NaN	NaN	NaN	3463.9	11090.2	NaN	NaN	NaN	26790.5	36320.3	107901	NaN	NaN	NaN	NaN	19455.5
P11117	ACP2	Lysosomal acid phosphatase	9	4	8	8	9	9	8	9	8	9	8	2	7	9	9	9	9	9	9	123117	61020.5	82763.4	108041	121663	135913	116259	83086.8	103995	130971	114121	17801.6	28527.4	93702	105864	68855.5	97258.5	59320.3	104765
P11137	MAP2	Microtubule-associated protein 2	4	4	4	2	3	4	3	3	4	2	3	4	3	1	2	2	3	3	3	66509.4	91831.7	66969.3	68499.5	70730	77677.4	70082.6	52993.2	68316.1	38747.3	70207.6	126229	84947.7	47331.7	33516.7	64656.8	75242	72252.6	51963
P11142	HSPA8	Heat shock cognate 71 kDa protein	44	37	43	43	48	42	42	45	44	42	43	40	44	42	43	46	43	44	44	503285	433000	518893	486308	611617	510746	452989	519930	424672	450221	426330	283285	369001	446711	510527	376460	576047	507420	521400
P11166	SLC2A1	Solute carrier family 2, facilitated glucose transporter member 1	4	5	4	5	3	4	3	5	5	5	5	4	3	5	4	5	4	5	5	44587.8	313520	80041.6	190223	64571.3	172183	67237.8	62111	141595	200365	192725	125350	30268.6	83485	74605.7	103626	66251.7	69247.2	67827.3
P11168	SLC2A2	Solute carrier family 2, facilitated glucose transporter member 2	9	3	0	9	8	9	9	9	8	9	8	0	1	7	9	8	1	9	5	235871	8838.19	NaN	289434	346420	525804	307056	334632	193221	321399	265402	NaN	12339.4	60479.8	152513	164801	27311.6	262431	32919.3
P11169;Q8TDB8	SLC2A3;SLC2A14	Solute carrier family 2, facilitated glucose transporter member 3;Solute carrier family 2, facilitated glucose transporter member 14	1	1	1	1	1	1	1	1	1	1	1	1	0	1	1	1	1	1	1	54376.2	243533	56257.9	53048.7	16724.3	16916.8	35379.7	38659	53066.5	16317.8	25887.9	53598.3	NaN	174195	43073.3	63633.4	101244	60662.8	67328.7
P11171	EPB41	Protein 4.1	11	12	12	11	12	11	11	13	12	12	12	9	7	10	9	10	5	11	5	24455	124225	26616.6	69107.6	34328.3	41327.3	35404.4	43562.4	61364.9	68089.2	65316.2	40384.4	27662.7	34861.6	28509.4	34960.1	25188.4	40444.1	26444.6
P11172	UMPS	Uridine 5'-monophosphate synthase	10	10	10	11	11	10	11	9	9	9	11	7	7	9	8	9	9	9	9	92895.2	92810.1	66312.6	132236	125896	151697	113428	100847	111761	138127	112115	45477.3	23416.4	57361.1	86394.2	69483.1	85228.2	83924.9	67876.2
P11177	PDHB	Pyruvate dehydrogenase E1 component subunit beta, mitochondrial	28	23	27	25	30	25	27	28	25	21	23	21	23	24	29	26	24	27	24	221336	153177	111220	342864	529726	391756	323055	233933	303667	388692	318444	82690.9	106409	142772	322195	309488	201889	317704	115717
P11182	DBT	Lipoamide acyltransferase component of branched-chain alpha-keto acid dehydrogenase complex, mitochondrial	35	28	29	36	41	37	35	36	34	31	32	19	24	27	31	31	30	34	26	92199.2	39119.4	33532.2	187024	260225	216239	157674	93928.4	113848	166878	136076	15590.1	23310	52585.4	149242	153596	80007.2	200722	43726.2
P11215	ITGAM	Integrin alpha-M	6	6	8	2	5	0	2	6	6	0	1	7	4	7	3	3	7	3	7	22811.3	25372.8	30125.5	1721.85	5075.49	NaN	11634.2	13673.6	24112.3	NaN	12742.4	25048.2	22752.5	56608	8468.7	11041	33435.5	12551.6	27254.8
P11216	PYGB	Glycogen phosphorylase, brain form	47	39	49	45	48	42	41	45	45	41	40	46	37	43	44	46	46	42	44	96723.4	84478.4	112300	93186.5	71187.2	103301	88664.4	86685.2	134962	97580	96371.2	209672	34116.6	64457.7	103216	102680	136680	83905.2	98035.6
P11217	PYGM	Glycogen phosphorylase, muscle form	19	20	26	15	18	17	17	18	19	15	19	27	19	18	19	16	17	19	18	82852.8	109845	94520.1	72925.9	42578.2	82685.2	65703.8	72698.1	75815.4	80227.9	74843.6	219676	32071.9	60768.3	78017.5	72058.8	93648.6	58660.4	73941.7
P11226	MBL2	Mannose-binding protein C	1	1	1	1	0	1	1	1	1	1	1	0	0	0	1	0	1	0	1	6656.89	41257.4	18701	53130.4	NaN	23321.9	25870.6	57021.2	23446	16567.8	17718.6	NaN	NaN	NaN	13922.8	NaN	28600.1	NaN	71096.2
P11233	RALA	Ras-related protein Ral-A	3	3	3	3	3	3	3	3	3	3	3	3	3	3	3	3	3	3	3	118830	102901	116427	139206	104383	149823	117631	116712	114814	121095	121708	67775.3	40336.8	104206	105864	97325.5	98397.9	90747.1	122606
P11234	RALB	Ras-related protein Ral-B	14	12	12	14	14	14	14	14	13	14	14	12	10	11	13	14	14	13	13	79987.6	58094.8	54417.9	151660	114876	166596	110396	95693.4	106491	142374	114589	56722.7	31797.9	61058.2	89690.5	107040	79327.8	112369	76335.4
P11274	BCR	Breakpoint cluster region protein	3	2	3	3	3	2	3	3	3	2	2	2	3	3	3	2	3	3	3	48487.6	54563.8	30325	44700.1	21100.2	47645.1	41208.2	61271.6	49032.5	53060.3	43999.6	27771.7	20785.1	47583.8	36357	23184.1	41580.3	36539.7	43236.4
P11277	SPTB	Spectrin beta chain, erythrocytic	30	79	19	73	59	68	44	68	68	69	71	60	30	43	32	50	18	51	22	13072.8	244224	13835	111333	25605.1	57451.2	22138.9	38918.5	69592.9	91607	100971	71738	26263.6	39597.2	30200.3	44151.6	23960.4	49378	22540.4
P11279	LAMP1	Lysosome-associated membrane glycoprotein 1	9	9	8	9	9	7	7	8	8	8	7	8	7	9	9	8	9	8	9	245601	231190	253530	227830	235974	255791	253708	242581	226895	207083	276427	153008	110047	203335	236029	173487	224203	153324	207097
P11310	ACADM	Medium-chain specific acyl-CoA dehydrogenase, mitochondrial	29	19	22	31	41	32	32	30	31	32	32	15	26	28	33	34	29	34	25	454206	175871	61079.7	1.2737e+06	1.44607e+06	1.43041e+06	989469	516885	562739	1.16369e+06	996277	20731	130901	182916	474998	618312	169701	733387	153543
P11387	TOP1	DNA topoisomerase 1	20	16	21	11	22	12	10	16	10	9	9	8	18	15	18	15	19	11	20	46902.3	82373.5	45698.3	30508.6	68604.4	29707.8	32204.5	33091.8	34376.3	22833.4	25412.5	9119.97	56784.1	64127.8	48528.4	35781.2	69363.5	33389.5	74955.4
P11413	G6PD	Glucose-6-phosphate 1-dehydrogenase	32	27	34	24	32	23	28	30	31	25	25	31	26	31	29	30	31	29	30	124466	160952	138864	96310.1	79202.3	93971.9	92576	119648	121889	112514	98794.1	138707	63612.7	144351	99111.1	82261.2	148001	104631	118788
P11441	UBL4A	Ubiquitin-like protein 4A	6	5	6	6	6	6	6	6	6	6	6	6	3	5	5	4	6	5	4	70114.2	71824.6	60051.2	79235.5	82088	84660.8	80686.6	82125.7	87845.4	89609.1	78861.6	26553.2	42964.6	48946.3	78435.1	54379.1	80349.5	80654.1	54533.3
P11498	PC	Pyruvate carboxylase, mitochondrial	76	59	46	82	89	84	86	80	77	83	83	12	54	68	76	80	70	81	62	272945	82210.7	17883.6	915284	911968	1.13631e+06	847645	399845	500654	890141	786780	5424.53	34194.6	121896	324330	455712	108289	561292	73206
P11532	DMD	Dystrophin	13	23	27	7	15	11	12	12	11	10	12	31	10	12	16	10	10	11	12	28004.5	54045.3	36477.8	36525.9	38726	37169.7	36634.1	44817.8	36026.8	38573.4	41751.2	108543	23484.1	21635.3	37361	32227.7	29754.3	33049.2	29718
P11586	MTHFD1	C-1-tetrahydrofolate synthase, cytoplasmic	56	51	54	55	62	56	61	57	59	55	55	46	46	52	50	53	54	56	51	170291	118544	82802.1	360530	261715	345047	348967	191970	255399	343611	259260	54958.1	52797.3	122398	177548	205967	165454	274432	116563
P11678	EPX	Eosinophil peroxidase	18	18	5	6	3	4	6	8	5	4	4	9	4	14	4	1	5	5	7	236883	385657	117210	39084.5	20140.8	53383.4	37497	38373.7	42377.9	35163.9	21344.9	33127.8	52306.4	396009	12434.4	15529.6	30045.8	39845.4	154760
P11684	SCGB1A1	Uteroglobin	1	0	0	1	3	1	0	3	1	1	3	0	0	1	1	0	0	1	1	10960.8	NaN	NaN	38002.5	48904.7	29320.1	NaN	16612.5	43215.3	38631.9	88683.1	NaN	NaN	6707.3	18962.8	NaN	NaN	18056	12972.3
P11717	IGF2R	Cation-independent mannose-6-phosphate receptor	32	17	31	14	29	17	24	32	19	13	13	15	12	25	27	24	29	27	27	59775.3	44666.6	41249.1	43021.8	29563	46275.2	33104.1	44266.6	42200.9	40471.9	39649.5	20681.7	14565.8	43634.7	44674.4	36782.8	56641.1	43583.9	52857
P11766	ADH5	Alcohol dehydrogenase class-3	32	27	34	32	34	31	32	34	33	32	33	30	26	28	28	31	28	33	29	237508	162635	237206	333068	247758	354349	313899	244704	274555	373650	306784	191915	83142.7	148774	131576	199103	198025	233681	194737
P11908	PRPS2	Ribose-phosphate pyrophosphokinase 2	16	15	18	16	19	15	15	17	15	15	15	14	11	16	17	16	15	15	15	113593	143577	134803	185020	162697	171634	144668	131360	152833	176662	150034	82517.7	50339.1	124684	182171	132383	119260	142835	131795
P11940	PABPC1	Polyadenylate-binding protein 1	34	28	31	29	33	31	33	33	30	32	27	23	33	31	30	31	33	31	29	142717	132795	101700	130898	148940	150478	115338	145024	127875	152961	124016	77850.6	134011	152937	179006	126670	206420	156313	181350
P12004	PCNA	Proliferating cell nuclear antigen	11	11	12	11	12	10	11	11	10	11	10	10	10	11	11	11	11	10	11	108879	113749	111096	73483.4	80568.2	66785.4	48304	53875.6	65054.3	64251.2	62844.7	43501.1	44543.7	114622	102916	55825	97683.2	55376	107138
P12074	COX6A1	Cytochrome c oxidase subunit 6A1, mitochondrial	4	4	1	3	4	3	3	4	3	3	3	4	3	3	3	3	3	3	3	614106	254415	315913	1.43963e+06	1.99579e+06	1.40547e+06	1.34185e+06	887399	969982	1.56964e+06	1.29786e+06	100554	99889.9	145052	854881	901502	452545	815361	196109
P12081	HARS1	Histidine--tRNA ligase, cytoplasmic	24	21	25	22	25	21	23	24	23	21	23	23	17	22	19	20	23	22	22	119458	104552	94268.9	113067	94645.9	116950	97394.6	103484	83607	103886	98095.2	66478.6	38214.3	81925.5	92871.3	73542.1	112621	82967.4	88552.3
P12109	COL6A1	Collagen alpha-1(VI) chain	46	51	58	32	48	33	33	38	36	30	34	63	52	51	50	48	52	52	50	178282	588805	588853	78775	141566	70385.3	68473.6	68908.2	89675.5	85446.8	106951	1657797	395378	414849	418509	261425	376352	441314	376404
P12110	COL6A2	Collagen alpha-2(VI) chain	37	39	50	30	38	32	31	30	34	31	31	49	44	41	46	42	45	43	42	257621	878106	721588	110980	171391	106200	97334.7	96452.6	128481	119668	170297	2.04262e+06	486425	495019	469924	324687	472502	540328	423809
P12111	COL6A3	Collagen alpha-3(VI) chain	199	210	226	156	205	153	155	157	158	141	158	236	208	201	210	196	208	209	202	228066	739734	659010	87786	175624	95724.4	75857.2	78080.5	105005	97388.4	126705	1828790	446093	410009	403923	247341	415109	395600	373933
P12235	SLC25A4	ADP/ATP translocase 1	13	11	13	12	13	12	13	13	12	13	12	9	12	12	13	13	13	13	13	413238	200919	128136	506929	444051	542526	538081	514898	504506	542931	454621	87112.9	65830.4	210245	460331	441895	370356	457611	167880
P12236	SLC25A6	ADP/ATP translocase 3	5	4	5	5	5	5	5	4	5	5	5	3	3	3	5	4	3	5	3	364112	227150	143245	385139	293053	585953	455939	475888	444008	641444	498799	69199.1	57613.8	129673	274375	173641	286108	238091	173526
P12268	IMPDH2	Inosine-5'-monophosphate dehydrogenase 2	26	22	27	22	28	23	26	26	26	20	24	23	24	23	24	22	26	24	24	67827	79111.7	72468	39679.2	46565.8	40530.1	40819.2	54820.1	53462.6	44255.6	41756.2	43990.6	47941.9	63052.4	56832.8	29489.7	71659.8	37932.4	62020.4
P12270	TPR	Nucleoprotein TPR	61	56	64	46	63	50	49	53	49	44	48	26	61	63	55	58	59	55	58	59610.8	75570.2	81459	45012.6	68427.8	42492.6	31111.8	39121.1	37685	36764.1	34846.5	20839.6	74124.2	70033.2	56671.4	48303.1	63689.2	42642.3	78686.1
P12273	PIP	Prolactin-inducible protein	0	0	1	1	1	0	1	0	0	1	1	0	1	1	0	0	0	1	0	NaN	NaN	3789.1	18081.8	28316.3	NaN	13410.4	NaN	NaN	14729.3	9424.31	NaN	10768.3	46756.7	NaN	NaN	NaN	16736.6	NaN
P12277	CKB	Creatine kinase B-type	21	19	26	21	27	20	22	20	21	21	21	27	22	22	21	21	23	22	23	245301	273203	241721	397580	408640	332492	270297	300822	360202	471271	288393	1.17572e+06	198478	235776	466948	293496	337030	302206	218287
P12314	FCGR1A	High affinity immunoglobulin gamma Fc receptor I	2	2	3	1	1	1	3	3	2	0	1	2	1	3	3	3	2	1	3	492723	117010	135207	16132	18224.6	11994.4	11798.8	32479	55937	NaN	8609.53	206258	10263.1	31662.6	70472.6	97635.8	154615	83875	76863.2
P12429	ANXA3	Annexin A3	27	25	28	26	26	22	25	26	24	23	21	22	25	25	26	25	26	24	25	195733	164366	347312	121675	107964	84333.9	78084.4	178989	164750	118606	132207	102829	94722.5	192054	150439	127745	371534	105647	261203
P12532	CKMT1A	Creatine kinase U-type, mitochondrial	6	3	4	4	6	5	5	6	6	4	5	0	3	5	6	6	6	5	4	79885.8	45420.6	31431.9	125372	146111	80428.5	81340.3	39224.4	98712.3	95546	108181	NaN	27174.8	51864.4	85643.8	69213.2	100140	64389.7	40586.2
P12694	BCKDHA	2-oxoisovalerate dehydrogenase subunit alpha, mitochondrial	24	16	22	25	26	26	25	25	23	25	24	15	15	15	21	21	19	25	14	94282.1	38848.6	36263.7	221105	257975	253753	211635	111593	147970	232506	164701	13098.3	37408.3	56502.3	134174	130855	64530.4	157548	45341.6
P12724	RNASE3	Eosinophil cationic protein	3	2	0	0	0	0	1	0	1	0	0	0	2	3	0	0	0	0	0	128794	17602.1	NaN	NaN	NaN	NaN	282092	NaN	467796	NaN	NaN	NaN	3164.61	32858.8	NaN	NaN	NaN	NaN	NaN
P12814	ACTN1	Alpha-actinin-1	99	100	116	84	101	90	90	99	93	86	87	116	97	95	91	91	97	88	94	309962	835633	1.07879e+06	127188	144142	155798	162671	272276	270647	166511	206479	1.10913e+06	201208	284716	266303	243199	419957	162089	420119
P12821	ACE	Angiotensin-converting enzyme	34	15	11	42	37	35	45	42	44	42	31	5	12	25	36	41	34	42	26	32116.3	20341.7	12014.6	249731	48251.4	75854.1	284038	81081.6	259627	290024	71983.2	10675.6	16191.4	37141.2	105477	125158	55187.5	198296	38979.9
P12830	CDH1	Cadherin-1	16	15	18	15	19	16	16	16	16	16	16	8	9	15	14	15	14	17	12	93731.1	63979.4	126485	132942	143559	129806	87839.8	80573.6	107648	106556	105550	24164.2	33048.1	47721.6	120505	116175	81453.5	83016.5	59490.6
P12931	SRC	Proto-oncogene tyrosine-protein kinase Src	3	1	3	2	3	1	3	3	3	1	1	3	1	1	3	3	3	2	2	26346.8	8728.86	34303.2	19413.3	36567	26991.9	27531.5	26767.1	29005.4	21466.1	15105.7	21976.3	23181.9	22085.5	34588.7	29755	37416.9	23973.6	28047
P12955	PEPD	Xaa-Pro dipeptidase	36	24	27	31	38	34	30	31	33	31	31	20	30	28	29	28	32	34	29	258868	119269	71607.7	351403	463717	414491	467629	428978	319537	417751	454205	32326	94894.1	125385	203974	187943	153173	321235	128481
P12956	XRCC6	X-ray repair cross-complementing protein 6	48	44	49	43	49	41	42	48	44	40	40	37	45	45	47	48	48	44	47	209667	225797	281020	159055	166795	142001	109717	145955	143595	129924	123780	102917	130589	229835	223162	156147	246275	103278	244000
P13010	XRCC5	X-ray repair cross-complementing protein 5	46	44	49	44	48	42	39	46	43	39	38	44	42	46	42	42	49	41	45	234165	246558	347744	155406	150155	139865	118205	148329	154280	132261	128317	99849.2	96184.8	258796	237561	168542	272656	95777.3	323185
P13051	UNG	Uracil-DNA glycosylase	3	1	1	5	5	5	4	5	5	4	5	0	1	2	4	4	4	4	3	32529.9	19301.3	8084.46	99494.6	116958	110465	74753.2	55265	65150.1	116640	97956.7	NaN	14964.8	23220.2	58906.8	62831	35885.1	50491.7	33915
P13073	COX4I1	Cytochrome c oxidase subunit 4 isoform 1, mitochondrial	22	15	17	21	24	23	23	23	23	24	22	10	11	19	19	20	18	21	17	195247	119015	87910.7	492538	465389	520349	420827	316786	318563	522441	396451	41442.7	42521.6	157309	296155	291296	171581	349254	113235
P13224	GP1BB	Platelet glycoprotein Ib beta chain	0	1	0	1	1	1	1	1	1	0	1	0	1	1	0	1	0	1	1	NaN	191392	NaN	116812	28701.6	20634.1	75997.5	24993.3	54697.3	NaN	25396.7	NaN	18848.6	47063.3	NaN	64222.5	NaN	67083.2	33326.4
P13284	IFI30	Gamma-interferon-inducible lysosomal thiol reductase	7	7	7	3	7	6	5	7	6	6	6	2	3	6	4	5	5	4	4	75921.2	37620.7	40120.5	21618.8	48892.3	20098.5	13217	33568.6	21687.5	18351.8	21575.2	8157.11	21532.7	64891.3	38040	35076.6	60030.3	38336.7	54418.8
P13378	HOXD8	Homeobox protein Hox-D8	2	1	2	1	2	1	1	2	2	0	0	1	2	2	2	2	2	2	2	51878	68316.9	25942.6	75844.7	66006.4	53433.4	27211.8	22638.4	22218.6	NaN	NaN	8858.83	19258.1	72233.4	65346.7	58933.1	36450.3	51898.6	33494.7
P13473	LAMP2	Lysosome-associated membrane glycoprotein 2	4	4	4	4	4	4	4	4	4	4	4	3	4	4	4	4	4	4	4	451102	338957	257014	436912	757241	448524	420893	384068	414247	380322	441952	137428	119649	253432	300740	249996	275960	242716	271733
P13489	RNH1	Ribonuclease inhibitor	23	15	25	16	27	16	22	22	19	17	15	25	24	25	24	23	25	23	24	479365	133550	656594	122009	451886	109917	190020	326572	153095	108146	130051	395477	220747	333776	371074	266340	551095	363611	348983
P13498	CYBA	Cytochrome b-245 light chain	3	3	4	2	3	3	3	3	3	3	3	3	3	4	2	2	4	3	4	162981	270705	130460	57733.1	18148.4	49126.3	40399.7	43526.9	65478.1	48599.2	48659.2	58824.9	52355.2	163937	62917.5	47906.6	112163	58935.5	94558.8
P13591	NCAM1	Neural cell adhesion molecule 1	15	14	25	3	4	3	6	5	2	4	2	13	19	15	13	14	8	4	20	56252.2	192171	473623	21772.7	72914.6	65799.5	37410.4	18374	35870.6	33033.1	40889.4	60493.1	91002	75396.7	89021.5	58952.7	24532	27754.4	325313
P13598	ICAM2	Intercellular adhesion molecule 2	1	0	1	1	1	0	1	1	1	0	0	1	1	1	1	1	1	0	1	69978.9	NaN	47767.7	6442.13	46831.9	NaN	26982	39811.3	22405.1	NaN	NaN	33305.8	26713.4	43658.4	48376.8	36867.4	59250.2	NaN	48783.3
P13611	VCAN	Versican core protein	30	29	34	4	12	3	6	21	14	4	8	31	34	22	27	27	31	18	30	97197	347286	790974	21521.8	22345.2	16547.6	14500.7	62613.8	57889.2	25406.1	53997.2	644407	450626	102897	149874	217707	426637	48430.7	229755
P13612	ITGA4	Integrin alpha-4	1	3	2	0	1	0	1	0	1	1	1	1	1	0	0	1	1	1	1	42639.2	16265.4	15742	NaN	3707.28	NaN	50204.5	NaN	9315.99	43142.5	19092.1	17507	12869.9	NaN	NaN	16383.2	25210.2	18910.5	11894.6
P13639	EEF2	Elongation factor 2	61	53	62	55	65	55	57	59	57	56	55	59	52	59	60	57	60	57	60	357916	330592	357201	230897	225837	249532	230705	284201	258229	253755	242057	188397	124554	309828	337661	219143	418652	247952	358008
P13640	MT1G	Metallothionein-1G	3	0	2	2	0	3	5	5	4	3	4	0	0	0	2	2	1	4	1	45960.8	NaN	2188.55	20055.5	NaN	98752.2	791536	1.51016e+06	496057	79566.6	260865	NaN	NaN	NaN	15002.5	9991.74	147717	71496.2	13765
P13645	KRT10	Keratin, type I cytoskeletal 10	11	8	19	10	15	11	18	6	3	7	5	7	15	16	6	9	8	15	8	28155.3	34240.3	115801	47147.9	47159.5	52200.1	110299	35378	75440.8	50631.2	51959.6	13751.5	36963.9	49312.6	48557.6	43926.6	28119.1	61766.3	35339.8
P13646	KRT13	Keratin, type I cytoskeletal 13	2	0	2	1	1	1	1	0	0	0	0	0	0	1	2	2	0	0	0	102670	NaN	35413.4	179082	46593.5	8885.68	186724	NaN	NaN	NaN	NaN	NaN	NaN	68726.5	110452	15049.4	NaN	NaN	NaN
P13647	KRT5	Keratin, type II cytoskeletal 5	8	17	16	2	2	0	3	1	1	1	0	0	1	8	14	13	1	0	5	46583.2	167722	65207.2	4669.47	10783.7	NaN	25787.8	26772.4	61422.4	26398.4	NaN	NaN	23494.8	82949.8	209084	190333	567593	NaN	42968.9
P13667	PDIA4	Protein disulfide-isomerase A4	46	43	49	40	50	43	44	45	46	39	42	43	44	43	44	44	47	45	48	210376	234893	215854	156232	196562	192624	133788	186268	148814	140999	151073	108015	139540	179386	173087	138589	236550	242290	231484
P13671	C6	Complement component C6	12	14	17	12	9	10	14	16	12	8	12	15	17	11	11	14	16	11	7	26618.1	141720	60916.5	82988.2	11804	36001.2	107139	116099	105045	49284.3	94815.8	82661.2	128852	28509.8	34211.4	67276.4	70143.2	44249.1	33101.6
P13674	P4HA1	Prolyl 4-hydroxylase subunit alpha-1	16	12	18	14	19	13	14	14	13	10	12	15	11	10	14	10	14	11	14	69999.7	45864.7	66266.8	24832.5	55419.8	33756.1	28102.2	26816.7	24382.6	23665.3	25396.1	30510	36474.7	36130.6	61139.8	35354.2	50762.9	26183.7	70871.8
P13686	ACP5	Tartrate-resistant acid phosphatase type 5	3	2	3	5	5	4	5	5	3	4	5	0	0	1	2	1	0	3	0	150184	20171.5	6630.8	25956.6	47098.8	94579.3	65137	88335.6	52323.2	52031.1	64385.4	NaN	NaN	30275.6	12770.1	7843.65	NaN	40625.3	NaN
P13688	CEACAM1	Carcinoembryonic antigen-related cell adhesion molecule 1	5	3	5	5	5	4	5	5	5	5	4	0	2	4	5	4	5	5	2	54838.5	19287.1	22148.8	61969.3	61987	62184.8	57629.8	87216.6	39339	52556.7	75453.8	NaN	28838.9	29739.1	47621.6	45148.9	43646.5	53216.2	46106.6
P13693	TPT1	Translationally-controlled tumor protein	7	7	7	7	7	7	7	7	7	7	6	7	7	7	7	7	7	6	7	172056	181756	180807	142005	205632	165183	157125	182393	168685	156817	147252	205592	218289	187806	198973	146976	279863	163002	218631
P13716	ALAD	Delta-aminolevulinic acid dehydratase	23	17	20	20	24	21	23	22	23	21	22	16	17	19	22	21	21	23	18	122927	83727.8	67359.3	313457	365126	244597	245938	136286	216850	239794	221332	47609.6	38376.5	87083.9	187690	186038	95508.7	237093	81943.4
P13727	PRG2	Bone marrow proteoglycan	12	12	3	0	5	2	2	2	0	0	0	0	7	11	7	1	5	2	7	1.05959e+06	164518	4570.58	NaN	24954.9	2809.77	17260.1	60190.1	NaN	NaN	NaN	NaN	117745	453728	77048.9	250276	46533.2	34863.4	120252
P13762	HLA-DRB4	HLA class II histocompatibility antigen, DR beta 4 chain	2	4	4	3	1	3	1	3	3	0	3	2	1	4	2	3	2	1	2	97622.4	64590.3	107834	101291	23445.9	50196.7	121657	79939.5	47694.4	NaN	87051.4	205647	91756.2	104714	30829.3	81832.8	111648	134974	38825.6
P13796	LCP1	Plastin-2	47	47	50	32	37	31	35	45	42	31	32	47	46	46	38	35	48	40	38	346579	796019	604318	37246.6	32888.5	31817.1	57015.9	172990	180102	56457.4	74531.9	161614	254901	498864	135165	86517.1	354626	137954	259665
P13797	PLS3	Plastin-3	36	39	42	41	45	41	42	43	43	42	42	43	33	40	38	38	41	41	40	156693	153441	323191	140413	110338	152752	152817	186845	168913	206923	152261	159842	71320.3	114511	155709	122983	156500	117413	190556
P13798	APEH	Acylamino-acid-releasing enzyme	25	22	28	23	29	24	25	27	24	22	24	22	25	21	23	24	25	24	21	168272	120092	77166	251764	222713	252071	238021	215574	225059	308442	237436	54635	93955.8	99111.5	154542	132971	157437	184486	102335
P13804	ETFA	Electron transfer flavoprotein subunit alpha, mitochondrial	21	19	14	22	22	22	21	21	20	19	19	15	20	20	20	21	20	20	19	416704	191112	67675.8	1.02621e+06	1.0507e+06	1.11498e+06	1.00693e+06	502153	520386	872559	761563	65160	170894	219171	428006	626614	247132	758174	167563
P13807	GYS1	Glycogen [starch] synthase, muscle	12	11	13	12	12	12	11	14	12	12	11	13	5	11	13	12	10	12	10	60070.4	51881.7	30729.3	61880.2	42056	65547.9	50484.7	48594.9	61681	62769.6	54811.8	30724.8	14534	37984.7	54694.6	39032.8	47204.5	46818.9	44702.1
P13861	PRKAR2A	cAMP-dependent protein kinase type II-alpha regulatory subunit	22	18	23	19	25	21	19	20	20	19	18	21	18	18	18	20	20	20	19	137165	136178	167127	177089	178800	163768	157697	151288	172108	165840	163761	113746	95926.5	100221	135134	130883	139528	145685	117201
P13866	SLC5A1	Sodium/glucose cotransporter 1	9	3	4	8	12	10	9	9	12	11	12	2	9	4	7	11	10	11	4	71069.4	32351.7	16591	96589	55322.2	174868	76985.2	40309.6	153037	232976	98937.2	28098	28376.4	34404.1	50755.4	90379	84108.5	76710.3	29094.3
P13929	ENO3	Beta-enolase	9	7	7	8	11	9	9	5	6	9	6	6	5	4	11	5	7	8	7	546552	220474	321060	398278	655844	399851	558417	652690	513399	391065	392343	201564	147623	177990	234968	201487	391504	268082	233953
P13984	GTF2F2	General transcription factor IIF subunit 2	4	4	4	4	4	3	4	4	4	4	4	2	4	4	3	3	3	3	3	70128.8	91515.6	62069.7	41681.9	34767.6	42312.3	33920.4	50248.6	42772.3	29649.9	35154.7	34791.7	43030.8	48968.6	48999.2	30551.5	76687.3	33427.5	67057.4
P13987	CD59	CD59 glycoprotein	7	6	7	5	7	6	6	6	6	6	6	7	6	6	6	7	7	7	7	430113	117273	701195	80763.7	333704	118531	200270	296290	148445	82763.2	83824.4	653625	239640	276852	226849	231374	503115	184317	315622
P14174	MIF	Macrophage migration inhibitory factor	4	4	4	5	5	5	5	5	4	4	4	4	5	4	4	4	4	3	5	1.38037e+06	769335	2.13729e+06	1.18652e+06	1.9402e+06	1.08571e+06	974697	956007	1193728	1.05576e+06	1.12777e+06	445657	1.43782e+06	1074070	1.32453e+06	1.03366e+06	1.78322e+06	1447560	933910
P14207	FOLR2	Folate receptor beta	10	3	10	0	5	1	4	8	2	1	1	7	9	9	7	4	8	9	7	40578.5	66375.8	115033	NaN	11929.5	13487.8	7259.21	31372.1	20668.6	2911.2	5038.67	41743	45625.3	62972.5	22145.7	16869.3	63801.6	30237.1	61105.7
P14209	CD99	CD99 antigen	3	4	3	3	5	3	3	5	5	5	4	4	3	2	3	3	3	3	2	20414.6	68825.4	36665.8	10260.7	27783	14977.9	19854.5	43327.4	34412.7	50198.3	35826	48313.9	55244.2	10046.4	12391.4	22488.2	51618.9	20217.6	28997
P14314	PRKCSH	Glucosidase 2 subunit beta	30	26	32	27	32	26	28	28	26	24	26	28	29	28	30	27	30	26	29	169391	184399	210211	128119	210683	149232	102988	123560	120638	125165	126279	109400	186684	153259	162226	121351	176521	139242	202113
P14317	HCLS1	Hematopoietic lineage cell-specific protein	16	18	19	8	13	9	13	16	17	10	12	15	17	14	11	11	15	13	12	75606	166038	163833	16908.1	12329	9035.73	19873.1	61114	42860.4	20228.9	33619.8	71396.6	152663	120803	41253.1	33398.7	119415	56960.2	65069.5
P14324	FDPS	Farnesyl pyrophosphate synthase	12	10	12	11	12	11	12	12	12	10	10	12	10	12	12	11	12	12	12	117601	142673	95303.4	182846	85064.8	153976	93163.8	95916.7	113633	154404	121349	56554.2	47636.2	121729	175322	97432.8	170192	125342	125854
P14384	CPM	Carboxypeptidase M	4	5	3	5	5	5	5	5	5	5	5	4	1	5	4	4	4	4	4	48776.6	52083.9	13422.6	71369.3	49888.1	57182.5	67501	51508.9	78536.7	64238.5	50334.8	13085.4	13322.9	46956.3	47508.6	35746.4	55176.3	26631.7	41289.7
P14406	COX7A2	Cytochrome c oxidase subunit 7A2, mitochondrial	3	3	3	3	4	3	3	3	3	3	3	2	2	2	2	3	3	3	2	1.35486e+06	843112	488806	3.19258e+06	3.49693e+06	3.36887e+06	3124199	2.13853e+06	2401926	3.2694e+06	2.72299e+06	195480	182979	770016	1.52201e+06	1.4812e+06	876247	1.68325e+06	605775
P14543	NID1	Nidogen-1	63	57	70	46	70	47	53	55	51	47	49	67	64	55	53	57	58	54	55	210720	545051	590300	141992	332989	131772	124311	133914	127365	115221	115378	470517	383242	175050	172756	208263	305111	97329.8	199353
P14550	AKR1A1	Aldo-keto reductase family 1 member A1	39	31	37	34	40	37	38	36	34	34	38	32	30	32	36	33	32	38	31	638040	235374	211410	965912	1.11504e+06	1.05412e+06	866217	670782	692971	520795	880986	127083	138813	317533	728338	558134	421368	965098	315679
P14618	PKM	Pyruvate kinase PKM	68	62	68	61	67	63	66	65	64	60	60	64	61	62	66	65	66	63	63	414761	302477	387847	301723	269876	292397	311460	387368	369743	351806	268777	280938	273126	347863	405728	433847	570832	337144	352389
P14621	ACYP2	Acylphosphatase-2	5	5	5	4	5	4	4	5	5	4	5	5	4	4	4	4	5	5	4	84584.8	87370.1	94634.2	77129.6	47353.5	60821.9	55689	54513	59514.4	68909.7	68140	76444.5	51172.2	49580.9	54576	42151.5	65833.5	53075.5	53350
P14625	HSP90B1	Endoplasmin	71	63	77	63	83	65	67	72	68	68	67	64	65	68	71	67	73	75	68	337068	352073	394713	277355	402841	300134	281068	371795	280157	266284	262431	219709	192683	259074	278587	236212	402074	386612	322330
P14649	MYL6B	Myosin light chain 6B	10	9	10	9	9	9	8	9	9	8	8	9	8	9	9	10	9	9	9	123020	140348	291831	92074.6	158460	102128	86922.1	87203.6	83860.3	53556.3	81481.4	147066	294724	130261	132222	137211	140009	131400	193654
P14672	SLC2A4	Solute carrier family 2, facilitated glucose transporter member 4	1	1	0	1	1	1	1	1	1	1	0	1	0	1	1	1	0	1	1	8818.41	24024.6	NaN	12694.2	12097.9	6740.04	6541.92	5115.05	5882.23	8175.25	NaN	19656.2	NaN	9751.72	14988.1	10673.9	NaN	8617.82	5917.67
P14678;P63162	SNRPB;SNRPN	Small nuclear ribonucleoprotein-associated proteins B and B';Small nuclear ribonucleoprotein-associated protein N	13	9	14	9	14	10	11	10	10	8	10	9	13	13	13	13	13	13	13	137006	129985	214484	118532	206337	109423	83073.6	75179.3	88354.2	97973.4	84456.8	60589.3	211206	226519	171010	151144	264505	142662	247257
P14735	IDE	Insulin-degrading enzyme	12	10	12	10	10	10	12	11	12	11	12	8	4	9	8	8	10	11	9	79195.2	73009.1	41577	77908	44040.4	85902.5	83357.5	92780.6	94935.1	85081	87613.7	31064.8	15706.7	64413.7	73599.1	52190.6	91934	69913.5	64640.3
P14780	MMP9	Matrix metalloproteinase-9	2	2	1	2	2	1	2	2	2	0	2	1	2	2	1	1	1	1	1	10831.8	66146.9	2757.83	17280.5	1430.66	7006.28	23622.2	15290.3	63710	NaN	5506.54	19264.6	25669.8	120445	1200.59	7478.47	16097.6	16433.7	22125.6
P14854	COX6B1	Cytochrome c oxidase subunit 6B1	7	5	8	8	10	8	9	9	9	9	10	5	8	9	8	9	8	9	8	595434	99179.8	258227	246836	1290348	292935	396475	508362	300135	248106	210645	119571	254191	384804	675186	638963	483629	696104	258286
P14866	HNRNPL	Heterogeneous nuclear ribonucleoprotein L	30	27	33	25	33	28	26	25	26	25	25	26	29	30	27	27	30	28	30	160898	144542	275398	109840	187495	99393.6	77837.6	104506	93099	89236.7	85088.1	67949.2	132618	165858	169762	119908	181286	97316.6	200081
P14868	DARS1	Aspartate--tRNA ligase, cytoplasmic	42	37	44	40	44	41	39	43	43	39	41	35	34	40	38	39	43	41	41	165196	139910	138623	132882	137435	135917	133644	156920	143552	146364	130191	73191.5	46595.5	113054	137474	109882	165129	123796	142435
P14920	DAO	D-amino-acid oxidase	16	9	5	16	17	17	16	16	16	16	16	1	6	12	15	15	10	15	8	177493	73249.7	8537.88	649095	424967	852158	687564	245798	408633	700050	766613	34702	17759.4	61903.3	180485	235442	43176.7	243661	37434.6
P14923	JUP	Junction plakoglobin	42	32	43	36	44	39	40	40	41	37	36	29	31	38	42	41	42	44	39	118381	78409.9	128042	134414	123440	132886	108063	92348.1	99275.4	124785	114489	32036.7	27762.7	64637.5	127423	119234	119577	87520.5	91347.2
P14927	UQCRB	Cytochrome b-c1 complex subunit 7	9	7	8	8	10	8	8	8	8	8	8	6	8	8	8	8	8	8	8	601816	286911	214852	1.41508e+06	1.32867e+06	1.42208e+06	1.03343e+06	826055	1.03416e+06	1478369	1.28344e+06	126490	218565	259913	704128	813242	427313	870609	256224
P15088	CPA3	Mast cell carboxypeptidase A	2	11	12	3	1	3	8	6	5	6	10	12	11	2	2	1	7	9	2	81373.6	770444	201524	30087.5	10937.2	24845.3	60282	51031.6	46708	60482.8	152679	871338	428368	29559.4	23342.5	61749	52416.2	72121.7	16888.3
P15090	FABP4	Fatty acid-binding protein, adipocyte	7	7	5	6	8	7	7	8	7	7	7	9	9	9	8	6	2	6	6	32004.3	94048.5	14882	53497.9	107844	49748.2	43532.3	165981	55361	60772.8	79706.8	357217	153569	411606	103317	30694.3	13444.9	38718.7	36757.2
P15104	GLUL	Glutamine synthetase	5	4	4	4	5	3	4	4	4	4	3	2	4	4	5	5	5	4	4	71618.7	57939.8	40621	29798.3	31354.7	35032.1	28980.7	78595.2	44040.9	27862.8	27813.8	8485.4	19618.9	72030	47121.4	32766.9	68476.9	43669.7	65377.4
P15121	AKR1B1	Aldo-keto reductase family 1 member B1	27	23	27	24	27	22	23	25	23	24	24	26	27	22	24	27	25	25	24	202510	191705	338196	155777	171395	153125	185374	241179	174860	188262	162976	162019	125606	118145	135561	736921	214290	126393	172355
P15144	ANPEP	Aminopeptidase N	93	69	56	78	89	90	94	88	83	79	78	35	58	63	88	77	75	90	71	343123	111434	27255	908895	744352	977018	739912	525967	591335	685691	730751	12138.7	55580	155256	452168	432470	196261	626602	156092
P15151	PVR	Poliovirus receptor	2	1	1	2	1	2	2	1	0	2	2	2	0	0	0	1	1	1	2	14097.9	6800.05	9249.63	8754.81	5700.05	9049.61	7126.47	6306.19	NaN	3143.76	10742	15114.9	NaN	NaN	NaN	11693.8	20245.3	13554.5	16642.5
P15153	RAC2	Ras-related C3 botulinum toxin substrate 2	6	6	6	3	3	2	3	5	4	2	4	5	6	6	5	5	6	5	6	230121	488559	444859	51722.7	110544	66228.5	91089	73926.2	145159	76151.2	45858.4	159259	118339	226355	107012	63177.5	146260	102382	106258
P15169	CPN1	Carboxypeptidase N catalytic chain	3	2	3	4	3	3	4	3	3	2	3	3	2	2	2	3	3	1	2	30966.8	37302.4	37595.2	26684.3	13838.3	20606.6	49576.1	47681.1	21693.5	31426.1	31598.4	43600.2	31026.6	21965.2	26972	48059.5	23037.7	22816.4	15709.4
P15170	GSPT1	Eukaryotic peptide chain release factor GTP-binding subunit ERF3A	19	14	18	15	19	18	18	21	13	13	14	14	16	18	17	16	18	17	18	85857.9	69465	79599.5	65393.9	59000.9	68169.2	57828.2	81539	72336	73270.9	66012	45952.3	41154.8	80422.5	83777.2	61747.3	112027	62005.6	90088.6
P15289	ARSA	Arylsulfatase A	8	5	8	5	8	6	5	8	6	5	6	3	4	3	5	6	7	4	8	75278.2	28616.3	79179.8	100022	135944	149233	55644.5	69097.6	85544.1	83171.4	136652	8923.67	26602.4	27728	41550.6	61970.8	103073	20363.3	101523
P15291	B4GALT1	Beta-1,4-galactosyltransferase 1	1	1	1	1	2	0	0	1	1	0	0	0	0	1	2	2	2	0	2	18154.7	45018.4	14773.4	12153.2	13361	NaN	NaN	21684	25668.8	NaN	NaN	NaN	NaN	17177.4	55677.3	24722.1	66295.2	NaN	44665.8
P15309	ACP3	Prostatic acid phosphatase	4	4	1	4	4	4	3	3	4	4	5	4	1	4	2	2	1	1	1	55144.9	124522	9211.49	56859.4	51081.7	37832.1	26414.5	12366.1	34859.6	35852.9	25945.4	21549.5	9770.58	16949.6	20834.1	17892.6	13075.8	6731.9	10604.5
P15311	EZR	Ezrin	38	30	35	38	42	41	38	40	39	40	37	28	36	35	39	41	36	42	35	252784	148621	84069.1	369870	393403	411173	330556	346879	337589	411559	335997	52011.1	108457	170634	257639	276562	242034	346958	153902
P15313	ATP6V1B1	V-type proton ATPase subunit B, kidney isoform	32	21	22	32	36	28	34	34	32	28	31	14	12	24	27	27	25	28	14	161405	65867.9	35042.7	331617	485648	293963	316396	240334	225688	198390	198793	19938.7	29671.1	125214	204071	222665	123871	251738	61281
P15328	FOLR1	Folate receptor alpha	5	2	8	2	9	3	6	7	6	4	5	2	3	7	9	8	6	8	3	76511.9	47482	88688.5	44480	94762.9	27566.7	44462.8	32735.9	51403.8	45872.4	45624.7	17797.3	23981.4	43273.9	56863.9	42662.4	37462.6	44584	37923.7
P15374	UCHL3	Ubiquitin carboxyl-terminal hydrolase isozyme L3	8	7	9	10	10	9	8	9	8	8	8	8	7	7	8	7	9	8	6	89065.2	61875.7	50796.9	112068	77675.4	124641	98626.2	91184.7	92690.4	113951	109314	43190.6	40224.5	47135.9	64560.5	63022.5	73612.1	83761	60770.4
P15428	HPGD	15-hydroxyprostaglandin dehydrogenase [NAD(+)]	7	6	5	8	8	7	7	8	8	8	7	0	4	4	5	5	5	6	0	42204	19207.2	22595.2	80547.3	66521.8	88507.4	36129.5	34876.3	60632.6	86565.9	48801.8	NaN	15585.5	47138.4	48582.4	33866.5	30615.9	52098.9	NaN
P15498	VAV1	Proto-oncogene vav	3	2	3	2	2	2	1	2	2	0	0	2	1	3	1	0	3	0	2	25245.7	30101.3	14661.6	2443.32	1420.9	5801.45	4289.97	11304.5	19473	NaN	NaN	5596.91	5483.78	16815.1	3063.46	NaN	10024.1	NaN	9011.69
P15502	ELN	Elastin	0	0	1	0	0	0	0	0	0	0	0	1	0	0	0	0	0	0	0	NaN	NaN	26564.1	NaN	NaN	NaN	NaN	NaN	NaN	NaN	NaN	40738.7	NaN	NaN	NaN	NaN	NaN	NaN	NaN
P15529	CD46	Membrane cofactor protein	8	6	8	6	8	7	8	8	8	5	7	5	6	8	8	8	8	8	8	139794	49406.3	127087	76629.9	145881	58389.3	68073.3	60706.3	46024.7	83303.5	37245.8	55291.2	31735.5	91694.4	117745	134830	87746.1	115798	87659.6
P15531	NME1	Nucleoside diphosphate kinase A	5	4	5	5	5	5	5	5	5	5	5	4	5	5	5	5	5	5	5	409507	342955	217422	1.23323e+06	378724	432051	400488	477996	307364	450921	409793	153510	184797	352040	320019	272133	414389	326711	316904
P15559	NQO1	NAD(P)H dehydrogenase [quinone] 1	4	4	3	1	5	7	7	7	7	1	7	1	2	1	1	1	7	5	3	47205.2	29679.3	12664.9	817754	50649.9	87774.7	99005.1	79216.8	59036.2	1.29694e+06	74637.7	7217.98	19565.9	46283.1	28013.6	83840.3	79514.7	73588.4	40899.5
P15586	GNS	N-acetylglucosamine-6-sulfatase	13	9	13	12	13	12	12	13	12	12	12	9	11	13	13	10	12	13	13	202675	90508.3	101880	316102	507292	343775	199237	121544	175479	251605	245566	33744.3	80492.2	138712	249430	134740	106374	164387	142060
P15735	PHKG2	Phosphorylase b kinase gamma catalytic chain, liver/testis isoform	2	1	3	3	2	3	3	3	2	3	2	1	0	1	1	2	2	1	1	29489.8	13319.1	13923.4	28004.3	13967.6	21069.1	20349.6	18818.3	19497	18375.5	12513.3	4104.69	NaN	9761.29	20008	21080.7	18274.9	21106.3	14495.5
P15848	ARSB	Arylsulfatase B	14	11	16	15	20	15	15	11	14	15	13	12	16	15	18	16	15	15	16	34287.4	25387.6	59780.5	67027.6	162557	105061	55837.6	31739.3	40633.1	100558	64985.6	18476.5	33523.7	50615.6	109747	64401.5	45753.4	54265.3	63088.4
P15880	RPS2	40S ribosomal protein S2	11	10	14	9	12	10	10	11	10	9	9	14	11	10	11	11	11	11	10	207814	185042	189978	74303.8	170933	84333	84656.1	124110	134139	59333.9	76342.9	129585	142030	285579	168888	113374	275325	127526	252467
P15924	DSP	Desmoplakin	58	25	53	54	64	54	57	60	56	52	48	7	32	44	61	49	55	51	50	47571.3	30966	43320.4	67749.9	70841.9	62209.1	54542.6	52039.3	45291.6	57422.2	47342.4	33581.5	21819.5	34932.9	54832.7	40909	52390.8	45367.3	44534.4
P15927	RPA2	Replication protein A 32 kDa subunit	5	4	6	5	6	5	5	6	5	3	4	5	6	6	5	6	6	4	6	72350.8	73179.5	132277	54733.8	90167.4	52975.1	40103.1	52566.3	58870.8	62025.6	45517	31648.7	84744.2	84715	62721.3	54250.1	85528	38066.1	82833.2
P15941	MUC1	Mucin-1	7	6	7	5	7	6	4	7	6	5	6	4	7	7	7	6	7	6	7	101263	187766	224214	87313.6	88414.9	68760.5	76594.6	119762	101674	80367.4	72714.8	18427.9	85508.8	74567.2	71261.8	78490.4	160471	49727.4	99149.5
P15954	COX7C	Cytochrome c oxidase subunit 7C, mitochondrial	1	2	2	1	2	1	1	1	1	1	2	1	1	1	1	1	2	2	2	1.33965e+06	605152	506142	2622909	1.71268e+06	2.86313e+06	1.61041e+06	1.70359e+06	1.94966e+06	2.92058e+06	1.79873e+06	115398	63686.4	389052	1.35994e+06	1.37441e+06	702484	1.13844e+06	470582
P16035	TIMP2	Metalloproteinase inhibitor 2	3	2	4	2	4	2	2	2	2	1	2	3	4	1	3	1	2	1	4	14373.2	76691.6	108940	14479	22589.5	14572.3	7158.36	17496	32065.8	22904.4	17190.2	92075	34522.2	27251.6	21930.2	13101.9	34402	17070.8	19980.5
P16050	ALOX15	Polyunsaturated fatty acid lipoxygenase ALOX15	2	1	0	0	0	0	0	0	0	0	0	0	0	1	1	0	0	0	1	12736.2	15772.1	NaN	NaN	NaN	NaN	NaN	NaN	NaN	NaN	NaN	NaN	NaN	8608.61	8827.15	NaN	NaN	NaN	14986.2
P16070	CD44	CD44 antigen	8	9	10	6	8	6	7	8	8	6	8	10	8	8	8	8	8	7	8	73964.7	330981	325478	32443.8	29489.8	30289.6	27791.5	55411.4	56602.5	40264.8	43222.8	318416	161815	146641	77785.6	65330	178351	95188	92949
P16083	NQO2	Ribosyldihydronicotinamide dehydrogenase [quinone]	19	4	18	21	23	18	20	20	18	19	18	11	17	16	19	20	21	22	19	284058	9947.51	51324.6	494114	315987	232511	259738	191969	103016	250048	349208	27948.2	73726.8	103724	125030	148730	160271	262016	108833
P16112	ACAN	Aggrecan core protein	3	6	4	3	7	1	2	2	2	3	4	12	9	2	6	3	4	1	3	64060.3	63240.4	26753.2	66902.1	45879.4	129718	119594	112332	85654.9	108956	77490.5	62406	30959.3	5374.86	19510.5	16747.4	21890.5	12705.1	15260.6
P16144	ITGB4	Integrin beta-4	16	14	17	10	14	9	9	14	13	8	7	16	12	9	6	10	14	7	9	34553.6	112268	66247.1	24318.2	27588.3	20166	20535.7	31522.7	30977.3	18254.6	26790.6	63951.6	72360.5	44931.5	31288.4	33989.7	64583.4	29693.8	49919
P16150	SPN	Leukosialin	2	2	2	0	0	1	2	0	2	1	1	0	2	2	2	2	2	2	2	86018.6	199552	92040.1	NaN	NaN	21956.8	64905.1	NaN	62469.3	66439.7	54913.2	NaN	109800	203379	35984.3	36277.9	77815	19297.2	64072.8
P16152	CBR1	Carbonyl reductase [NADPH] 1	20	17	20	20	20	20	20	20	20	21	20	19	18	17	21	20	18	20	19	462612	277688	321823	694233	460822	497727	756452	670681	619358	645366	590290	188024	135922	272371	500043	413660	436023	546222	363222
P16157	ANK1	Ankyrin-1	10	39	12	37	30	30	19	35	38	34	35	34	19	18	12	20	6	24	5	6673.65	208750	7444.88	116975	29647.7	60434.8	15543.3	38761.1	73890.2	99199.5	110211	73261.9	35784.8	35694.5	27670.4	40516.1	15851	45714.2	18614.9
P16219	ACADS	Short-chain specific acyl-CoA dehydrogenase, mitochondrial	19	17	22	18	25	18	20	19	20	20	20	9	12	15	19	19	17	20	17	191344	61219.4	60248.3	474157	617409	511129	417500	239409	209104	344997	407525	18357.4	59872	87964.7	249963	273206	109485	376337	86717.4
P16220	CREB1	Cyclic AMP-responsive element-binding protein 1	2	2	2	2	2	2	2	2	2	1	1	2	2	2	2	2	2	2	2	158532	213705	334595	100783	81720.8	60822.8	71548.6	99830.4	75968.2	85562.6	78973.6	94844.9	150794	138425	119724	78202.8	121226	66142.2	156979
P16234	PDGFRA	Platelet-derived growth factor receptor alpha	7	5	7	2	5	1	1	2	3	0	1	1	4	4	6	4	6	1	6	29727.8	23789	59134.3	17103.9	16979.5	16474.7	3379.96	7790.37	16998	NaN	8247.87	10803.3	17044	22838.3	31655.4	24217	25073.5	24234.2	53394.7
P16260	SLC25A16	Graves disease carrier protein	1	0	0	1	1	1	1	1	1	1	1	0	0	0	0	0	0	0	0	48070.9	NaN	NaN	22359.6	25998.3	42902.4	84625.2	27379.2	28996.5	52329.9	41663.8	NaN	NaN	NaN	NaN	NaN	NaN	NaN	NaN
P16278	GLB1	Beta-galactosidase	15	17	17	18	19	17	18	17	18	17	19	10	13	17	17	17	17	15	18	242967	95051.5	122842	270899	280340	315417	166402	152280	188348	240719	313572	28792.7	51044.3	161625	264804	212531	293059	153160	335039
P16284	PECAM1	Platelet endothelial cell adhesion molecule	25	24	26	17	24	18	20	22	19	18	17	25	20	24	22	23	22	23	23	74486.3	134350	66436.5	40670	35720.2	41293.6	42072.7	42880.3	47978.5	35016	51047.3	81791.9	33654	51081.5	50385.9	46466.8	64426.8	46003.6	70837.7
P16333	NCK1	Cytoplasmic protein NCK1	8	8	7	6	8	6	7	6	6	6	6	7	8	7	8	8	8	7	6	68783.1	78692.6	102346	47181	50267.1	47102.2	36321.1	51165.8	38584.5	51018.8	55419.2	52600.4	65798.9	46426.9	55865.2	41744.2	66249	44948.3	55952.8
P16401	H1-5	Histone H1.5	9	9	10	6	10	6	6	8	9	5	6	8	9	7	9	7	9	6	9	875520	1.74113e+06	571015	39500	757741	53399.5	40246.2	136294	195211	31099.2	55140.8	83206.1	1255529	3.23919e+06	556208	76080.3	765451	72034.7	2.42288e+06
P16402	H1-3	Histone H1.3	10	13	12	9	13	9	9	9	10	9	9	12	10	10	9	9	11	10	11	757342	1648742	2.26398e+06	521793	2.01863e+06	580584	473325	563948	427212	480611	719169	609282	3.53885e+06	528001	676211	416274	1.16501e+06	389886	1.00784e+06
P16403	H1-2	Histone H1.2	3	3	3	2	3	3	2	2	2	2	2	2	3	2	2	2	3	2	3	1689863	4497590	2.09693e+06	981390	1.49029e+06	717353	720477	1.0024e+06	1.26924e+06	589801	815280	405417	3.07514e+06	1.91078e+06	1.32757e+06	611526	1.93644e+06	512764	2485607
P16422	EPCAM	Epithelial cell adhesion molecule	6	3	5	4	6	4	6	6	5	5	3	2	3	5	4	5	6	6	4	75381.3	27357.2	49662.5	77481.1	73722.6	71047.6	52202.2	63775.7	64931.8	49487.8	59555.7	3169.75	10790	34929.9	48312.9	54948.8	49345.4	38556.4	38795.4
P16435	POR	NADPH--cytochrome P450 reductase	33	23	33	35	35	35	36	36	32	31	29	22	19	29	28	32	30	32	31	82707.8	60620.3	64551.5	119904	84254.8	131792	107286	79272.8	96357.3	109356	99525.1	22862	28501.5	68431.6	87859.4	79569.2	103833	90244.4	77360.7
P16444	DPEP1	Dipeptidase 1	13	21	16	32	37	32	37	34	33	35	36	11	11	20	31	32	15	33	17	18255.1	96227.8	16110.6	340849	553488	456283	633526	169950	343333	699613	727367	14703.6	22309.3	44062.5	199152	288774	29707.3	271222	55537.4
P16452	EPB42	Protein 4.2	1	10	1	10	6	10	3	10	9	10	10	7	2	5	3	5	1	7	1	121884	235310	6112.41	120820	19981.8	53792.2	18759.3	32984.5	69219.1	93199.5	103992	69177.2	18042.3	36150.8	28352.8	43018	17863.9	50566.3	26986.1
P16455	MGMT	Methylated-DNA--protein-cysteine methyltransferase	10	7	11	10	13	10	9	11	9	9	10	7	10	7	10	8	9	6	8	59029.7	79353.9	94813.6	54068.5	75028.1	44757.6	34142	37823.8	45612.5	46306.4	45390.2	51181.3	57816.4	65230.1	60628.6	58424.2	60542.5	36119.5	69438.7
P16591	FER	Tyrosine-protein kinase Fer	2	2	2	1	2	1	2	2	2	1	1	2	1	2	2	2	2	1	2	6.95438e+06	14021399	8459550	3.38933e+06	4.29627e+06	2.53172e+06	2.07376e+06	2.94253e+06	3.30625e+06	129330	3247598	2.45011e+06	7.7477e+06	6.26765e+06	2.93436e+06	1.65632e+06	4.70096e+06	2097096	6.58927e+06
P16615	ATP2A2	Sarcoplasmic/endoplasmic reticulum calcium ATPase 2	43	34	42	38	44	40	42	43	39	37	39	33	36	42	42	40	41	43	42	83906.1	103939	80728.3	73759.6	54165.5	89492.3	67685.3	73884	68405.5	74179.2	63600.5	57033	33675.4	84676.7	87267	78310.5	104090	79531.5	90728.2
P16662	UGT2B7	UDP-glucuronosyltransferase 2B7	33	17	15	33	35	32	36	35	35	38	36	1	17	24	29	34	26	30	19	191111	58755	13656.7	1271932	411690	1.39715e+06	1.32229e+06	444265	833095	1.22845e+06	1.21979e+06	911.956	26950.5	79679.6	344702	629358	124939	528107	65490.8
P16885	PLCG2	1-phosphatidylinositol 4,5-bisphosphate phosphodiesterase gamma-2	35	27	35	34	37	31	34	37	35	29	32	12	15	28	32	23	34	35	24	81202.7	61266.5	49867.6	90787	65708.1	90857.4	63645.3	85775	74072.7	73469.2	94932.8	19040	21619.1	76495.1	68096.6	52394.1	79786.7	84028.9	44847.5
P16930	FAH	Fumarylacetoacetase	26	18	21	22	28	24	25	28	23	23	25	14	19	23	26	26	23	27	21	212041	84413.7	41703.1	550047	550302	538385	500718	329202	332477	494379	446644	26631.9	38183.7	133871	284294	273116	148745	460679	113567
P16949	STMN1	Stathmin	7	6	7	6	7	6	5	6	6	6	6	6	7	7	7	6	7	5	7	669267	465634	501870	166450	155530	152002	104558	158035	226785	143211	150180	187932	328207	714347	437268	140153	439312	106976	704597
P16989	YBX3	Y-box-binding protein 3	3	3	3	3	3	3	3	3	3	3	3	3	3	3	3	3	3	3	3	47954.2	29998.1	77461.4	36046.4	39895.2	40894.2	22062	55718.4	20073	37025.6	45447.2	49694.3	58208.9	17945.3	53300.1	36137.2	86638.4	32550.9	22062.2
P17026	ZNF22	Zinc finger protein 22	5	6	5	4	6	3	1	3	3	2	3	1	1	4	0	0	2	0	3	23270.7	38563.5	29113.7	8471.18	59476.4	11558.5	11749.6	10824.5	16673.2	6886.47	13568.8	12294.4	7415.67	38454.9	NaN	NaN	13763.9	NaN	26407
P17028	ZNF24	Zinc finger protein 24	2	0	2	1	4	0	2	4	3	1	2	0	0	0	0	0	0	1	0	8188.01	NaN	2286.63	3408.59	3490.6	NaN	2468.63	2856.88	1879.6	1664.53	1671.23	NaN	NaN	NaN	NaN	NaN	NaN	6912.71	NaN
P17036	ZNF3	Zinc finger protein 3	0	0	1	0	1	0	0	1	1	0	0	0	0	0	0	0	0	0	0	NaN	NaN	703.177	NaN	1321.58	NaN	NaN	193.743	NaN	NaN	NaN	NaN	NaN	NaN	NaN	NaN	NaN	NaN	NaN
P17050	NAGA	Alpha-N-acetylgalactosaminidase	8	3	7	6	9	6	5	4	6	4	6	3	8	7	7	8	8	7	8	103872	64470.9	164604	117333	230919	125393	36020.5	50879.9	45930.9	97892	92271.8	46991.9	35630.3	70014.8	124924	85001.8	93638.6	53586.7	140654
P17096	HMGA1	High mobility group protein HMG-I/HMG-Y	2	3	3	2	3	2	2	2	2	2	2	1	2	2	1	1	2	1	1	197543	380490	353292	94992.6	94984	41535.9	27223.2	77929.5	98138.8	37777.3	26061.4	4610	53735.3	214851	92461	29658.9	252189	23197.5	138222
P17152	TMEM11	Transmembrane protein 11, mitochondrial	2	2	4	2	4	1	1	3	1	2	2	3	1	1	2	2	2	2	2	76847.2	110590	93912	144497	103929	196270	124577	55975	102009	137404	105587	28049.3	19285.1	48551.9	103245	89036.9	70304.6	79694	35790.5
P17174	GOT1	Aspartate aminotransferase, cytoplasmic	27	25	27	30	31	29	31	29	30	29	30	19	23	23	26	27	26	28	25	363045	144488	77827.6	643461	485454	608897	647233	502232	515997	783333	606487	46600	86150.1	136099	319291	313688	275658	395590	155569
P17252	PRKCA	Protein kinase C alpha type	22	15	22	13	21	16	17	18	15	12	15	17	18	16	18	18	18	17	16	40165	49401.8	73756.6	49608.7	70358.5	58257.5	37212	44226.3	42494.8	51596.9	55659.9	27925	31171.5	40964.5	49737.4	69232.6	45840.6	45814.4	51529.2
P17301	ITGA2	Integrin alpha-2	17	13	18	13	18	14	14	14	13	10	14	11	9	15	15	15	16	13	14	98730.8	84304.1	84022.8	66116.2	66967.8	53541.9	32495.8	52568	57244	46365.4	36672.2	32608.1	18357.7	59578	73454.3	71629.9	97006.9	37955.6	73161.8
P17342	NPR3	Atrial natriuretic peptide receptor 3	4	2	1	4	4	2	4	3	4	2	1	3	0	2	4	3	3	3	1	41849.9	24011.6	9546.48	46265.9	40786.1	65497.9	34716.9	27679.6	33439.7	19575.1	26642.4	8150.54	NaN	14912.5	41389.3	36988.9	35430.9	23296.6	21276.3
P17405	SMPD1	Sphingomyelin phosphodiesterase	8	4	8	5	7	7	7	8	5	5	7	1	0	3	7	5	6	6	4	37042.5	20272.6	30834.9	51258.5	40026.4	58329.6	50511.5	69594.3	53793.5	44174	57916.2	9467.65	NaN	23715.6	40119.4	37694.2	44719.5	50729.1	32354.4
P17480	UBTF	Nucleolar transcription factor 1	12	10	15	11	15	11	11	9	11	9	10	4	11	11	12	10	12	9	10	49456.6	82904.7	91051.4	45296.1	80706.1	47214	24287.3	30564	29028	27077.2	26732.3	33325.5	66110.8	61623.1	64472.9	32769.5	54121.8	31013.7	65450.1
P17540	CKMT2	Creatine kinase S-type, mitochondrial	10	7	8	10	13	10	11	10	10	9	10	6	3	7	13	11	12	13	4	39450.5	26207.1	22447.7	108573	135935	142256	99771.7	109907	104285	120825	126208	38744.9	9736.74	35614.5	84041	59800.7	56519.7	65117.3	49205.4
P17544	ATF7	Cyclic AMP-dependent transcription factor ATF-7	1	0	2	1	1	0	1	0	0	0	0	0	2	1	1	0	1	1	1	3210.95	NaN	17842.5	11783.7	5569.24	NaN	80170.3	NaN	NaN	NaN	NaN	NaN	19927.9	23069.6	11289.1	NaN	14503.8	6122.22	20557.2
P17568	NDUFB7	NADH dehydrogenase [ubiquinone] 1 beta subcomplex subunit 7	6	5	6	6	6	6	6	6	6	6	6	3	5	6	6	6	6	6	6	127189	26624.4	50608	126154	198287	141712	137542	130923	122129	103104	73047.7	18445.6	25374.6	70681.3	170083	198657	103985	97502	65923.4
P17612	PRKACA	cAMP-dependent protein kinase catalytic subunit alpha	7	7	7	7	6	6	6	7	6	5	6	5	6	6	5	5	6	6	6	120487	159960	170532	90518.4	30587.4	79867.4	62721.8	60917.3	76273.9	87077	79948.4	73902.6	39098.4	62715.4	76625	76919.7	87781.8	59854.3	92966.3
P17655	CAPN2	Calpain-2 catalytic subunit	31	26	32	27	32	27	28	32	28	25	26	32	22	24	30	30	30	30	29	137673	91814.8	148815	107111	66589.8	98468.2	92308.8	115893	114222	108298	98537.5	126144	44252.9	73412.4	114065	82606.5	138958	82599.5	95751.9
P17661	DES	Desmin	28	41	39	9	14	13	6	27	12	16	25	52	34	17	26	28	23	28	24	69323.1	2712001	386655	20483.4	19135	38275	15146.1	94208.1	11969.1	32086.7	133595	7780524	253024	52115	104495	160205	94531.4	112489	90262
P17677	GAP43	Neuromodulin	3	3	3	2	3	3	2	3	1	2	1	3	1	1	1	0	0	1	1	6479.03	50181.2	10547.4	6267.92	3964.96	8052.88	3029.99	3015.51	5422.23	5336.82	4720.8	46684	15202.7	17902	11518.3	NaN	NaN	9072.06	10549.9
P17812	CTPS1	CTP synthase 1	6	4	9	3	5	3	4	4	5	3	4	6	4	6	6	4	9	4	6	40267.3	35947	62200.8	20427	24474.2	22241.6	22133.5	28722.5	35283.9	33030.1	25307.4	73475.9	19976.6	61397	42690.5	24028.2	59436.2	16710	51632.1
P17813	ENG	Endoglin	11	13	16	9	14	9	9	9	8	8	9	11	11	12	11	13	13	11	13	81805.4	107543	331222	45159.3	55025.5	44442.8	31089.2	50852.5	61532.7	44293.1	50409.2	65460.8	53577.5	66235.1	89710.5	131551	196037	29060.6	114322
P17844	DDX5	Probable ATP-dependent RNA helicase DDX5	31	29	33	29	33	27	28	32	31	27	26	22	29	31	31	29	31	31	29	139198	158377	137883	106222	146237	120523	86590.1	108729	106499	110494	100181	35130.1	92109.5	182915	160747	105064	189803	103014	165592
P17858	PFKL	ATP-dependent 6-phosphofructokinase, liver type	42	36	40	41	43	42	42	42	42	41	40	38	29	39	42	38	40	42	38	226495	149529	159628	300319	185344	313712	370797	251211	248321	392859	296866	90396.6	57316.4	154253	256987	196250	186765	211614	183755
P17900	GM2A	Ganglioside GM2 activator	9	7	8	9	10	10	10	9	9	8	8	7	7	10	10	10	9	10	9	654113	182407	88800.2	896818	1.75008e+06	1.04235e+06	728688	335359	379936	942811	696933	41736.7	52931.2	292181	1.00629e+06	361362	150150	499142	271707
P17927	CR1	Complement receptor type 1	10	4	8	8	13	8	9	12	10	5	6	2	8	9	10	7	12	12	10	40615.8	37236.9	14511.9	68623.7	72686.9	52459.4	43199.4	49972.5	39625.3	35754.3	37522	21368.3	19015.8	38659.6	40089.4	39640.2	47025.4	64745.1	41902.2
P17931	LGALS3	Galectin-3	13	16	17	12	18	12	14	12	13	12	12	17	15	11	13	13	13	14	12	232932	431300	404981	246979	337527	197437	196004	226347	220806	290106	232232	469104	352080	264554	242413	192229	299761	243412	197696
P17936	IGFBP3	Insulin-like growth factor-binding protein 3	3	2	3	1	3	2	2	2	1	2	2	3	2	1	2	1	0	0	0	16966.9	63625.2	15012.9	58386.8	24543.2	46768.9	52255.2	19287.7	8826.46	13722.4	53868.4	32092.3	37861.5	23366.9	40582.9	37396.7	NaN	NaN	NaN
P17948	FLT1	Vascular endothelial growth factor receptor 1	1	1	1	1	2	1	2	1	1	2	1	2	1	1	1	2	1	2	1	28411.6	27721.1	17133.2	36322.7	46703.8	28883.1	32286.8	35902.1	31599.4	29346.3	25910.6	23939.8	11212.6	20910.6	25973.9	33205	23041	32429.2	17079.1
P17980	PSMC3	26S proteasome regulatory subunit 6A	20	19	24	20	24	19	21	20	21	20	20	22	22	20	21	20	21	19	19	116942	128490	137308	97366.8	148671	112844	96867.7	105833	108694	99685.8	99809.8	79569.1	114320	125180	129305	101476	145482	123841	133978
P17987	TCP1	T-complex protein 1 subunit alpha	38	34	39	34	40	38	39	38	38	34	36	33	32	37	39	37	37	39	38	211468	207880	158227	226335	231717	244513	209558	230442	196562	245710	224031	104468	70449.9	167129	181340	164681	213962	183578	178715
P18031	PTPN1	Tyrosine-protein phosphatase non-receptor type 1	13	8	12	6	15	10	11	15	10	10	10	5	8	12	10	10	14	12	12	50760.3	51968	52278.7	28802.5	41440.4	36335.8	39215.4	91238.4	43538.2	37619.8	27533.4	17797.2	25221.3	59695.4	47839.5	37450.4	77970.6	42653.9	53291.4
P18065	IGFBP2	Insulin-like growth factor-binding protein 2	4	2	6	3	7	3	6	3	6	3	2	0	3	4	5	2	3	2	5	38443.5	7498.15	26626.3	41025	113428	25622	37166.5	21294.4	59806.1	26672.4	19273.8	NaN	39511.4	22786.2	73250.9	25802.6	46526.5	31450.2	36574.7
P18077	RPL35A	60S ribosomal protein L35a	6	5	6	6	6	6	6	6	6	6	6	6	6	4	6	5	6	5	5	146582	332258	273021	96684.7	195540	117358	96050	133018	139686	94306.5	73305.5	120692	281649	199672	119428	75703.8	306795	100389	218313
P18084	ITGB5	Integrin beta-5	3	5	8	6	6	4	5	5	5	4	5	5	2	5	6	6	6	3	6	40601.2	62756.9	46503.9	37200	33398.7	55829.6	38539.7	42512.9	44712.4	50254.2	37590.3	50225	13469.2	27130.4	30270.1	32352.6	53922.5	32287.5	33927.4
P18085	ARF4	ADP-ribosylation factor 4	6	5	6	6	6	6	6	6	6	5	6	6	6	6	6	6	6	6	6	462498	305613	526692	338478	306300	353402	364774	402977	391681	353034	358350	252970	174618	389280	556858	361469	767865	347212	572252
P18124	RPL7	60S ribosomal protein L7	19	20	20	17	21	17	18	18	20	15	18	19	21	18	12	11	16	13	16	103827	240624	160581	89703.5	159379	75629	77841.7	104966	146359	70262.8	110393	197946	152067	254473	25266.8	21956.1	103202	51362.6	133532
P18206	VCL	Vinculin	80	88	99	72	88	76	77	79	86	80	78	99	80	75	76	75	82	80	79	225234	527721	775706	197514	189189	184497	192633	226878	259304	214250	241805	1.00272e+06	189914	226811	273948	197497	341522	200890	331342
P18428	LBP	Lipopolysaccharide-binding protein	9	10	13	9	12	10	14	14	14	10	12	10	5	4	12	11	13	13	5	17529.9	74525.6	90360.1	30285.7	19824.2	22143.2	132927	372402	93214.9	23673.6	46049.5	53649.9	25076.2	27376.6	39687.6	35698.5	79329.6	103323	23473.5
P18433	PTPRA	Receptor-type tyrosine-protein phosphatase alpha	11	10	12	11	12	10	11	12	10	8	9	10	8	8	11	12	9	11	11	46946.6	47159.7	47222.1	37448.1	31597.6	39217.9	36283.7	30176.7	28212.7	31900.8	34812.3	25435	21045.8	42453.3	46296.2	36628.3	35822.4	31705.1	44064.5
P18440	NAT1	Arylamine N-acetyltransferase 1	5	5	3	4	5	5	4	5	5	4	4	0	3	4	5	4	5	4	5	28830.9	15172	15200.4	33390.9	20829.5	32348.9	28138.2	27961.4	32600.7	32220.9	28544.4	NaN	6621.34	21218	29907.2	26613.1	31621.9	24335.3	25861.1
P18564	ITGB6	Integrin beta-6	4	0	4	0	2	0	0	3	3	0	0	0	2	4	1	0	4	0	4	20339.3	NaN	22067.6	NaN	2295.59	NaN	NaN	26037.6	22441.4	NaN	NaN	NaN	12632.1	21592.4	8923.53	NaN	179054	NaN	42746.1
P18583	SON	Protein SON	19	19	22	14	22	18	16	22	17	11	13	7	14	17	18	16	16	15	17	42535.6	51535.6	75122.5	31186.2	50677.5	33533.7	27146.4	32011.7	31642.4	29721.1	29621.6	14021.8	60390.5	53836.8	53699.6	42526.6	62346.3	35042.1	59967.9
P18615	NELFE	Negative elongation factor E	3	1	2	2	3	2	1	3	2	2	2	1	1	2	1	3	3	1	2	55982.3	58684.8	52982.3	37294.4	31835.2	28059.8	20879.3	37424.1	40315.3	29513.6	12340	10728	35309.6	38039.8	36237.7	24742.8	43376.4	20447.4	43348.7
P18621	RPL17	60S ribosomal protein L17	10	9	11	7	12	9	9	8	6	6	9	8	11	10	8	6	11	9	9	91030.2	177927	131940	74052.6	186700	66901.4	72880.6	69782.9	102813	59271.1	71905.3	118005	187352	229900	59512.5	33702.5	179764	42836.2	200226
P18669	PGAM1	Phosphoglycerate mutase 1	28	22	27	23	24	24	24	27	24	22	25	26	25	23	26	27	26	27	24	339646	255706	389377	384479	354475	388985	373481	362473	352886	436682	337844	285120	183242	271153	339387	278752	343126	354194	300773
P18754	RCC1	Regulator of chromosome condensation	8	8	10	7	8	7	7	8	8	6	7	4	9	9	9	10	10	7	9	95660.8	134174	168635	44152.7	84418.6	44213.4	33935.5	80928.2	52622.7	46220.4	40035.2	24914.1	73084	116893	75652.9	63536.2	114569	45861.9	120881
P18827	SDC1	Syndecan-1	5	3	1	5	6	6	7	6	6	7	6	1	2	2	6	7	2	6	2	51986.6	48800.1	565.153	68164.7	103350	102638	165991	93285.2	100244	172490	128835	69105.6	22822.3	29948.4	124245	97227.7	34304.3	162105	17914.7
P18859	ATP5PF	ATP synthase-coupling factor 6, mitochondrial	10	10	10	10	11	10	10	10	10	10	10	9	9	9	9	9	9	9	9	393656	253923	133663	598183	818442	665895	542057	399380	361259	577028	489492	86783.5	159909	188694	398795	402986	257178	377985	170942
P18887	XRCC1	DNA repair protein XRCC1	3	3	4	3	4	3	4	4	3	2	3	2	3	2	3	2	2	3	2	59533	95339.1	74627	45725.3	58743.2	55807.4	26793.7	27590.4	30707.5	35605.6	32274	14182.9	30630.2	31605.9	55328.6	33757.7	40582.2	32445.3	48128.9
P19022	CDH2	Cadherin-2	15	9	11	18	20	18	18	16	16	19	18	3	3	6	14	16	6	15	6	51780.4	26134.7	15276.8	154493	148037	188198	148318	71015	80662.3	154245	154884	16580.9	12674	36285.4	80148.1	99220.2	26849.7	113132	28169.2
P19075	TSPAN8	Tetraspanin-8	1	1	0	2	2	1	2	1	2	1	0	1	0	1	1	2	1	1	1	16492.7	67250.7	NaN	19929.3	14732.9	23622.3	13279.9	17728.7	9955.95	10046.9	NaN	7322.31	NaN	27734.6	51804.6	50249	71798.1	20612.8	50801.8
P19174	PLCG1	1-phosphatidylinositol 4,5-bisphosphate phosphodiesterase gamma-1	3	3	3	2	1	3	2	3	3	2	3	3	0	2	1	1	3	1	3	67301.2	93531.6	113483	43720	42760.6	35466.5	37211.4	37861.6	45098.4	45058.9	44674.1	54753.3	NaN	85583.6	68391	15958.4	53650.9	33308.8	82182.1
P19224	UGT1A6	UDP-glucuronosyltransferase 1-6	20	17	18	19	21	20	16	19	20	16	18	1	10	15	17	17	17	20	16	129057	102917	108319	205432	131278	238639	85270.3	108349	233567	97908.3	109708	9148.96	35238.2	65801.5	174598	161204	186603	186187	131043
P19256	CD58	Lymphocyte function-associated antigen 3	1	1	1	1	1	1	1	1	1	1	1	1	1	1	1	0	1	1	1	44822.3	84159.6	107191	71957.6	67105.6	64578.5	66056	66984.4	60138.3	54178.9	59382.2	77436.1	33977.4	29240.4	51235.1	NaN	42587.5	28345.6	33415.8
P19320	VCAM1	Vascular cell adhesion protein 1	11	10	12	10	12	9	9	12	12	7	10	5	12	11	10	6	12	11	11	58599.6	143973	50748.6	28473.8	52191.3	37951.4	28031.8	71704.1	78235.3	29530.3	36324.4	23883.2	59145.2	84690.3	60032	28416.9	108455	60943.7	61711.6
P19338	NCL	Nucleolin	32	30	34	32	37	31	30	31	32	32	31	35	34	33	35	33	34	33	34	380923	398886	519305	309511	375204	303666	208950	238318	230212	293346	247357	156140	312197	313469	377275	255936	386678	231330	408489
P19367	HK1	Hexokinase-1	45	42	47	42	45	41	43	45	44	37	43	42	38	44	46	45	48	46	47	126809	167939	121083	113992	76276.9	105940	105804	114185	131563	130219	108717	99356.9	45145.2	98228.5	132426	130443	150886	94180.8	110987
P19387	POLR2C	DNA-directed RNA polymerase II subunit RPB3	5	5	5	5	5	5	5	5	5	5	5	3	5	5	5	5	5	5	5	77412.1	104992	102307	58867.9	89428.2	62918.4	51236.3	61882.2	63879.2	62152.9	65213.4	31429.7	72579.1	86080.2	68654.8	54757	82873	51018.8	93799.2
P19388	POLR2E	DNA-directed RNA polymerases I, II, and III subunit RPABC1	4	5	5	3	5	3	3	4	4	3	3	4	5	5	4	3	3	4	4	119277	150742	153036	83378.6	135063	87731.2	62191	76941.2	62041.5	88007.6	86389.6	84497	99663.9	94589.5	109323	77675.6	111156	69755.1	123992
P19397	CD53	Leukocyte surface antigen CD53	1	1	1	1	1	1	1	1	1	1	1	1	1	1	1	1	1	1	1	79169.4	239293	66965.9	73971.7	31711.8	91273.5	91056.7	111999	33336.3	62144.9	68174.2	46233.3	74637.1	179243	33553.6	31096.9	90193.5	37047.2	79740
P19404	NDUFV2	NADH dehydrogenase [ubiquinone] flavoprotein 2, mitochondrial	13	10	13	12	16	12	13	14	12	12	11	7	13	10	11	11	12	13	11	190933	113304	105811	307049	711988	345890	320488	204652	262332	297521	259445	58972.3	113148	127491	262835	277760	148638	304922	95801.8
P19440	GGT1	Glutathione hydrolase 1 proenzyme	16	13	9	17	18	15	19	17	15	14	14	3	16	16	17	17	15	17	15	576025	206423	17333.4	1.38012e+06	1.03477e+06	1.28442e+06	931164	566073	823861	1.16459e+06	1.02688e+06	7692.41	97701.2	177277	647049	491960	250368	618715	144564
P19474	TRIM21	E3 ubiquitin-protein ligase TRIM21	4	3	5	3	5	4	5	5	4	3	4	3	3	4	4	4	4	4	4	105277	157732	149017	58958.2	56538.4	55203.1	48195.9	76031.2	76216.4	55520	51582	75027.5	48302.7	79296.5	81531	55533.6	113834	59848.1	131473
P19525	EIF2AK2	Interferon-induced, double-stranded RNA-activated protein kinase	12	10	14	9	11	11	11	12	11	6	9	10	11	8	11	9	12	10	12	40839	49226.8	46709.9	38327.9	41200.3	36788.9	33398.7	36711.6	30961.9	33535.1	32156.6	33027.6	36385.4	43858.5	58418.5	48049.2	66013.2	50950.4	102343
P19623	SRM	Spermidine synthase	11	6	12	5	10	3	6	8	9	3	5	11	7	8	7	5	9	6	7	95690.7	147979	134794	24206.8	31305.1	25877.7	33839.4	57081.9	64662.6	40599.7	48674.6	92736.5	67879.4	110540	65126.4	24254.5	107872	33975.8	119843
P19634	SLC9A1	Sodium/hydrogen exchanger 1	2	2	2	2	2	2	2	2	2	2	2	1	0	1	2	2	2	0	1	42889.4	55030.2	33526	44039.4	17195.8	39895.7	32309	32632.2	37515.8	31991.6	32723.5	24996.4	NaN	23007.1	28796.6	21530.7	28007.4	NaN	21565.3
P19652	ORM2	Alpha-1-acid glycoprotein 2	10	10	12	11	9	11	11	12	12	8	10	11	12	10	9	11	11	11	11	282245	847941	1136479	876405	165475	309537	1.32301e+06	2.44933e+06	1.02729e+06	329117	511858	751781	557971	183066	186021	463591	460233	501533	198474
P19784	CSNK2A2	Casein kinase II subunit alpha'	13	9	12	10	12	12	12	12	10	11	12	8	8	11	9	10	11	11	10	46010.5	61706.5	41948.8	38611.3	43340.5	38688.5	42057.1	39158.2	46014.2	34977.2	38890.5	26891.4	23872.5	49327.4	39766.5	38400.3	51414.3	32706.2	58700.7
P19793	RXRA	Retinoic acid receptor RXR-alpha	2	2	4	1	4	1	2	3	3	1	2	1	0	1	2	1	1	0	3	26023.3	19322.2	17885.2	19376.2	25992.2	18766.1	16437.6	14544	19388.5	15997.4	14152.1	10008.8	NaN	56145.4	14430.1	8894.25	13491.8	NaN	14691.8
P19801	AOC1	Amiloride-sensitive amine oxidase [copper-containing]	30	28	36	51	54	51	50	37	46	49	48	6	23	30	15	46	26	33	19	39895.4	78403.8	108257	1.04512e+06	665551	1.29448e+06	694079	122158	378463	869240	685072	16247.6	34955.1	64213.2	21689.6	483181	52745.2	91180.6	31552.3
P19823	ITIH2	Inter-alpha-trypsin inhibitor heavy chain H2	25	26	25	27	24	26	27	25	28	26	26	28	27	22	24	27	25	24	24	82190	180359	85445.7	273769	24837.7	111694	217641	70201	182023	144286	224823	252549	100464	50446.5	85976.4	147701	134234	71848.2	61176.9
P19827	ITIH1	Inter-alpha-trypsin inhibitor heavy chain H1	24	23	22	24	19	22	25	23	23	19	22	26	23	17	24	25	23	24	20	53329.1	115389	71546.6	146853	14472.7	65113.2	160288	54275.4	118634	77824.3	113593	140060	67317.7	24469.6	56660	118360	116024	61273.9	45555.3
P19838	NFKB1	Nuclear factor NF-kappa-B p105 subunit	19	16	19	11	18	14	13	17	14	10	14	18	15	14	14	13	16	15	15	69142.5	98862.7	80321.3	27328.5	32710.8	31308.5	22633.8	38909.9	42665.1	34819.1	32507.1	50018.2	50413.7	52157.1	42325	31357.6	62157.9	35625.4	52929.6
P19878	NCF2	Neutrophil cytosol factor 2	1	1	1	0	0	0	0	1	1	0	1	0	1	1	0	1	1	0	1	76433.2	168145	57360.2	NaN	NaN	NaN	NaN	39504	58370.6	NaN	11348.8	NaN	58964	126090	NaN	24571.9	81185.6	NaN	90717.3
P19971	TYMP	Thymidine phosphorylase	20	19	21	10	16	9	10	17	15	11	11	17	19	18	16	13	19	16	17	497156	544528	347406	60863	76767.7	55513.2	123745	290235	230132	95539	113871	214881	254255	357976	161347	107760	523798	237236	308704
P20020	ATP2B1	Plasma membrane calcium-transporting ATPase 1	25	20	24	16	20	19	18	21	19	17	19	16	16	18	23	20	23	19	23	60749.2	93764.4	88910.9	62626.3	40978.1	60725.4	45450.8	49624.6	51272.7	55222.2	53313.7	76374.5	32053.1	61279.8	69123.6	58027.3	61926.9	53377.6	77346.9
P20023	CR2	Complement receptor type 2	0	2	1	0	0	1	0	0	0	0	1	1	2	1	0	0	0	0	0	NaN	227804	54216.3	NaN	NaN	43975.3	NaN	NaN	NaN	NaN	12787.6	9414.4	56869.3	58286.5	NaN	NaN	NaN	NaN	NaN
P20036	HLA-DPA1	HLA class II histocompatibility antigen, DP alpha 1 chain	2	3	2	2	5	2	1	2	1	2	2	2	3	3	2	3	4	4	4	89018.1	219317	326937	45488.8	126348	41755.1	22067.6	125335	40958.2	35521.6	48482.9	119131	113053	53826.2	32593	35318.6	92337.6	79096.3	65547
P20042	EIF2S2	Eukaryotic translation initiation factor 2 subunit 2	13	10	12	12	13	11	10	13	13	11	12	11	12	11	12	12	13	12	12	84019.8	65983.6	72297.5	68218.7	71997.3	71311.5	73284.1	85687	74938.6	83834.9	82017.3	40224.8	54864.9	72671.1	86982.8	62907.2	97180.1	76802.5	72432.6
P20073	ANXA7	Annexin A7	22	22	23	23	23	23	23	23	23	23	22	22	21	21	21	21	21	22	21	295410	296272	376824	309742	341148	322376	323578	330820	319665	318263	320206	241276	130479	226124	271411	236351	335169	306138	257581
P20160	AZU1	Azurocidin	3	3	3	1	3	0	2	3	3	0	0	1	3	3	1	3	3	2	3	114553	302554	131492	56864.9	66899.5	NaN	51413.3	64371.3	146225	NaN	NaN	81900.3	91300.9	868760	30260.6	14347.6	198525	26436.7	316071
P20226	TBP	TATA-box-binding protein	2	2	2	1	2	2	1	1	1	1	1	2	1	2	1	0	1	1	2	71037.2	54357.5	88446.5	90794.9	26702.2	90810.6	97980.3	106001	90041.1	68605.4	138803	24133	36572.8	88121.3	92474.9	NaN	98078.7	58874.4	81910.3
P20231;Q15661	TPSB2;TPSAB1	Tryptase beta-2;Tryptase alpha/beta-1	11	15	20	3	3	7	12	14	11	12	15	17	18	10	5	3	16	12	10	19497.5	985108	954685	13804.2	36089.3	21681.5	66012	192270	64784.2	101552	136120	1.30666e+06	844066	106796	15337.9	19800.5	249020	80359.1	68464.7
P20264;P20265;Q01860;Q03052;Q06416	POU3F3;POU3F2;POU5F1;POU3F1;POU5F1B	POU domain, class 3, transcription factor 3;POU domain, class 3, transcription factor 2;POU domain, class 5, transcription factor 1;POU domain, class 3, transcription factor 1;Putative POU domain, class 5, transcription factor 1B	1	0	1	1	1	1	1	0	1	0	0	0	1	0	0	0	1	0	0	10299.4	NaN	44538.6	13637.1	25000.2	15896.8	9573.47	NaN	9990.18	NaN	NaN	NaN	21189.7	NaN	NaN	NaN	44267.7	NaN	NaN
P20290	BTF3	Transcription factor BTF3	4	3	4	3	3	3	3	3	3	2	2	3	3	3	4	2	4	2	3	46503	68888.7	57640.7	64427.7	76184.7	74923.3	49272.2	67608.3	53032	71728.2	63398.8	43745.3	40580.6	27095.9	50178.6	29046.2	45949.9	36508	26235.7
P20292	ALOX5AP	Arachidonate 5-lipoxygenase-activating protein	2	2	2	2	2	2	2	2	2	2	2	2	2	2	2	2	2	2	2	197001	910282	679197	59550.3	64445.5	68329.2	133687	162919	176303	60411.9	114064	237423	119415	219583	95974.7	113053	164079	105120	257524
P20338	RAB4A	Ras-related protein Rab-4A	4	3	5	5	5	5	5	5	5	2	3	2	2	2	4	3	4	3	4	79511.4	58434.8	55216.3	63498.7	54459.9	73133.6	63373.8	71800	77299.8	71728.1	84608.8	29127.1	34280.7	60397.3	87011.3	73977.6	85593.6	85225.8	80184.8
P20339	RAB5A	Ras-related protein Rab-5A	7	7	8	7	8	7	7	7	7	7	7	8	6	7	7	7	7	7	7	423720	317356	495951	511407	376084	506056	456346	406960	430913	424456	416225	241489	162030	318682	379318	310711	351881	370005	376863
P20340	RAB6A	Ras-related protein Rab-6A	11	11	11	11	11	10	11	11	11	11	10	11	8	10	10	9	10	9	10	222890	232129	260946	192847	186965	197764	172966	249316	231353	226420	195378	173974	102885	259799	280824	224720	357409	223463	318683
P20472	PVALB	Parvalbumin alpha	2	3	1	13	14	14	11	13	11	13	10	0	1	3	9	9	4	8	1	4524.27	6053.29	2293.63	74440.8	47004.8	69855	53385.3	46386.6	39972.2	77577.4	58239.8	NaN	3271.84	14773.8	37270.8	32289.8	9953.54	15046.1	3772.73
P20591	MX1	Interferon-induced GTP-binding protein Mx1	2	2	5	0	3	0	2	3	4	1	1	4	2	3	4	4	4	4	5	36384.5	73990.6	21641.2	NaN	21660.6	NaN	10617.6	14992.8	59572.7	15710.5	5014.04	68823.3	37865.1	82794.9	52014.4	95370.4	165811	55235	1.47537e+06
P20592	MX2	Interferon-induced GTP-binding protein Mx2	6	7	7	2	7	4	4	5	4	1	5	7	6	8	5	7	8	6	8	37846.9	185462	71335.6	22495.1	40231.9	15681.2	26108.4	30941.8	69170.8	16488.9	16492.9	89119.1	49303	47406.3	36822.2	72053.4	102272	38154.6	555638
P20618	PSMB1	Proteasome subunit beta type-1	15	13	15	13	14	12	13	15	12	11	11	12	11	14	16	14	13	13	14	154490	165126	173518	204915	197755	214219	175474	176142	196780	214420	187341	97059.3	70647.7	126103	152433	125023	166543	147785	135681
P20645	M6PR	Cation-dependent mannose-6-phosphate receptor	3	4	3	4	3	4	4	4	4	4	4	3	2	4	3	4	3	4	3	127264	153914	101345	117085	77543.8	110873	121970	114170	106296	96108.2	99152.4	24616.7	28769.6	82366	97283.7	80419.6	127926	80815.1	86099.1
P20674	COX5A	Cytochrome c oxidase subunit 5A, mitochondrial	14	10	10	12	14	15	14	15	12	13	13	10	9	9	13	15	11	14	9	225388	116617	105546	525978	1.26738e+06	545705	411267	258528	362666	487224	325581	100506	112037	165928	352190	344492	203128	467241	123845
P20700	LMNB1	Lamin-B1	50	49	53	40	52	38	34	42	43	37	33	42	48	50	45	42	47	45	46	255138	371968	408124	55380	252753	64024.2	35813.7	65296.2	74095.8	43916.1	45916.9	56684.5	243003	333043	222447	95367.2	179471	72424.8	360000
P20701	ITGAL	Integrin alpha-L	4	5	5	0	1	0	0	0	1	0	0	2	4	5	2	1	3	2	3	45119.7	82570.4	51586.4	NaN	15181.7	NaN	NaN	NaN	18582.1	NaN	NaN	11699.2	35831.6	69866.3	54316.4	39678.5	51437.5	24082.3	41601.1
P20702	ITGAX	Integrin alpha-X	3	3	5	0	1	0	0	2	2	0	0	2	2	3	2	1	3	1	2	74175	68757.1	50833.6	NaN	11695.8	NaN	NaN	15938.2	21353.5	NaN	NaN	53547.2	36178.4	90695.3	12837.7	17667.6	72617.7	18686.8	54919.7
P20711	DDC	Aromatic-L-amino-acid decarboxylase	37	24	26	41	43	44	42	39	42	43	42	4	23	30	44	40	36	42	32	328236	67153.1	26301	1.05273e+06	356825	971795	631851	283491	546762	952591	1.00526e+06	7879.19	30817.5	124093	712224	368350	167190	422266	134164
P20774	OGN	Mimecan	14	15	21	15	19	13	18	14	14	16	14	33	20	16	15	14	16	17	15	127115	343508	851298	130876	145644	123936	165573	83277.3	77508.9	154935	150667	5.84971e+06	796634	206191	328681	178773	171663	131715	167956
P20810	CAST	Calpastatin	26	26	29	21	28	20	21	29	27	23	23	25	26	20	23	20	25	22	23	57293.8	68210.9	84830.5	47251.1	44476.7	42029	46259.4	70908.8	70248.9	61190.3	62388.8	64513.5	86992.2	62777.2	61774.6	56005.1	88260.3	57599.7	81296.3
P20815	CYP3A5	Cytochrome P450 3A5	1	1	1	4	2	4	4	1	1	1	1	0	0	0	0	1	0	2	0	39617.4	65743.9	17062.2	88315.5	14189.2	91142.8	65741.1	10866	16180.9	44810.4	17003.2	NaN	NaN	NaN	NaN	9614.11	NaN	50811.1	NaN
P20851	C4BPB	C4b-binding protein beta chain	1	1	1	1	1	0	1	1	1	0	0	1	1	1	0	1	0	1	0	24424.8	60171.7	47598.8	10006.7	18237.9	NaN	31707.2	95521	26292.1	NaN	NaN	41316	62640.2	29836.7	NaN	83350.2	NaN	42275.1	NaN
P20908	COL5A1	Collagen alpha-1(V) chain	9	2	7	3	12	6	1	0	0	0	0	3	3	4	10	1	6	5	5	41918.5	20304.8	31712.7	14574.2	75956.4	29642.2	16514.6	NaN	NaN	NaN	NaN	15450.9	26645.6	42810.8	159358	15944.6	28688.7	17577.6	40378.6
P20933	AGA	N(4)-(beta-N-acetylglucosaminyl)-L-asparaginase	7	6	7	6	7	6	6	7	5	4	6	2	3	4	4	3	4	6	4	89684.2	56287.3	43429.7	57292.2	135945	53025.4	39362.2	43362.6	41951.4	43368.3	58300.4	7799.48	31024.1	58715	69179.2	28886.7	50522.7	73719.8	73486.6
P20936	RASA1	Ras GTPase-activating protein 1	2	3	3	3	3	3	3	3	3	3	3	2	1	3	3	3	3	3	3	64703.1	40653.5	55539.6	26133.4	22414.8	26577.2	26324.1	45346.6	36702.6	25306.1	24592.4	28733.5	26429.2	42725.6	63270.1	47335.2	69088.6	41218.9	63360.8
P20962	PTMS	Parathymosin	1	1	1	1	1	1	1	1	1	1	1	1	1	1	1	1	1	1	1	3495858	3144685	6.44543e+06	3.73997e+06	3620950	3518970	2.29188e+06	2.59845e+06	2735695	3.37351e+06	2.92462e+06	3.59394e+06	3701099	1.88693e+06	2.73649e+06	1.7236e+06	2.24568e+06	1.18892e+06	3740180
P21127;Q9UQ88	CDK11B;CDK11A	Cyclin-dependent kinase 11B;Cyclin-dependent kinase 11A	10	7	10	6	9	5	5	5	2	5	5	4	7	9	9	9	9	7	8	54316.2	78339.5	71075.7	41907.4	71945.6	28376.4	29159.4	38708.7	21187.4	33081.9	32522.6	13047.6	44427.2	91441.1	70909.4	57302.8	86425.9	45764.7	93019.3
P21246	PTN	Pleiotrophin	0	0	5	0	4	1	1	1	0	0	0	3	5	0	0	0	0	0	0	NaN	NaN	127594	NaN	2945.23	1151.97	5025.27	21650.2	NaN	NaN	NaN	37416.1	40103.2	NaN	NaN	NaN	NaN	NaN	NaN
P21266	GSTM3	Glutathione S-transferase Mu 3	26	22	29	25	26	23	23	24	24	24	23	22	20	25	27	28	26	28	24	208686	70794.8	250445	301462	179103	170743	157163	171397	218113	250059	231271	129328	40247.7	133686	81960	181405	163992	159613	161308
P21281	ATP6V1B2	V-type proton ATPase subunit B, brain isoform	27	23	27	30	29	28	30	30	29	27	27	22	22	21	22	24	20	29	19	178233	85792.5	64258.4	377221	390595	396507	490642	326919	264329	291902	281383	31160.4	57798.8	106272	165559	226123	122667	284825	97819.2
P21283	ATP6V1C1	V-type proton ATPase subunit C 1	29	22	25	29	29	29	29	29	28	28	29	15	12	21	26	26	25	29	22	138973	80858.2	43640	275862	151880	270463	295589	222045	193258	243986	221900	19988.3	19952.9	87125.4	128768	161794	99550.6	218508	75536.9
P21291	CSRP1	Cysteine and glycine-rich protein 1	15	14	18	14	13	13	14	15	13	13	13	19	16	15	15	14	15	14	15	266482	728203	1.11017e+06	179624	188365	179912	218305	266571	269761	245815	298156	2.12329e+06	583360	267912	340037	207289	370681	198951	400292
P21333	FLNA	Filamin-A	188	194	213	145	186	146	171	177	176	155	158	220	188	180	183	174	185	172	190	356004	1.00695e+06	1.54885e+06	130566	129894	138431	157950	266101	324167	227305	276763	1.94124e+06	428215	325738	392738	271360	522839	188425	607932
P21359	NF1	Neurofibromin	5	4	6	4	5	4	5	4	4	4	4	3	2	4	3	4	4	3	4	58524.2	95088.1	84685.1	65014.4	32768	62017.5	57906.3	47706	54797.8	50744.1	60002.3	52350.2	14465.3	46776	32924.7	42322	45347.5	44801.4	45339.8
P21397	MAOA	Amine oxidase [flavin-containing] A	30	22	21	30	28	31	32	31	31	31	30	20	18	23	28	28	26	31	20	184446	85615.9	38600.3	458978	209736	501059	508627	516278	429250	550230	487064	49276.3	24380.4	76311.2	164791	303708	103807	371234	71831.1
P21399	ACO1	Cytoplasmic aconitate hydratase	60	46	53	65	66	62	66	64	66	63	64	40	46	57	60	56	54	64	49	196456	83871.4	79473.3	541036	295959	473879	491655	348428	423922	558302	480959	54909.9	45351.3	115518	239763	220154	170774	360919	103344
P21549	AGXT	Serine--pyruvate aminotransferase	3	1	1	1	1	1	7	0	6	7	7	1	1	1	1	0	0	1	0	216821	7889713	122870	18973992	1.96296e+06	290056	135545	NaN	407968	322051	406912	617560	51898.5	4860.83	10058.2	NaN	NaN	42278.5	NaN
P21579	SYT1	Synaptotagmin-1	1	1	1	0	0	0	0	0	0	0	0	1	0	0	0	0	0	0	1	9906.51	48976.7	40395.9	NaN	NaN	NaN	NaN	NaN	NaN	NaN	NaN	27674.5	NaN	NaN	NaN	NaN	NaN	NaN	39667.1
P21589	NT5E	5'-nucleotidase	9	9	12	10	13	9	8	9	10	8	7	12	7	6	4	4	7	8	4	44803.3	122814	85657.4	51209.4	34881.8	43361.7	48065.6	46798.2	44749.4	51497.7	57283.2	354260	64513.9	44443.2	25954.1	49458.7	40399.4	42317.1	20043.4
P21695	GPD1	Glycerol-3-phosphate dehydrogenase [NAD(+)], cytoplasmic	37	24	23	33	39	36	33	35	30	34	31	2	25	35	35	35	31	39	32	260393	63156.7	17340.1	509197	601765	564264	399304	284001	306701	566033	463802	50478.3	32525	112243	301984	231422	124582	359984	85991.2
P21741	MDK	Midkine	2	1	2	0	1	0	0	0	0	1	0	2	1	2	1	1	2	1	1	10550	14985.5	17934.5	NaN	20975.2	NaN	NaN	NaN	NaN	7750	NaN	14498.2	69926.7	41228.9	119034	110023	49732	77033.5	135709
P21796	VDAC1	Voltage-dependent anion-selective channel protein 1	23	22	22	25	25	26	24	26	26	25	25	20	18	20	24	23	22	25	21	628288	325695	204104	1.18244e+06	1.45109e+06	1.27485e+06	975346	823688	881825	1.16382e+06	945307	94116.7	129305	401173	572117	586932	446590	721361	293000
P21810	BGN	Biglycan	15	15	20	15	16	14	18	17	18	17	17	19	19	15	17	17	18	15	18	88658.2	471523	772417	65689.8	116487	129326	627906	423983	256124	646105	677267	833859	1142295	215394	309763	514697	504201	234197	328060
P21854	CD72	B-cell differentiation antigen CD72	0	1	0	0	0	0	0	0	1	0	0	0	0	0	0	0	0	0	0	NaN	78073.5	NaN	NaN	NaN	NaN	NaN	NaN	31212.7	NaN	NaN	NaN	NaN	NaN	NaN	NaN	NaN	NaN	NaN
P21912	SDHB	Succinate dehydrogenase [ubiquinone] iron-sulfur subunit, mitochondrial	18	16	19	20	21	19	21	20	21	21	20	11	17	20	20	21	18	21	19	201149	123394	84936.8	582586	573176	636706	556071	355419	374148	607116	512227	52491.2	100966	128992	307537	311478	151069	448687	113483
P21926	CD9	CD9 antigen	6	4	6	5	6	5	5	6	6	5	5	6	5	5	5	6	5	5	5	215459	395018	237212	294270	210754	288112	194128	149834	202148	277950	222676	317498	120363	146699	167655	195453	139897	154500	115512
P21953	BCKDHB	2-oxoisovalerate dehydrogenase subunit beta, mitochondrial	9	5	7	7	10	6	10	9	7	6	7	2	6	8	8	8	7	8	6	151663	100993	47575.9	68965.9	328358	74622.4	124548	95346.4	75204.6	68042.7	59593	24377	24502	59690.2	139931	126990	87670.4	149979	43604.4
P21964	COMT	Catechol O-methyltransferase	24	16	23	19	24	19	21	23	22	17	19	20	23	23	23	23	24	22	24	150462	71821.9	208680	69744.6	139330	48004.7	101394	124202	103697	107871	85411.6	91830.5	87426.7	145178	189963	144720	211737	117530	179681
P21980	TGM2	Protein-glutamine gamma-glutamyltransferase 2	46	42	52	27	44	30	34	45	39	30	32	48	43	40	43	46	46	42	44	289152	397016	1.20911e+06	68413.3	72582.8	74945.5	83875.5	330639	138077	80117.1	100745	390961	175832	203552	185896	209574	417246	203077	251958
P22033	MMUT	Methylmalonyl-CoA mutase, mitochondrial	30	20	24	28	31	29	28	29	28	29	28	12	18	21	26	27	22	25	23	115798	56012.2	38853.4	310250	241189	335736	275909	164155	188844	340518	328748	15453.5	26626.1	70549.3	165749	168127	87844.5	185452	55365.7
P22059	OSBP	Oxysterol-binding protein 1	30	21	27	26	28	25	28	29	26	26	24	14	14	26	28	26	29	27	25	70822.5	49304.1	49067.5	77504.1	50517	76108.1	62021.3	69368.5	66471.6	73606.4	68081.1	26267.5	27744.7	51820.5	69614.2	60334.3	69672.4	68780.4	58549.7
P22061	PCMT1	Protein-L-isoaspartate(D-aspartate) O-methyltransferase	19	15	20	17	24	17	16	19	17	18	19	21	19	15	18	18	15	18	18	103779	158335	150697	119080	121666	109213	88992.6	87357.3	93506.2	127232	112134	129456	111196	85387.3	116002	93290.6	117727	114232	121912
P22087	FBL	rRNA 2'-O-methyltransferase fibrillarin	13	13	16	14	19	14	14	15	12	13	11	13	13	14	13	13	13	13	14	158530	239393	192257	123884	170092	134533	71198.8	92912.4	105693	108039	92891.1	47089.9	119529	213860	145520	129716	173687	71717.5	231813
P22090	RPS4Y1	40S ribosomal protein S4, Y isoform 1	0	0	1	0	2	1	2	2	0	1	0	1	2	0	0	0	2	0	0	NaN	NaN	NaN	NaN	95880.8	16825.8	14986.8	42283	NaN	19694.8	NaN	21861.9	73378.2	NaN	NaN	NaN	127320	NaN	NaN
P22102	GART	Trifunctional purine biosynthetic protein adenosine-3	30	19	29	21	31	22	25	27	23	22	21	21	23	29	30	29	29	28	29	73323.2	66011.3	64853.8	73791.6	52676.5	70104.5	66945.9	67642.6	67626.3	76735	70376.1	39306.3	24307.7	76659.4	83313.4	49025.4	102385	57371.6	72620
P22105	TNXB	Tenascin-X	122	166	198	113	133	111	154	138	142	116	140	197	182	121	125	123	157	139	120	24786.8	225426	557264	39074.9	25122.8	39854.9	106436	49823.7	74801	56496	92142.6	594394	421496	62139.3	58079.2	62614.7	131865	84972.3	65170.7
P22234	PAICS	Multifunctional protein ADE2	22	14	22	20	21	16	21	21	18	15	17	16	14	20	18	20	19	20	19	114827	94239.6	83386	133014	91677.7	148227	113406	104221	122936	147867	134518	41266.3	25941.9	96265	99921.9	77720	109830	91128.7	83731.4
P22307	SCP2	Sterol carrier protein 2	29	21	26	25	31	27	29	30	26	26	27	10	24	25	28	28	25	27	23	107022	69044.1	60549.2	206761	290660	252104	204629	166833	144955	218605	198689	21476.1	56819.7	87872.8	137879	120027	83919	130933	72299.4
P22314	UBA1	Ubiquitin-like modifier-activating enzyme 1	61	56	65	56	65	54	59	58	57	55	53	62	57	59	60	58	61	60	59	342632	306558	352879	354850	288785	332846	310607	307554	357093	382427	357592	180064	101565	259309	330972	267284	326824	287143	298121
P22352	GPX3	Glutathione peroxidase 3	13	13	14	13	14	13	14	14	14	13	13	12	13	13	13	14	14	14	13	666321	532586	617650	2.34237e+06	2.44765e+06	3265587	2.23474e+06	1259535	2.29899e+06	2.60929e+06	3027122	467075	714776	438213	612129	1.75794e+06	975691	1.8e+06	302127
P22392	NME2	Nucleoside diphosphate kinase B	16	16	16	16	18	16	16	16	16	16	16	17	16	16	16	17	16	16	16	1.16379e+06	849608	801722	1.42896e+06	1.11676e+06	1.03888e+06	1.12915e+06	1.38446e+06	1.17247e+06	1.26925e+06	1.07546e+06	629593	510189	828603	1.04348e+06	759885	1243930	932439	874206
P22413	ENPP1	Ectonucleotide pyrophosphatase/phosphodiesterase family member 1	25	16	28	18	25	22	22	21	22	17	20	19	17	19	26	24	25	22	24	56624	46962.9	159419	53744	41397.1	51730.2	41456.2	35673.1	75045.7	32659.1	52317	39174.6	20652.8	31460.7	82107.2	50474.5	85151	56702.4	82986.5
P22570	FDXR	NADPH:adrenodoxin oxidoreductase, mitochondrial	22	10	15	23	24	22	25	25	24	22	21	6	14	15	18	18	14	22	12	65135.1	40343.7	31569.3	126385	147315	164079	134316	115459	137006	158512	185745	14730.6	35995.2	56322.4	87549.8	79872.6	51838.9	95388.6	37136.7
P22626	HNRNPA2B1	Heterogeneous nuclear ribonucleoproteins A2/B1	27	27	32	30	36	28	28	29	30	28	27	29	31	30	30	27	31	33	31	422253	320415	634366	300689	566625	297669	246940	297651	300390	244346	226179	170433	415278	425610	465598	345848	489194	340667	513733
P22670	RFX1	MHC class II regulatory factor RFX1	1	1	1	0	1	1	1	0	1	0	1	0	1	1	1	1	1	0	1	13375.6	22706.4	30854.2	NaN	7531.67	10162.7	7674.17	NaN	9098.01	NaN	9142.64	NaN	16223.9	22655.9	17839.7	12790.7	25836.6	NaN	18611.4
P22692	IGFBP4	Insulin-like growth factor-binding protein 4	6	2	8	4	9	4	7	6	6	2	2	3	5	4	8	3	5	7	4	36431.8	14603.8	17438.6	10712.9	59944.3	10475.2	16341.6	18521.6	24719.1	8902.72	10701.1	17518.7	33478	17447.6	73162.2	20561.4	30356.6	42805.3	30390.9
P22694	PRKACB	cAMP-dependent protein kinase catalytic subunit beta	14	13	14	14	13	14	13	13	13	14	14	12	11	13	14	14	14	12	14	96879.3	125181	131808	101328	52378.9	101462	83208	86912.5	90226	94686.4	87579.3	72469.5	41063.8	75518.2	82002.2	70698.5	88167.8	64031.7	91382.3
P22695	UQCRC2	Cytochrome b-c1 complex subunit 2, mitochondrial	26	20	24	26	27	27	27	26	26	26	27	20	19	24	24	25	23	24	21	375191	261313	157761	810519	995397	776772	631376	469258	570511	763838	672565	114561	86897.7	205575	415039	434103	259588	532126	159717
P22732	SLC2A5	Solute carrier family 2, facilitated glucose transporter member 5	7	4	2	9	10	9	10	10	10	10	10	0	1	3	4	5	5	8	0	30167.1	12575.8	5298.6	217991	63083.9	204564	255793	74372.1	198917	269926	212404	NaN	5612.21	19463	19290.2	59178.4	26694.3	59505.6	NaN
P22748	CA4	Carbonic anhydrase 4	8	7	3	10	13	12	12	8	10	10	10	0	3	6	10	9	4	11	5	57461.8	90317.6	13895.2	162406	186614	248710	422069	75949.5	202888	171471	226688	NaN	14005.4	26731.6	106534	83447.3	27239.3	113353	24527.7
P22792	CPN2	Carboxypeptidase N subunit 2	5	5	5	5	2	5	5	5	5	4	5	5	4	3	1	4	3	2	3	29338.2	67297.5	35087.2	86821.3	12264.4	29930.9	108328	72002	94728.1	67534.9	89757.8	88743.1	30439.9	24687.2	44737.2	62890.4	38781.5	31459.4	19730.9
P22830	FECH	Ferrochelatase, mitochondrial	26	20	21	27	32	28	24	26	29	25	26	13	15	21	26	29	24	30	21	82894.7	30812.2	22462.7	200770	131419	221669	106585	105625	131514	107664	90253.4	12013.8	23002	62313.6	91760.3	130154	60071.6	177530	49356.1
P22897	MRC1	Macrophage mannose receptor 1	19	20	21	5	13	8	17	21	18	6	13	21	12	16	15	11	18	15	20	48140.7	91300.9	64012.4	22540.9	18313.5	20788.1	25139.3	68677.6	49885.2	17942.9	34857.3	63187.6	40295.8	52415	35825.8	33515.3	76797.4	37581.2	91696.8
P23083	IGHV1-2	Immunoglobulin heavy variable 1-2	2	4	1	2	4	2	2	2	2	1	2	3	3	1	3	3	2	1	1	138506	643942	712735	156820	247201	137002	130360	165095	152254	58178.5	55748.5	322672	354884	318444	142296	296052	362912	295326	72080.7
P23141	CES1	Liver carboxylesterase 1	14	15	17	1	4	5	3	11	12	10	5	15	6	4	4	10	8	13	7	77466.2	198305	196902	21476	24440.7	11706.9	45311.6	22543.6	42291.6	125411	27543.8	52837.4	22827.6	9964.22	19231.2	49100.4	24681.6	55964.4	15476.5
P23142	FBLN1	Fibulin-1	29	25	36	14	31	13	20	23	16	13	12	36	31	26	27	26	32	19	30	116480	489678	699029	86871.4	68671.2	58428.9	56289.8	67090.4	95581	83320.1	90584.6	989919	281009	80941.6	157157	118336	218156	38878.1	149200
P23193	TCEA1	Transcription elongation factor A protein 1	12	12	13	12	14	12	11	12	10	9	10	11	13	13	12	11	11	13	13	64213.3	61024.3	112646	45214	60874.4	32920.6	38669.4	53598.5	41600.5	39618.3	41955.7	30449.7	77661.9	78901.1	73660.9	58743.4	81994.5	51863.9	94805.6
P23219	PTGS1	Prostaglandin G/H synthase 1	9	7	19	4	5	1	3	6	5	4	4	5	3	5	5	10	6	2	10	28400.1	101683	286646	31703.8	17067.1	13777.8	29119.4	25070.8	31659.3	20553.9	31055.1	25989.8	32924.4	60072.4	43077.3	110823	48063.4	15928.2	155785
P23229	ITGA6	Integrin alpha-6	40	39	42	41	45	42	40	43	40	37	41	38	36	35	40	42	42	42	37	91839	87958.8	55790.7	96536	128166	99428.2	93711	82161.3	75766.5	87330.1	83783.8	53066.1	31119.3	60172.2	76947.8	87006.2	75026.4	75591.8	61061.4
P23246	SFPQ	Splicing factor, proline- and glutamine-rich	37	38	42	35	41	37	34	36	34	31	31	28	35	36	38	35	37	36	35	95779.6	100951	175114	71400.1	148991	70626.2	48458.3	67158.8	61868.9	55880.3	55813.2	35527.4	148439	164503	152134	106963	162355	108854	185092
P23258	TUBG1	Tubulin gamma-1 chain	8	8	10	9	10	9	9	9	9	8	9	7	8	6	9	9	8	8	7	67776.8	57390.7	61858.6	67987.3	59670.8	72716.1	58410	63481.2	60174.1	69444.9	64583.4	37629.6	29223.3	61313.7	69699.5	57014	58576.5	50366.1	68374.9
P23284	PPIB	Peptidyl-prolyl cis-trans isomerase B	21	21	26	21	26	24	18	21	23	21	22	24	22	22	23	20	22	21	21	525617	582868	690291	317392	511545	351041	296083	396393	379511	261552	280692	436592	357334	539194	480201	314989	656244	385217	602891
P23297	S100A1	Protein S100-A1	2	2	2	2	1	2	3	3	2	2	2	0	1	2	2	3	3	2	1	49938.9	22772.7	13930.4	41080.1	31158.5	60405.4	489997	438667	260870	77140.8	114178	NaN	16934.9	24804.9	16542	73816.6	48619.6	124034	15282.3
P23327	HRC	Sarcoplasmic reticulum histidine-rich calcium-binding protein	4	3	10	2	5	2	2	5	5	5	4	5	4	5	7	4	3	3	7	26522.6	61100.7	39609.6	14000.3	25437.4	14673.3	7747.65	9311.39	11451.2	12312.6	16597.2	37586	32086.9	24510.6	40271.5	12336	10678.8	9988.45	64229.1
P23368	ME2	NAD-dependent malic enzyme, mitochondrial	17	11	16	12	16	13	12	16	13	12	12	7	11	15	15	14	15	13	13	93419.4	100344	63368.5	127333	117601	100048	109771	125543	114352	100654	101916	50779.6	49650.5	95906.2	127662	120714	142612	120487	86750.9
P23378	GLDC	Glycine dehydrogenase (decarboxylating), mitochondrial	41	13	17	52	54	54	53	50	54	47	46	4	7	26	42	46	41	53	24	47773.6	25388.7	10077.4	233884	122774	255248	179811	74050.9	129235	199894	122904	62225	9441.52	28638.6	49221.5	58698.1	54568.3	115730	23377.8
P23381	WARS1	Tryptophan--tRNA ligase, cytoplasmic	28	25	28	20	27	21	24	25	23	22	22	22	25	24	26	23	26	27	26	180283	147264	135392	76899	133890	81138.7	79650	74717	95119.9	90114.3	78181.9	89530.2	77834.4	125249	171085	103533	146008	130080	155632
P23396	RPS3	40S ribosomal protein S3	28	27	31	28	31	27	25	26	27	26	28	27	23	27	28	26	28	27	27	296993	238741	297958	171589	179258	183464	176639	227114	197122	181906	174280	155777	137556	238227	269152	183396	321680	188902	286029
P23434	GCSH	Glycine cleavage system H protein, mitochondrial	3	1	2	3	3	3	3	3	3	3	3	1	3	2	2	3	2	3	2	159898	25066.2	85185.9	228279	428384	226982	325107	193066	179664	157241	160276	47329.8	74859.9	56386.9	155548	186689	85253.2	161245	61529.7
P23458	JAK1	Tyrosine-protein kinase JAK1	5	3	6	2	5	3	2	3	2	2	3	3	1	6	3	3	5	3	4	29348.4	50222.6	34816.4	11279.1	8155	11992.9	11959.2	14297.2	17082.9	15736.9	8885.65	24032.4	13648.7	25534.4	18582.4	19255.2	26488.9	15155.2	25230.1
P23468	PTPRD	Receptor-type tyrosine-protein phosphatase delta	12	5	7	10	13	13	13	9	11	9	10	6	4	2	8	5	2	7	3	45914.4	21330.7	17567.1	33277.4	52205.3	37644.9	57194.1	26236.9	29509.5	41360	45070	32371.4	13294.1	12887.9	39118	32398.6	12742.1	39193.9	19701.8
P23469	PTPRE	Receptor-type tyrosine-protein phosphatase epsilon	3	3	2	0	3	0	0	3	1	0	0	2	1	2	0	0	2	0	0	23520.4	17244.5	8565.61	NaN	1974.52	NaN	NaN	4141.12	51530.5	NaN	NaN	15293.9	3853.03	25360.9	NaN	NaN	20885.3	NaN	NaN
P23470	PTPRG	Receptor-type tyrosine-protein phosphatase gamma	5	4	5	5	5	5	5	5	5	5	5	4	2	3	5	4	5	3	3	49686	34804.8	41277.3	48133.8	42391.8	50564.9	38408	43025	36140.1	39513.7	33923.7	14524.5	12863.2	20831.2	43636.7	29822.7	38804	19734.8	22885.1
P23497	SP100	Nuclear autoantigen Sp-100	12	12	15	13	14	11	14	14	12	11	12	8	13	13	9	11	13	9	13	62400.6	115969	98208.8	41403.1	57902.3	39141.4	38567.7	50030.9	46708.3	39775.1	40303.8	38696.8	73937	62044	45391.9	49439.4	75230.1	34899.8	119630
P23526	AHCY	Adenosylhomocysteinase	29	26	29	31	33	30	32	32	30	29	31	24	23	24	27	26	25	29	24	278874	127625	145603	538825	388416	636199	451480	315246	303762	589227	400745	76493.8	64577.5	160078	368958	331960	243580	406871	194815
P23528	CFL1	Cofilin-1	22	19	24	16	24	18	20	19	19	20	15	23	23	21	22	20	24	25	23	727345	527218	993736	273565	402213	291459	351945	565595	378402	277311	369482	590426	436098	462622	541583	327527	639283	399717	564615
P23588	EIF4B	Eukaryotic translation initiation factor 4B	14	14	16	13	14	16	15	15	11	15	15	12	11	11	12	10	10	12	10	60386.6	70505.1	61951.3	49568.5	57316.9	42543.8	49186.9	58888.6	40079	53939.8	58181.5	37231.7	44630.4	41669.8	57523.8	41071.6	60078.5	42867.1	49713.6
P23610	F8A1	40-kDa huntingtin-associated protein	2	2	3	2	3	2	3	3	2	2	2	0	2	3	3	3	3	3	3	42440.6	27583.9	31244	41455.1	29823.7	44871.1	26601.1	45878.4	34005	16542.2	35661.6	NaN	8932.57	22159.3	33127.5	19344.7	38377.6	25118.6	25349.6
P23634	ATP2B4	Plasma membrane calcium-transporting ATPase 4	15	13	16	8	13	8	7	13	12	7	9	13	13	15	13	13	13	12	15	100921	188466	170838	64483.4	55702.9	74485.3	56061.1	85185.5	76572.2	65895.4	70059.4	212432	81831.3	131944	108917	86730	122541	82737.5	134021
P23786	CPT2	Carnitine O-palmitoyltransferase 2, mitochondrial	47	27	32	49	48	46	47	43	48	43	44	21	23	33	47	48	43	45	39	105123	43823.3	25379	360741	153810	292282	342983	72051.1	247142	272590	243139	15185.5	18691.2	64426.2	190249	202607	81717.6	157880	63618.7
P23919	DTYMK	Thymidylate kinase	20	17	19	20	22	20	21	20	19	17	18	6	12	18	19	18	19	19	14	64711.5	57766	32089.6	78839.6	91396.4	87538.7	59961.5	58397.5	51251.2	80291.6	72528.1	22302.6	27441	48217.7	56922.2	39445.5	45304.8	59611.8	37686.8
P23946	CMA1	Chymase	1	8	7	2	0	1	2	4	3	2	5	12	12	0	0	0	4	8	1	14954.8	66684.2	39376.3	11555.2	NaN	3677.86	53218.4	24398.5	22087.7	18015.6	51050.3	644931	724771	NaN	NaN	NaN	89692.8	137293	338348
P24043	LAMA2	Laminin subunit alpha-2	31	26	35	9	25	4	9	17	15	6	15	21	23	22	20	3	29	5	24	54584.5	91807.9	105794	13938.7	27270.9	38133.2	23883	19930.4	24183.1	28127.9	17281.7	42723.3	47595.8	50122.7	43390.4	12382.2	72404.3	12704.5	76563
P24158	PRTN3	Myeloblastin	7	5	7	3	3	3	4	3	4	3	3	4	7	8	7	2	7	4	8	263102	450001	83365.8	101320	35942.1	43766.7	88262.6	107663	214725	32092	26442.8	167462	101486	1311711	106194	32683.5	154102	65836.5	913201
P24298	GPT	Alanine aminotransferase 1	20	1	5	19	19	19	18	16	18	19	19	0	9	13	18	19	18	20	14	96323.7	16317	12196.6	125777	96980.5	226250	74653.6	33079.4	81046.8	197927	140725	NaN	22138.6	41182.8	113212	231382	95614.6	218708	32108.9
P24310	COX7A1	Cytochrome c oxidase subunit 7A1, mitochondrial	1	2	1	2	2	2	2	2	2	2	2	2	1	1	2	2	2	2	2	160294	164759	73094.2	369748	344844	434060	365535	206502	326269	596905	412206	75216.6	36181.6	147931	197942	215727	147346	267931	99421.1
P24347	MMP11	Stromelysin-3	0	0	1	0	0	0	0	1	0	0	0	0	0	0	0	0	0	0	0	NaN	NaN	15625.8	NaN	NaN	NaN	NaN	965.758	NaN	NaN	NaN	NaN	NaN	NaN	NaN	NaN	NaN	NaN	NaN
P24387	CRHBP	Corticotropin-releasing factor-binding protein	1	1	0	2	3	2	1	2	3	2	2	0	0	0	3	1	0	2	0	9292.18	2428.33	NaN	15051.7	25583.7	14278.2	12119.4	6234.74	26387.8	13968.7	9646.57	NaN	NaN	NaN	27262.3	7204.4	NaN	17715.1	NaN
P24390	KDELR1	ER lumen protein-retaining receptor 1	2	2	2	2	2	2	2	2	2	2	2	2	2	2	2	2	2	2	2	573727	410709	352938	348246	320216	443555	406157	433237	365612	338400	328463	140460	18261	122087	275438	192147	297910	128407	322701
P24468	NR2F2	COUP transcription factor 2	9	9	10	5	10	6	6	8	7	3	5	5	7	8	8	8	8	7	9	74437.2	60024.5	136168	22361.1	37939.5	17637.5	20034.7	23981.2	22085.3	22853.2	19810.3	30269.2	36632.2	74704.2	83580.7	44818.8	58079.5	26824.4	122856
P24534	EEF1B2	Elongation factor 1-beta	6	8	7	7	9	6	7	6	6	6	6	8	4	6	4	5	5	6	5	402587	290175	341555	325066	409578	347584	333960	343335	333812	354806	340711	148780	259995	92647.4	281941	236377	379376	262786	219325
P24539	ATP5PB	ATP synthase F(0) complex subunit B1, mitochondrial	30	20	26	28	32	29	29	28	27	28	28	18	16	21	29	28	27	28	22	130229	93711.5	74007	274642	292284	269509	241558	191126	183231	243035	195134	44272.3	36011.8	80599.6	189621	161582	111926	190073	71882.5
P24557	TBXAS1	Thromboxane-A synthase	5	5	7	1	4	3	5	7	5	1	1	5	4	5	4	4	5	3	5	58010.8	102851	94479.3	13221	11614	15357.4	15132.7	50403.8	47004.8	28670	23700.7	34435	25518.2	54378.2	36425.1	26035.1	80118.9	26443.1	63615.4
P24592	IGFBP6	Insulin-like growth factor-binding protein 6	0	0	0	1	1	0	0	0	0	0	0	1	0	0	1	0	0	0	0	NaN	NaN	NaN	2853.75	5620.21	NaN	NaN	NaN	NaN	NaN	NaN	3996.89	NaN	NaN	10363.8	NaN	NaN	NaN	NaN
P24593	IGFBP5	Insulin-like growth factor-binding protein 5	4	4	3	4	4	4	5	4	5	5	4	3	3	3	4	4	4	3	3	24624.2	19798.3	29357.4	23141.4	36976.9	20041.7	11628.5	14563.6	11916	15741.9	9086.66	35872.9	111908	49545.6	74323.6	39651.2	38992.1	35994	33715.5
P24666	ACP1	Low molecular weight phosphotyrosine protein phosphatase	9	5	9	5	10	5	10	9	5	6	4	10	8	7	8	8	8	8	7	136966	105861	116322	137503	139871	166361	94598.7	67316.9	116288	173811	134893	62214.9	98767.2	119553	117305	90437.5	114380	113961	116838
P24723	PRKCH	Protein kinase C eta type	1	1	0	0	0	0	0	0	0	0	0	0	0	1	0	0	0	0	0	8807.02	33333	NaN	NaN	NaN	NaN	NaN	NaN	NaN	NaN	NaN	NaN	NaN	3199.07	NaN	NaN	NaN	NaN	NaN
P24752	ACAT1	Acetyl-CoA acetyltransferase, mitochondrial	48	35	44	48	58	49	48	50	48	48	49	32	39	42	46	49	43	51	40	426536	174751	73739.1	1.10342e+06	1.20959e+06	1.46221e+06	935671	573746	763316	1.30356e+06	971259	53524.5	129882	192575	416365	580451	227055	910474	145547
P24821	TNC	Tenascin	117	107	132	44	87	54	54	100	98	56	65	112	113	91	95	102	105	72	104	226089	427447	807148	19274	29887.7	29224.9	29718.6	114134	159786	43587.3	54350.3	333622	363871	150513	212306	278775	315419	60796.6	297850
P24844	MYL9	Myosin regulatory light polypeptide 9	4	7	5	4	5	4	4	5	6	5	6	9	6	4	4	4	4	4	4	456126	2.08707e+06	2.2787e+06	241782	413902	276077	451719	590839	477920	314079	497014	5.32328e+06	785373	222262	297763	350621	393062	311867	363751
P24928	POLR2A	DNA-directed RNA polymerase II subunit RPB1	17	17	19	16	20	15	14	19	13	11	12	10	10	16	15	15	16	8	17	43497.1	53432.9	51928	31830.3	44160	35390	25387.3	26663.1	28146.3	29824.2	25361.5	15611.5	28187.4	54165.2	48273	35541.8	54825.2	19268.4	51789.2
P24941;Q00526	CDK2;CDK3	Cyclin-dependent kinase 2;Cyclin-dependent kinase 3	1	1	1	1	0	0	0	1	1	0	0	1	0	1	0	0	1	0	1	42878.7	49158.1	39493.5	30871.1	NaN	NaN	NaN	29891.4	35358.4	NaN	NaN	29282.8	NaN	34049	NaN	NaN	33283.4	NaN	40509.1
P25098	GRK2	Beta-adrenergic receptor kinase 1	4	3	4	3	3	4	3	4	4	4	3	3	3	4	4	2	4	2	4	49260.3	113120	78083.9	24023.2	16100.2	24278.2	25134.9	31678.1	41955.9	28375.4	25462.5	41088	38737.5	73747.5	31617.6	24246.5	52386.5	21626.8	55477.1
P25205	MCM3	DNA replication licensing factor MCM3	9	8	9	6	9	3	3	3	7	4	2	2	5	8	6	5	5	3	7	66262.4	72421.3	51005.3	23904.7	42071.6	23754.9	15674.7	13196.5	27870.2	27063.8	15915.3	10998.9	19635.5	131359	80760.8	57481.8	50341.1	22581.5	65667.6
P25208	NFYB	Nuclear transcription factor Y subunit beta	1	1	1	1	1	1	1	1	1	1	1	1	1	0	1	1	1	1	1	179407	162272	240649	136818	244001	144261	109643	101820	94908.9	129367	129278	210828	222399	NaN	179773	135146	154208	146022	92303
P25311	AZGP1	Zinc-alpha-2-glycoprotein	23	24	27	27	31	26	28	29	29	28	26	30	26	21	27	24	23	25	21	128195	149236	155760	219403	377558	202259	347048	571734	499583	304523	277286	222415	227809	78284.1	223920	113990	105046	159776	98392.1
P25325	MPST	3-mercaptopyruvate sulfurtransferase	24	20	23	25	26	24	24	24	25	24	24	18	22	22	23	23	24	25	22	253479	123110	114508	442286	455162	574722	413831	303708	265913	553884	527481	54470.3	53317.4	126628	281152	231596	151983	319809	146108
P25391	LAMA1	Laminin subunit alpha-1	27	21	24	23	29	21	23	26	20	20	18	9	14	22	25	23	23	12	23	90927.2	43148	19117.9	49260.2	69512.6	42264.4	25503.2	31716	24714.1	41955.7	22375.5	6706.62	26837.1	47396.4	72083.8	52150	53158	17653.2	70321.2
P25398	RPS12	40S ribosomal protein S12	9	7	9	6	9	8	9	9	8	6	8	9	9	9	9	8	9	8	9	271113	100422	392261	82857.1	306176	67567.9	133410	250595	128363	69998.7	83203.5	216532	310079	198168	160729	109177	268936	152527	205453
P25440	BRD2	Bromodomain-containing protein 2	1	1	1	1	1	1	1	1	0	1	1	0	1	0	0	1	1	0	0	17707.4	12328	10638.7	13339.8	14119.3	16494	13023.6	14772.3	NaN	13117.3	17002.5	NaN	8663.74	NaN	NaN	4948.41	10538.7	NaN	NaN
P25445	FAS	Tumor necrosis factor receptor superfamily member 6	1	1	1	1	1	2	2	2	2	2	2	2	0	1	1	1	1	2	0	17858.5	54664.1	26362	19602.6	5784.33	15409.3	41868.4	44068.4	26193.8	25360.9	29780.7	8692.53	NaN	10860.6	8860.33	8545.21	14171.6	13313	NaN
P25490	YY1	Transcriptional repressor protein YY1	4	3	5	2	4	2	2	2	4	3	3	1	3	3	4	4	4	3	4	40205.6	59275.8	45029.7	42433.2	75901.8	40024.7	34960.3	23418.3	26723.1	33552.8	28895.2	9118.2	31610.2	39989.8	47070.4	35389.6	41508	21617.6	31193.7
P25685	DNAJB1	DnaJ homolog subfamily B member 1	13	12	14	12	14	11	12	13	12	11	11	9	12	13	11	12	11	13	12	74640.5	59957.6	84348.2	81697.9	86855.9	86335.7	70931.3	75284.7	59614.9	83507	69117.8	50253.2	53190.1	46689.6	73158.6	62958.2	71224.8	86546.2	66385
P25686	DNAJB2	DnaJ homolog subfamily B member 2	6	6	6	6	6	6	5	6	5	6	5	6	4	4	4	3	4	4	4	39892.2	71176.9	55768.6	39239.7	30863.4	42767.6	46339.5	41103.6	23715.4	35986.1	45841.7	39744.3	33864.8	24345.1	28486.7	22593.1	33100.6	31400.2	29706.8
P25705	ATP5F1A	ATP synthase subunit alpha, mitochondrial	51	44	50	49	59	51	51	50	51	45	46	43	40	46	50	51	49	53	42	587769	381052	240301	1.19971e+06	1.38913e+06	1.32684e+06	1.1608e+06	723015	828836	1.23172e+06	987650	203533	154820	368282	775285	757374	498621	989475	272314
P25774	CTSS	Cathepsin S	9	6	8	10	10	9	9	7	8	8	9	4	7	8	8	8	8	8	7	145166	152613	67032.5	148480	193772	142128	126639	69450	111240	132372	111340	21734.2	69372.5	136337	95230.2	44997.1	90601.2	69415.7	71560.3
P25786	PSMA1	Proteasome subunit alpha type-1	23	17	22	21	24	20	21	22	22	21	21	18	20	22	22	22	22	23	22	233415	151422	210336	256704	284277	271194	222777	224703	213947	288286	241355	121595	120184	173765	250656	198089	250032	238700	215526
P25787	PSMA2	Proteasome subunit alpha type-2	13	12	12	11	13	11	12	13	12	11	10	10	12	11	12	11	12	12	12	156466	140280	170399	144766	243021	167870	132749	137192	134876	164841	130677	99263.5	56013.8	111133	133271	103871	137945	136134	120213
P25788	PSMA3	Proteasome subunit alpha type-3	13	13	13	13	13	13	13	13	13	13	13	13	13	13	12	12	13	12	12	230276	224811	230178	258068	261044	260323	233131	229950	227661	271528	237378	139346	72888.7	176767	218210	171045	238398	183928	200186
P25789	PSMA4	Proteasome subunit alpha type-4	14	14	16	13	17	13	14	15	13	12	11	16	10	12	12	12	14	12	14	193717	162217	167866	197502	191947	197154	184354	183192	171214	186778	163349	102416	68393.4	129324	160741	121152	158920	138204	155289
P25815	S100P	Protein S100-P	2	3	3	1	2	2	2	3	2	1	2	3	2	2	3	2	2	2	3	67928.7	104749	44588.1	29330	16445.5	32295.6	34894.9	36388.8	25561.1	15968.4	11267.5	29829.9	18093.9	71440.7	48857.7	10013.3	19380.6	25922.9	40485.6
P25963	NFKBIA	NF-kappa-B inhibitor alpha	1	1	1	1	1	0	0	0	1	1	1	1	1	1	1	1	1	1	1	126544	181553	146064	65629.2	56723.8	NaN	NaN	NaN	50791	67193.8	56732	143443	70980.2	51109.6	73635.1	50571.9	61001.6	55246	73978.2
P26006	ITGA3	Integrin alpha-3	14	11	15	14	17	12	14	15	13	13	15	13	10	13	11	13	15	13	13	78289.5	79603.3	137028	85541.7	105482	72386	88267.7	102088	91585.8	67246.8	83161	61287.3	42499.3	96043.3	91188.8	119090	162934	99800.5	115439
P26022	PTX3	Pentraxin-related protein PTX3	5	4	1	1	2	2	2	3	3	1	2	4	1	4	2	2	5	1	1	116345	66469.3	74622.2	87466.5	131497	65819.6	67708.9	42828.6	43648.2	82541.2	47008.3	53021.4	31135.1	35722.5	59479.3	50729.1	91446.7	68284.8	42214
P26038	MSN	Moesin	49	42	48	49	49	50	50	49	45	48	43	50	50	47	46	46	48	50	46	313026	360681	354573	340120	317801	312200	348132	403225	411874	371000	371467	313507	206083	253343	266997	223632	401682	344547	259548
P26196	DDX6	Probable ATP-dependent RNA helicase DDX6	23	18	25	22	25	20	19	22	20	20	16	16	15	20	24	19	23	20	21	74569	68904.6	97703.6	59136.8	55545.6	60267.4	49071	56570	54134	61815	54254.8	46412.5	34062.6	77439.2	77492.9	55252.1	94028.3	54463.2	89017.2
P26368	U2AF2	Splicing factor U2AF 65 kDa subunit	14	14	14	12	14	13	12	13	12	8	9	10	13	11	11	11	11	11	11	187760	208664	283454	80772.7	218855	81904.5	86246.5	104869	100234	92574.4	94949.6	62278	167565	224157	195424	142608	200945	114082	235877
P26373	RPL13	60S ribosomal protein L13	7	8	8	6	11	5	6	9	7	5	7	8	8	6	5	7	7	6	6	78322.6	215049	170439	55161.7	130055	74506.7	56603.6	83418.7	67486.7	42132.8	66191.5	139734	192440	190951	35541.9	18361.5	124733	28337.8	167635
P26440	IVD	Isovaleryl-CoA dehydrogenase, mitochondrial	29	21	27	35	37	34	33	29	35	31	29	16	21	22	26	26	23	30	24	116015	61369.2	46077.8	334433	411311	366317	261216	129008	193766	289813	218572	20329.4	36019.1	49510.5	130753	152746	67249.4	200881	61603.3
P26447	S100A4	Protein S100-A4	6	6	6	6	6	5	6	6	6	6	6	6	6	6	5	5	6	5	5	398432	1.29515e+06	636503	157439	75865.8	124543	141022	219223	342414	213536	248054	370375	303707	266044	149028	310984	372583	194734	234861
P26572	MGAT1	Alpha-1,3-mannosyl-glycoprotein 2-beta-N-acetylglucosaminyltransferase	4	3	3	3	2	3	3	3	3	3	3	1	1	2	3	3	3	3	2	32861	44876.7	37226	27399.6	20956.3	27927	28973.3	42623.7	32947.7	27197.6	30267.3	8287.62	11945.1	26879.3	35963.1	22130.5	37425.9	18611.4	27340.9
P26583	HMGB2	High mobility group protein B2	11	8	11	9	13	9	8	11	8	8	5	8	10	11	11	10	10	10	11	138892	192128	220872	74761.5	204821	59367	32695.1	40716.2	54693.6	43302.9	42688.8	119941	204574	325669	148723	84601.1	131097	69296	202134
P26599	PTBP1	Polypyrimidine tract-binding protein 1	16	14	15	15	16	13	14	14	13	12	13	15	14	15	15	15	16	15	15	478788	435418	581596	337837	382171	344864	254946	317092	299555	323031	271907	177312	257952	447630	534854	393845	593914	316050	600574
P26639	TARS1	Threonine--tRNA ligase 1, cytoplasmic	30	26	28	25	28	26	25	29	26	27	26	21	20	25	24	23	25	27	24	99584	68730.6	69352.3	64144.5	64034.9	66748.2	57365.6	76825	61227.2	65238.5	66718	49361.3	42647.2	70590	79362.9	54624.4	90160.3	66783	79530.6
P26640	VARS1	Valine--tRNA ligase	50	46	50	48	49	47	51	50	48	45	45	41	37	40	45	42	48	48	44	118020	123200	103441	110361	79879.2	125283	107169	140936	133637	139600	124913	57524.4	40344.3	104788	105520	82097.5	167095	101261	118706
P26641	EEF1G	Elongation factor 1-gamma	31	30	32	28	31	29	30	30	30	28	28	29	24	30	28	28	30	28	28	411158	404495	317324	341005	254596	368754	361327	416484	395514	369478	369292	155642	92325.6	274452	273625	228544	367343	240008	320642
P26885	FKBP2	Peptidyl-prolyl cis-trans isomerase FKBP2	8	5	9	8	10	7	10	9	8	5	6	7	7	6	7	8	8	7	7	105265	113990	108163	149481	208373	190064	140976	138761	127764	156491	138040	96852.1	88907.9	84916.3	102281	89905.3	109743	113828	87258.5
P26927	MST1	Hepatocyte growth factor-like protein	7	4	11	2	5	3	6	3	7	2	4	7	4	4	8	5	7	1	5	15967.7	83724.2	129093	23801.4	19124.1	34418.7	35310.4	46006.1	32939.2	54778.5	79080.8	48332.7	43367	25312.2	42686.5	34786.9	50634.4	17631.9	23583.8
P26992	CNTFR	Ciliary neurotrophic factor receptor subunit alpha	5	5	6	3	4	2	3	0	1	1	4	5	4	4	5	2	2	1	5	53958	78221.1	156205	20408	26660.9	15869	23666.1	NaN	4616.61	13534.5	30848.4	82440.3	33135.5	41732.1	63329.6	16752.7	2686.52	11952.1	81012.2
P26998	CRYBB3	Beta-crystallin B3	8	2	3	9	11	11	9	2	4	9	2	1	1	2	4	9	3	8	0	39654.9	11573.5	7529.71	85442.5	146272	221780	62315.3	11264.5	14887	60922.7	57856.4	18759.4	59420.3	15828.7	21991.9	55557.8	16248.4	37924.7	NaN
P27105	STOM	Stomatin	12	11	11	11	10	11	10	11	11	10	11	9	11	11	11	11	12	12	10	147020	338821	169020	156579	158142	131378	127477	156062	192198	154476	161236	187216	84252	132219	109665	111836	203859	127716	129944
P27144	AK4	Adenylate kinase 4, mitochondrial	24	18	15	26	30	26	27	26	25	26	25	15	18	18	23	25	22	29	18	483622	103863	23874.6	1.22684e+06	939939	1.52389e+06	1.15076e+06	631733	669369	1185523	994923	33312.2	93168.1	173857	485806	663635	159895	902650	94381.6
P27169	PON1	Serum paraoxonase/arylesterase 1	4	6	5	5	5	4	6	4	6	5	6	5	5	3	5	6	5	5	4	17613.5	126737	70442	149802	13501.6	52870.7	140072	30902.6	102926	72539.6	127740	119659	52400.9	14342.4	39487.2	71792.4	58242.1	40273.1	22044
P27216	ANXA13	Annexin A13	22	11	7	21	25	23	22	19	23	19	20	9	14	14	19	19	19	16	16	78535.1	23709.2	14931	218887	270144	258521	70465.9	55540.2	198340	106499	91696	16264.9	34214.9	34470.5	98744.5	101837	70983.1	41090	48517.9
P27338	MAOB	Amine oxidase [flavin-containing] B	32	30	31	33	36	36	35	33	35	35	35	31	26	28	31	32	30	32	29	184986	102567	146751	535245	347229	646984	475657	277113	338820	586239	495783	112664	57413.3	98797.6	257892	309386	154607	475740	118530
P27348	YWHAQ	14-3-3 protein theta	14	11	14	13	14	13	12	12	13	12	11	14	13	14	14	14	14	13	14	259667	162539	429564	123625	192232	112061	108786	184595	140543	100108	79330.4	249132	94446.3	183376	202367	125315	263965	127940	273474
P27361	MAPK3	Mitogen-activated protein kinase 3	19	18	19	17	17	16	15	18	18	17	15	16	14	16	17	17	17	16	14	94021.9	126335	188819	83154.3	62594.8	75331.9	67289.8	82900.7	92610.5	74137.1	79271.1	134251	60241.8	92552.3	98119.6	83482.5	123950	83673.5	110629
P27448	MARK3	MAP/microtubule affinity-regulating kinase 3	3	3	4	3	4	3	3	4	3	3	3	2	2	2	2	3	3	3	2	25277.2	24423.8	10302.7	15697	6692.05	15182.9	12547.6	13202.1	14414.9	16473.5	13724	4840.3	4001.41	8568.64	13385	11469.3	11254.6	7025.98	7512.29
P27449	ATP6V0C	V-type proton ATPase 16 kDa proteolipid subunit	2	1	2	4	2	4	4	2	3	4	2	2	2	2	2	2	2	2	2	75779.4	15710.3	76726.8	95600.3	270213	95334.3	118975	180608	91288.7	89189	91034.4	14711.3	22131.6	65232.9	83907.7	82519.4	79442.5	116660	36130.5
P27482	CALML3	Calmodulin-like protein 3	13	6	6	13	14	13	14	13	13	14	14	6	5	3	5	10	7	12	5	174056	543182	443724	346504	193099	386559	411649	323365	251483	628030	558265	354272	151021	152188	67762.4	130948	99440.3	127598	119814
P27487	DPP4	Dipeptidyl peptidase 4	67	54	54	68	70	71	70	68	68	65	62	35	35	50	65	64	57	68	53	399349	121799	58639.2	553557	607448	669382	448992	420305	356208	459086	350054	48760.7	26573.1	69025.5	174372	161080	97052.8	352669	81011.1
P27635	RPL10	60S ribosomal protein L10	9	8	13	10	11	9	9	10	10	9	9	9	13	12	11	10	13	10	10	138443	169798	170469	61203.6	154136	69733.1	79441.5	109045	81227.1	75578.3	98300.1	119835	170822	88323.3	112848	76804.1	180822	77101.5	129435
P27694	RPA1	Replication protein A 70 kDa DNA-binding subunit	30	25	29	21	27	22	23	26	24	20	19	19	21	22	25	25	25	19	26	88331.5	100545	122656	64266.1	68475.1	62502.2	40131.9	48042.5	53969.6	53886.9	50971.2	38311.7	44702.2	78705.1	82411.3	57119.4	89179	36884.9	99234.6
P27695	APEX1	DNA-(apurinic or apyrimidinic site) endonuclease	27	21	25	22	22	21	22	25	25	21	22	18	22	25	21	22	25	19	21	103387	146069	164567	79108.6	94193.8	83464.2	62357.9	89614.3	91616.5	95297.5	77755.5	38348.7	73433	156385	146742	91315.5	155987	82350	190168
P27701	CD82	CD82 antigen	1	1	1	1	1	1	1	1	1	1	1	0	0	1	1	1	1	1	1	67013.2	108688	53482.2	29458	128983	31650.5	218280	146746	56330.6	184199	251117	NaN	NaN	66584.6	43075.2	75913.6	37772	59970.6	24497.1
P27707	DCK	Deoxycytidine kinase	3	3	3	1	1	0	0	1	1	0	0	1	1	2	2	0	2	0	2	59927.8	59523.9	25953.8	9833.57	8795.59	NaN	NaN	18985.1	40548.4	NaN	NaN	23441.9	23916	42874.4	33341	NaN	50699.4	NaN	36900.3
P27708	CAD	CAD protein	26	24	27	17	20	17	14	21	17	15	16	20	10	23	23	13	25	17	24	70462.5	88168	68290.1	32966.3	28559.7	34570.7	29183.9	46236.9	47822.6	39907.9	37879.7	33545.3	23699.1	76561.9	61916.2	33070.3	81761.5	34162.6	86500.5
[truncated: 4,569 more rows]

## Sheet: Human_candidate
Comparison (group1/group2)	Group	ProteinGroups	AVG Log2 Ratio	Absolute AVG Log2 Ratio	Pvalue	Qvalue	# of Ratios	UniProtIds	Genes	ProteinDescriptions	ProteinNames	# Unique Total Peptides	% Change	Ratio	Condition Numerator	Condition Denominator
[truncated: 6,089 more rows]
