# Supplementary material for: Comprehensive Proteomics Analysis Identifies CD38-Mediated NAD+ Decline Orchestrating Renal Fibrosis in Pediatric Patients With Obstructive Nephropathy
Source: Mol Cell Proteomics. 2023 Feb 17;22(3):100510. doi: 10.1016/j.mcpro.2023.100510 (PMC10025283; doi:10.1016/j.mcpro.2023.100510)
Supplement: Supplemental Data 2 [file mmc2.xlsx]

## Sheet: Mouse_report
PG.ProteinGroups	PG.Genes	PG.ProteinDescriptions	PG.ProteinNames	[1] 20211126_TYD_M01.raw.PG.NrOfPrecursorsIdentified	[2] 20211126_TYD_M02.raw.PG.NrOfPrecursorsIdentified	[3] 20211126_TYD_M03.raw.PG.NrOfPrecursorsIdentified	[4] 20211126_TYD_M04.raw.PG.NrOfPrecursorsIdentified	[5] 20211126_TYD_M05.raw.PG.NrOfPrecursorsIdentified	[6] 20211126_TYD_M06.raw.PG.NrOfPrecursorsIdentified	[7] 20211126_TYD_M07.raw.PG.NrOfPrecursorsIdentified	[8] 20211126_TYD_M08.raw.PG.NrOfPrecursorsIdentified	[9] 20211126_TYD_M09.raw.PG.NrOfPrecursorsIdentified	[10] 20211126_TYD_M10.raw.PG.NrOfPrecursorsIdentified	[11] 20211126_TYD_M11.raw.PG.NrOfPrecursorsIdentified	[12] 20211126_TYD_M12.raw.PG.NrOfPrecursorsIdentified	[1] 20211126_TYD_M01.raw.PG.Quantity	[2] 20211126_TYD_M02.raw.PG.Quantity	[3] 20211126_TYD_M03.raw.PG.Quantity	[4] 20211126_TYD_M04.raw.PG.Quantity	[5] 20211126_TYD_M05.raw.PG.Quantity	[6] 20211126_TYD_M06.raw.PG.Quantity	[7] 20211126_TYD_M07.raw.PG.Quantity	[8] 20211126_TYD_M08.raw.PG.Quantity	[9] 20211126_TYD_M09.raw.PG.Quantity	[10] 20211126_TYD_M10.raw.PG.Quantity	[11] 20211126_TYD_M11.raw.PG.Quantity	[12] 20211126_TYD_M12.raw.PG.Quantity
A0A023T778	Magohb	Mago nashi protein	A0A023T778_MOUSE	Filtered	Filtered	Filtered	Filtered	1	Filtered	1	1	1	1	1	1	Filtered	Filtered	Filtered	Filtered	8047.69	Filtered	18715.8	28312	39552.8	21141.1	39795.2	19518.5
A0A067XG53;O70589	Cask	Peripheral plasma membrane protein CASK (Fragment);Peripheral plasma membrane protein CASK	A0A067XG53_MOUSE;CSKP_MOUSE	16	16	17	17	17	17	19	18	19	18	19	16	61803	50873.4	58824.7	60770	53159.5	53688.4	44710.1	47981.4	33289.4	37063.6	56231.6	45636.9
A0A075B5J9;A0A075B5K3;A0A0G2JDN5;A0A0G2JFA8	Igkv17-127;Igkv17-121;Igkv17-127;Igkv17-121	Immunoglobulin kappa variable 17-127;Immunoglobulin kappa variable 17-121;Immunoglobulin kappa variable 17-127 (Fragment);Immunoglobulin kappa variable 17-121 (Fragment)	A0A075B5J9_MOUSE;A0A075B5K3_MOUSE;A0A0G2JDN5_MOUSE;A0A0G2JFA8_MOUSE	1	2	1	2	2	2	2	2	2	2	2	2	35771.5	50630.1	44819.8	47111.5	48215.9	43223.7	92435.8	75295.5	73963.2	119158	140031	83209.5
A0A075B5K0	Igkv14-126	Immunoglobulin kappa variable 14-126 (Fragment)	A0A075B5K0_MOUSE	Filtered	1	Filtered	Filtered	Filtered	Filtered	2	1	1	1	2	2	Filtered	20941.2	Filtered	Filtered	Filtered	Filtered	33980.7	10038.2	5963.56	6213.05	229509	77860.9
A0A075B5K2	Igkv9-124	Immunoglobulin kappa chain variable 9-124	A0A075B5K2_MOUSE	1	Filtered	Filtered	Filtered	1	Filtered	1	1	1	1	1	1	22631.5	Filtered	Filtered	Filtered	18677.2	Filtered	34194.1	49357.2	60672.3	48466.3	107909	25881.2
A0A075B5K6;P03976	Igkv2-109;	Immunoglobulin kappa variable 2-109 (Fragment);Ig kappa chain V-II region 17S29.1	A0A075B5K6_MOUSE;KV2A5_MOUSE	1	1	1	1	1	1	1	1	1	1	1	1	28330.5	12233.7	54946.4	18924	41716.9	12855	66608	191120	55192.8	56199.4	71328	50602.8
A0A075B5K9;A0A0G2JGF9	Igkv12-98	Immunoglobulin kappa variable 12-98;Immunoglobulin kappa variable 12-98 (Fragment)	A0A075B5K9_MOUSE;A0A0G2JGF9_MOUSE	Filtered	Filtered	Filtered	1	Filtered	1	1	2	1	2	2	1	Filtered	Filtered	Filtered	12549.8	Filtered	26475	18685.8	18553.2	38569.9	20263.4	88040.1	16911.2
A0A075B5L2;A0A075B5M2;A0A075B5M3;A0A0G2JGI6;A0A0G2JH00;P01680	Igkv4-91;Igkv4-61;Igkv4-58;Igkv4-58;Igkv4-61;	Immunoglobulin kappa chain variable 4-91 (Fragment);Immunoglobulin kappa chain variable 4-61;Immunoglobulin kappa variable 4-58;Immunoglobulin kappa variable 4-58 (Fragment);Immunoglobulin kappa chain variable 4-61 (Fragment);Ig kappa chain V-IV region S107B	A0A075B5L2_MOUSE;A0A075B5M2_MOUSE;A0A075B5M3_MOUSE;A0A0G2JGI6_MOUSE;A0A0G2JH00_MOUSE;KV4A1_MOUSE	Filtered	1	1	1	1	1	1	1	1	1	1	1	Filtered	35201	110439	85739.3	56778.6	31672.7	204745	85774.4	123180	208534	364908	153867
A0A075B5M7	Igkv5-39	Immunoglobulin kappa variable 5-39	A0A075B5M7_MOUSE	1	Filtered	1	1	1	2	2	1	2	2	2	2	9330.98	Filtered	48632.9	12154.4	9669.3	15332.9	33722.4	34875.4	31695.2	83407.2	113908	45098.5
A0A075B5N4;A0A0G2JF28	Igkv8-27	Immunoglobulin kappa chain variable 8-27;Immunoglobulin kappa chain variable 8-27 (Fragment)	A0A075B5N4_MOUSE;A0A0G2JF28_MOUSE	1	1	1	1	1	1	1	1	1	1	1	1	8835.21	5538.32	4725.47	4857.48	11130.2	6198.13	14036.4	30980	21198.6	27384	41732.7	25476
A0A075B5P3;A0A0A6YVP0	Ighg2b	Immunoglobulin heavy constant gamma 2B (Fragment)	A0A075B5P3_MOUSE;A0A0A6YVP0_MOUSE	8	10	8	8	8	8	15	13	15	15	15	14	109159	132431	164785	143261	160371	112071	393958	299302	370342	424024	598488	343853
A0A075B5P4;A0A0A6YWR2	Ighg1	Ig gamma-1 chain C region secreted form (Fragment)	A0A075B5P4_MOUSE;A0A0A6YWR2_MOUSE	4	4	4	5	6	6	10	10	8	10	10	8	48514.8	27659.1	39826.9	40229.4	44265.5	30742.9	53528.6	36789.7	40640.4	53165.7	75699.7	69564.3
A0A075B5P5;A0A1Y7VJN6;P03987	Ighg3;Ighg3;	Immunoglobulin heavy constant gamma 3 (Fragment);Immunoglobulin heavy constant gamma 3 (Fragment);Ig gamma-3 chain C region	A0A075B5P5_MOUSE;A0A1Y7VJN6_MOUSE;IGHG3_MOUSE	12	10	11	12	11	9	13	13	13	13	14	14	76199.6	25282.3	74662.8	83301.1	67992.5	51610.7	108564	231108	84686.4	127412	292487	422170
A0A075B5P6;A0A075B6A0	Ighm	Immunoglobulin heavy constant mu (Fragment)	A0A075B5P6_MOUSE;A0A075B6A0_MOUSE	19	19	20	17	21	18	24	25	26	27	27	25	59857.1	37381.8	80950.1	71574.1	62816.8	51531.6	152200	140679	149056	308842	615108	248776
A0A075B5Q6;A0A0A6YVS4	Ighv5-9-1	Immunoglobulin heavy variable 5-9-1;Immunoglobulin heavy variable 5-9-1 (Fragment)	A0A075B5Q6_MOUSE;A0A0A6YVS4_MOUSE	Filtered	Filtered	Filtered	1	Filtered	Filtered	2	2	2	2	2	2	Filtered	Filtered	Filtered	4787.69	Filtered	Filtered	25506.8	30301.6	27391.1	18548.2	118477	19826.7
A0A075B5R0;A0A0B4J1P4	Ighv5-16	Immunoglobulin heavy variable 5-16;Immunoglobulin heavy variable 5-16 (Fragment)	A0A075B5R0_MOUSE;A0A0B4J1P4_MOUSE	Filtered	1	Filtered	Filtered	2	Filtered	2	2	2	2	2	2	Filtered	10456.7	Filtered	Filtered	2297.37	Filtered	62329.5	13943.3	21263.4	21319.7	44620.4	18469.9
A0A075B5R1	Ighv5-17	Immunoglobulin heavy variable 5-17 (Fragment)	A0A075B5R1_MOUSE	Filtered	Filtered	1	1	Filtered	Filtered	1	1	1	1	1	1	Filtered	Filtered	13248.4	55403.7	Filtered	Filtered	44472.4	116914	62663.1	76089.5	118568	421572
A0A075B5R2	Ighv7-3	Immunoglobulin heavy variable 7-3 (Fragment)	A0A075B5R2_MOUSE	1	1	1	1	1	1	1	2	1	2	2	2	10172.7	13834	14772.5	15473.9	24386.9	6212.9	23934.2	41939.6	25790.3	110688	142180	65860
A0A075B5R5	Ighv4-1	Immunoglobulin heavy variable 4-1 (Fragment)	A0A075B5R5_MOUSE	1	1	Filtered	Filtered	1	1	2	2	2	1	2	2	25241.2	9969.53	Filtered	Filtered	62018	14230.2	53242.7	79802.5	82617.6	135458	91713.3	109024
A0A075B5S2	Ighv7-1	Immunoglobulin heavy variable 7-1 (Fragment)	A0A075B5S2_MOUSE	Filtered	Filtered	Filtered	Filtered	1	Filtered	2	2	2	2	2	2	Filtered	Filtered	Filtered	Filtered	9660.22	Filtered	26167.3	16246.2	16512.6	23302.3	34362.7	37728.8
A0A075B5S6;P18531	Ighv3-1;Ighv3-6	Immunoglobulin heavy variable 3-1 (Fragment);Ig heavy chain V region 3-6	A0A075B5S6_MOUSE;HVM60_MOUSE	Filtered	1	Filtered	Filtered	Filtered	Filtered	1	1	1	1	1	1	Filtered	2853.63	Filtered	Filtered	Filtered	Filtered	32530.3	23650	17302.5	63375.2	117792	14394.4
A0A075B5T2	Ighv6-3	Immunoglobulin heavy variable 6-3 (Fragment)	A0A075B5T2_MOUSE	1	2	2	3	2	3	3	3	2	4	4	3	17579.2	16793.6	36186.9	17002.7	32999.5	20386.5	65637.8	64350.6	65142.2	90089.5	246628	61054.4
A0A075B5T3	Ighv6-6	Immunoglobulin heavy variable 6-6 (Fragment)	A0A075B5T3_MOUSE	1	2	2	1	Filtered	Filtered	2	2	2	2	2	2	11194.6	1707.32	2264.94	10816	Filtered	Filtered	31080.5	28349.9	18983.1	35221.3	53607.2	29490.3
A0A075B5T9;A0A0A6YW37	Ighv1-9	Immunoglobulin heavy variable V1-9;Immunoglobulin heavy variable V1-9 (Fragment)	A0A075B5T9_MOUSE;A0A0A6YW37_MOUSE	Filtered	Filtered	Filtered	Filtered	Filtered	Filtered	1	1	2	2	2	2	Filtered	Filtered	Filtered	Filtered	Filtered	Filtered	12043.2	15414.6	14110	6185.71	49584.9	11385.5
A0A075B5V1	Ighv1-31	Immunoglobulin heavy variable 1-31	A0A075B5V1_MOUSE	3	4	4	3	4	3	4	4	4	4	4	4	60538.6	65529.7	73394.2	90806.2	77672	61593.3	279284	236465	247074	339234	442983	251690
A0A075B5V8;A0A0A6YY41	Ighv1-47	Immunoglobulin heavy variable 1-47;Immunoglobulin heavy variable 1-47 (Fragment)	A0A075B5V8_MOUSE;A0A0A6YY41_MOUSE	Filtered	Filtered	Filtered	Filtered	Filtered	Filtered	Filtered	Filtered	1	Filtered	1	Filtered	Filtered	Filtered	Filtered	Filtered	Filtered	Filtered	Filtered	Filtered	7541.11	Filtered	9933.87	Filtered
A0A075B5W6	Ighv1-55	Immunoglobulin heavy variable 1-55 (Fragment)	A0A075B5W6_MOUSE	Filtered	1	Filtered	1	1	Filtered	1	1	1	1	1	1	Filtered	4720.34	Filtered	5696.13	4305.18	Filtered	45409.3	45561.2	29060.5	65654	149797	39505.9
A0A075B5X7;A0A0G2JFS5	Ighv1-69	Immunoglobulin heavy variable 1-69;Immunoglobulin heavy variable 1-69 (Fragment)	A0A075B5X7_MOUSE;A0A0G2JFS5_MOUSE	1	Filtered	1	Filtered	Filtered	Filtered	1	1	1	1	1	1	11080	Filtered	5224.46	Filtered	Filtered	Filtered	25796.8	10894.5	36701.1	31582.3	62529.7	23385.9
A0A075B5Y1;A0A0G2JGK2;P01750	Ighv1-74;Ighv1-74;	Immunoglobulin heavy variable V1-74;Immunoglobulin heavy variable V1-74 (Fragment);Ig heavy chain V region 102	A0A075B5Y1_MOUSE;A0A0G2JGK2_MOUSE;HVM06_MOUSE	Filtered	Filtered	1	Filtered	1	Filtered	2	3	2	3	3	3	Filtered	Filtered	2845.8	Filtered	543.944	Filtered	4812.52	3324.37	5820.63	6703.5	12969.6	3849.23
A0A075B5Y4	Ighv1-81	Immunoglobulin heavy variable 1-81 (Fragment)	A0A075B5Y4_MOUSE	2	2	2	2	3	3	3	3	3	3	3	3	18194.1	19376.6	23323.2	31227.2	22922.9	25212.9	94913.6	114176	97084.9	70661	118291	162488
A0A075B663;P01723;P01727	Iglv1;;	Immunoglobulin lambda variable 1 (Fragment);Ig lambda-1 chain V region;Ig lambda-1 chain V region S43	A0A075B663_MOUSE;LV1A_MOUSE;LV1E_MOUSE	1	1	1	1	1	1	1	1	1	1	1	1	8109.97	14100.1	10071.4	4846.2	27744.8	13402.9	46388.3	85139.4	77872.9	132400	84594.9	69833.7
A0A075B664;P01728	Iglv2;	Immunoglobulin lambda variable 2;Ig lambda-2 chain V region	A0A075B664_MOUSE;LV2A_MOUSE	3	2	2	3	3	2	3	3	3	3	3	3	30423.9	25790.8	24070.9	32933.4	38823.6	24442.2	72951.8	141347	72070.8	131953	90039.7	208256
A0A075B666;A0A140T8N3	Igkv13-85;Igkv13-84	Immunoglobulin kappa chain variable 13-85 (Fragment);Immunoglobulin kappa chain variable 13-84 (Fragment)	A0A075B666_MOUSE;A0A140T8N3_MOUSE	Filtered	1	1	Filtered	1	1	1	1	1	1	1	1	Filtered	12827.1	23071.1	Filtered	11977.4	28939.1	68873.8	107243	150447	178127	225767	229693
A0A075B6A3;A0A0A6YXW6	Igha	Immunoglobulin heavy constant alpha (Fragment)	A0A075B6A3_MOUSE;A0A0A6YXW6_MOUSE	3	4	2	2	3	Filtered	10	10	10	10	10	9	11708.2	4855.01	24938.9	15754.7	10948.2	Filtered	50711.9	121088	94647.2	81694.3	127740	37768.6
A0A075B6D5;A0A0G2JFZ3	Igkv19-93	Immunoglobulin kappa chain variable 19-93;Immunoglobulin kappa chain variable 19-93 (Fragment)	A0A075B6D5_MOUSE;A0A0G2JFZ3_MOUSE	1	1	1	1	1	1	2	2	2	2	2	2	18888.1	15558.7	26073.2	22668.6	18464.1	19712.2	70070.8	100345	63252	287535	189657	211761
A0A087WNM2;A0A087WQ57;A0A087WR08;A2AP82;Q6NZA9;Q8VI33	Taf9;Taf9;Taf9;Taf9b;Taf9b;Taf9	Transcription initiation factor TFIID subunit 9 (Fragment);Transcription initiation factor TFIID subunit 9 (Fragment);Transcription initiation factor TFIID subunit 9 (Fragment);Transcription initiation factor TFIID subunit 9B;Transcription initiation factor TFIID subunit 9B;Transcription initiation factor TFIID subunit 9	A0A087WNM2_MOUSE;A0A087WQ57_MOUSE;A0A087WR08_MOUSE;A2AP82_MOUSE;TAF9B_MOUSE;TAF9_MOUSE	2	1	2	2	2	Filtered	3	2	3	3	3	2	24061.8	29734.6	21865.2	39375.2	20981.4	Filtered	34279	43722.1	43246.1	40803.8	45173.8	36881.5
A0A087WNN8;Q61263	Soat1	Sterol O-acyltransferase 1 (Fragment);Sterol O-acyltransferase 1	A0A087WNN8_MOUSE;SOAT1_MOUSE	2	2	1	1	Filtered	Filtered	2	2	2	2	2	2	14191.1	3942.25	1.68956e+06	2824.17	Filtered	Filtered	50010.3	41960.2	24923.1	37628.1	40975.9	66813.4
A0A087WNS5;A0A087WNV4;Q6NS82	Retreg2	Reticulophagy regulator 2 (Fragment);Reticulophagy regulator 2;Reticulophagy regulator 2	A0A087WNS5_MOUSE;A0A087WNV4_MOUSE;RETR2_MOUSE	1	1	1	1	1	1	1	1	1	1	1	1	58551.4	53909.7	58790.8	50961.2	59857.6	52717.7	46964.3	52966.1	29312.8	38022.6	49754.8	42185.4
A0A087WNS9;A0A087WNT2;A0A087WPY4;A0A087WQ65;A0A087WRZ2;Q64253	Ly6e	Lymphocyte antigen 6E (Fragment);Lymphocyte antigen 6E (Fragment);Lymphocyte antigen 6E (Fragment);Lymphocyte antigen 6E (Fragment);Lymphocyte antigen 6E (Fragment);Lymphocyte antigen 6E	A0A087WNS9_MOUSE;A0A087WNT2_MOUSE;A0A087WPY4_MOUSE;A0A087WQ65_MOUSE;A0A087WRZ2_MOUSE;LY6E_MOUSE	Filtered	1	Filtered	Filtered	1	Filtered	1	1	1	1	1	Filtered	Filtered	15635.2	Filtered	Filtered	8465.1	Filtered	45562.2	30746.3	211623	75525.8	63482.9	Filtered
A0A087WNT1;A0A087WQE6;P83940	Eloc	Elongin-C;Elongin-C (Fragment);Elongin-C	A0A087WNT1_MOUSE;A0A087WQE6_MOUSE;ELOC_MOUSE	3	5	3	3	4	3	6	6	6	6	6	4	42917.1	30120.4	30453.2	36657.4	38362	34418.5	48810.5	47916	72946.5	60763.7	66483.5	49474.7
A0A087WNV1;A0A087WR52;A0A087WSR7;Q8K2K6	Agfg1	Arf-GAP domain and FG repeat-containing protein 1;Arf-GAP domain and FG repeat-containing protein 1 (Fragment);Arf-GAP domain and FG repeat-containing protein 1;Arf-GAP domain and FG repeat-containing protein 1	A0A087WNV1_MOUSE;A0A087WR52_MOUSE;A0A087WSR7_MOUSE;AGFG1_MOUSE	10	11	9	11	11	10	12	11	13	13	13	12	57840.5	62673.4	55017.9	53911.4	57192.9	55863.3	85368.5	90416.5	128933	109122	106855	91024.3
A0A087WNW8;A0A087WP42;A0A087WQ31;A0A087WQ95;A0A087WQF1;A0A087WRE8;A0A087WRK0;A0A087WS18;E9Q6L0;E9QKH0;E9QNY9;J3QP81	Clasp1	CLIP-associating protein 1	A0A087WNW8_MOUSE;A0A087WP42_MOUSE;A0A087WQ31_MOUSE;A0A087WQ95_MOUSE;A0A087WQF1_MOUSE;A0A087WRE8_MOUSE;A0A087WRK0_MOUSE;A0A087WS18_MOUSE;E9Q6L0_MOUSE;E9QKH0_MOUSE;E9QNY9_MOUSE;J3QP81_MOUSE	7	7	7	7	6	7	8	8	8	8	8	8	24194.6	26252.3	25664.3	26645.8	25937.1	28512.2	42343.3	50792.6	24959.7	33135.7	43971.6	46375.6
A0A087WNZ5;A0A087WRP7;P0CW02;P0CW03	Ly6c1;Ly6c1;Ly6c1;Ly6c2	Lymphocyte antigen 6C1;Lymphocyte antigen 6C1 (Fragment);Lymphocyte antigen 6C1;Lymphocyte antigen 6C2	A0A087WNZ5_MOUSE;A0A087WRP7_MOUSE;LY6C1_MOUSE;LY6C2_MOUSE	1	1	1	1	1	1	1	1	1	1	1	1	44378.9	109001	60252.8	49926.3	89708.3	55418.4	44258.3	28486.4	155090	75878.2	84477.9	46297
A0A087WP33;A0A087WPL8;Q68FE2	Atg9a	Autophagy-related protein 9 (Fragment);Autophagy-related protein 9 (Fragment);Autophagy-related protein 9A	A0A087WP33_MOUSE;A0A087WPL8_MOUSE;ATG9A_MOUSE	2	2	2	2	2	2	2	2	2	2	2	2	39964.6	41262.5	43364.8	38402.1	36441.6	46043.9	25096	33708.2	17692.1	21672.8	23918.4	32442.9
A0A087WP65;A0A087WPF0;A0A087WQI5;E9Q9Q2;Q80ZH9	R3hdm1	R3H domain-containing 1 (Fragment);R3H domain-containing 1 (Fragment);R3H domain-containing 1 (Fragment);R3H domain-containing 1;R3H domain-containing 1	A0A087WP65_MOUSE;A0A087WPF0_MOUSE;A0A087WQI5_MOUSE;E9Q9Q2_MOUSE;Q80ZH9_MOUSE	1	1	1	1	1	1	1	1	1	1	1	1	18572.9	17283	23662	16784.4	10287	20568.7	22354	29545.9	26963.2	27271.6	27761.7	28081.8
A0A087WPH7	Psmc3	26S proteasome regulatory subunit 6A (Fragment)	A0A087WPH7_MOUSE	1	1	1	1	1	1	1	1	1	1	1	1	17239.5	24623.6	26893.7	24951.4	17976.2	34978.3	27856.3	31467	32523.4	38852.8	27565.1	26381.3
A0A087WPM0;Q3UQA7	Selenoh	Selenoprotein H	A0A087WPM0_MOUSE;SELH_MOUSE	5	4	5	3	4	4	4	5	5	5	5	5	35685.4	52448.6	38604.6	38448.9	44177.1	49408.3	85040.2	99834.3	115403	92432.1	107416	88113.1
A0A087WQ20;A0A087WQ90;A0A087WQP2;A0A087WRX7;O35618;Q3UTC9	Mdm4	Protein Mdm4;Protein Mdm4;Protein Mdm4 (Fragment);Protein Mdm4;Protein Mdm4;Protein Mdm4	A0A087WQ20_MOUSE;A0A087WQ90_MOUSE;A0A087WQP2_MOUSE;A0A087WRX7_MOUSE;MDM4_MOUSE;Q3UTC9_MOUSE	Filtered	Filtered	Filtered	Filtered	Filtered	Filtered	Filtered	Filtered	1	Filtered	1	Filtered	Filtered	Filtered	Filtered	Filtered	Filtered	Filtered	Filtered	Filtered	2474.28	Filtered	NaN	Filtered
A0A087WQ32;A0A087WS03;G3X9F1;Q9R1S3	Pign	GPI ethanolamine phosphate transferase 1	A0A087WQ32_MOUSE;A0A087WS03_MOUSE;G3X9F1_MOUSE;PIGN_MOUSE	1	1	1	1	1	1	1	1	1	1	1	1	13728.2	16483.4	19607.2	17719.3	18870.8	16709.9	24539.9	38936.4	7976.78	23352.4	30724	39516.7
A0A087WQ86;A0A087WRP5;E9QM99;Q8BZN6	Dock10	Dedicator of cytokinesis protein 10	A0A087WQ86_MOUSE;A0A087WRP5_MOUSE;E9QM99_MOUSE;DOC10_MOUSE	Filtered	Filtered	1	2	1	Filtered	3	3	3	3	3	3	Filtered	Filtered	3641.35	3969.42	3933.54	Filtered	34224.3	34779.5	25260.2	26199.8	33672.1	22664.6
A0A087WQ89	Misp3	MISP family member 3	A0A087WQ89_MOUSE	5	5	5	5	5	5	5	5	5	5	3	5	229216	172247	218322	180259	187438	198606	87968.6	67302.8	69209.8	83974.8	27875.7	89429.8
A0A087WQB0	Morf4l1	Mortality factor 4-like protein 1	A0A087WQB0_MOUSE	2	2	1	2	2	3	3	3	2	3	3	3	18606.3	30359.1	14068.5	17379.6	18695.2	10879.7	39150.8	49173.9	38989.9	31836.8	33047.1	34412.9
A0A087WQF4;Q8C9D0	Eya1	Eyes absent homolog (Fragment);Eyes absent homolog	A0A087WQF4_MOUSE;Q8C9D0_MOUSE	1	1	1	1	1	1	1	1	1	1	1	1	411738	439015	465963	412566	372296	411986	379252	385621	372232	300027	317455	416483
A0A087WQF7;A0A087WRC8;Q6P5F6	Slc39a10	Zinc transporter ZIP10 (Fragment);Zinc transporter ZIP10 (Fragment);Zinc transporter ZIP10	A0A087WQF7_MOUSE;A0A087WRC8_MOUSE;S39AA_MOUSE	2	2	1	2	2	1	2	2	2	2	2	2	22111.1	10484	15824.5	16055.2	16851	20022.3	18873.4	20749.4	24181.4	22320.6	25762.7	19132.8
A0A087WQH8	Slc35a4	Probable UDP-sugar transporter protein SLC35A4	A0A087WQH8_MOUSE	4	4	4	4	4	4	4	4	4	4	4	4	78442.6	61787.2	75011.2	83239.7	67175.5	71029.7	52664.2	47732.2	43116.5	48407.7	27264	48241.1
A0A087WQM3;B2KGF0;M0QWJ2;M0QWQ0;Q8VEE0	Rpe	Ribulose-phosphate 3-epimerase	A0A087WQM3_MOUSE;B2KGF0_MOUSE;M0QWJ2_MOUSE;M0QWQ0_MOUSE;RPE_MOUSE	1	1	Filtered	1	1	1	1	1	1	1	1	1	10326.5	41005.5	Filtered	3973.25	14365.8	6068.97	32511.8	25769.4	111497	70405	51131.9	13468.5
A0A087WQN7;F8VQ87	Xrn1	5'-3' exoribonuclease 1	A0A087WQN7_MOUSE;F8VQ87_MOUSE	2	2	2	2	2	2	3	3	3	3	3	3	12434.8	12987.8	14510.1	11847.9	11354.6	13035.5	20587.7	20721.7	16665.5	20883.7	20696.8	22808.6
A0A087WQQ5;F8VQC7	Ktn1	Kinectin	A0A087WQQ5_MOUSE;F8VQC7_MOUSE	28	30	29	27	30	27	34	33	32	34	34	33	21246.4	19922.2	20920.4	19821.3	20530.9	20972.8	49304.3	54696.5	47096.2	48677.3	54139.1	49869.2
A0A087WQS0	Tns1	Tensin 1	A0A087WQS0_MOUSE	69	74	69	68	72	72	77	77	82	80	80	75	175070	155852	179226	169346	166263	166663	161949	151723	153105	161943	155792	149216
A0A087WQS1;A0A087WR70;Q9ERE3	Sgk3	Serine/threonine-protein kinase Sgk3	A0A087WQS1_MOUSE;A0A087WR70_MOUSE;SGK3_MOUSE	2	2	2	2	2	1	2	2	1	2	2	2	34851.2	22998.2	30457.9	31136.9	24929.4	34702	8392.87	6638.59	7461.56	7925.15	5325.73	9265.26
A0A087WQS2;Q9CQC6	Bzw1	Basic leucine zipper and W2 domain-containing protein 1	A0A087WQS2_MOUSE;BZW1_MOUSE	21	22	21	22	23	22	22	22	22	22	23	23	57465.1	49738.6	53492.2	50847.2	48621.1	46861	90078	93888.5	71920.8	78594.9	91164.5	86785.7
A0A087WQS5;P56383	Atp5g2;Atp5mc2	ATP synthase, H+-transporting, mitochondrial F0 complex, subunit C2 (subunit 9) (Fragment);ATP synthase F(0) complex subunit C2, mitochondrial	A0A087WQS5_MOUSE;AT5G2_MOUSE	2	2	2	2	2	2	2	2	2	2	2	2	215965	231681	459335	350555	240769	73163.1	83833.4	69522.4	41008	55981.6	56823.2	24633.3
A0A087WQT0;D3YXM1;O88697;Q05DP1	Stk16	Serine/threonine-protein kinase 16 (Fragment);Serine/threonine-protein kinase 16 (Fragment);Serine/threonine-protein kinase 16;Serine/threonine-protein kinase 16	A0A087WQT0_MOUSE;D3YXM1_MOUSE;STK16_MOUSE;Q05DP1_MOUSE	1	1	1	1	1	1	1	1	1	1	1	1	2017.29	4925.67	1836.96	2069.8	3348.26	2136.9	5783.52	4161.08	4679.89	6324.59	6345.79	1931.72
A0A087WQT6;O89110	Casp8	Caspase-8	A0A087WQT6_MOUSE;CASP8_MOUSE	11	13	11	11	12	10	16	15	17	17	16	13	35434.5	30978	32442.2	30756.2	33329	32295.2	58527.9	58020.7	79592.2	67475.2	69933.3	54572.1
A0A087WQV4;Q8CGA4	Mturn	Maturin	A0A087WQV4_MOUSE;MTURN_MOUSE	1	1	1	1	1	1	1	1	1	1	1	1	18281.2	23976.2	16894.1	18063.7	21729.1	17174.1	10061.6	5425.91	20179	24209.4	19113.6	8742.34
A0A087WR00;O35425	Bok	Bcl-2-related ovarian killer protein (Fragment);Bcl-2-related ovarian killer protein	A0A087WR00_MOUSE;BOK_MOUSE	2	2	1	2	2	2	3	2	3	3	3	3	9827.73	10923.2	6503.43	9669.39	11516.2	4791.77	25345.3	28366.9	18453.9	18769	27575.3	18418.8
A0A087WR50	Fn1	Fibronectin	A0A087WR50_MOUSE	91	100	87	91	97	90	128	124	135	134	135	126	76940.7	68907.3	80194.3	79642.2	82294	77287.9	512963	376652	551767	563590	566906	731729
A0A087WR57;Q91XC8	Dap	Death-associated protein 1	A0A087WR57_MOUSE;DAP1_MOUSE	2	2	2	2	2	1	2	2	2	2	2	2	32185.3	41433	23920.2	34825.4	41226.1	37681.5	122791	165811	219462	145259	202527	131585
A0A087WR75;Q7TT18	Atf7ip	Activating transcription factor 7-interacting protein 1 (Fragment);Activating transcription factor 7-interacting protein 1	A0A087WR75_MOUSE;MCAF1_MOUSE	Filtered	1	1	1	1	Filtered	1	1	1	1	1	1	Filtered	6751.49	18315.2	6635.48	5113.45	Filtered	57814	49884.4	63564.9	55573	61266.6	49379.7
A0A087WRB7;E9PX43;Q7TQG1	Plekha6	Pleckstrin homology domain-containing family A member 6	A0A087WRB7_MOUSE;E9PX43_MOUSE;PKHA6_MOUSE	12	11	11	11	12	10	11	9	12	11	11	10	100614	95374.6	104549	105172	100621	105445	51734.7	54104.7	59998.8	53778.8	56599.3	43349.3
A0A087WRE5;Q6P3D0	Nudt16	U8 snoRNA-decapping enzyme (Fragment);U8 snoRNA-decapping enzyme	A0A087WRE5_MOUSE;NUD16_MOUSE	5	5	5	5	6	5	6	6	6	6	6	6	45600	39040.6	47110.6	40343.2	46376.1	44423.5	57366.6	59859.3	58754	58729.6	59841.9	65625.1
A0A087WRE7;Q8R0N6	Adhfe1	Alcohol dehydrogenase iron-containing protein 1 (Fragment);Hydroxyacid-oxoacid transhydrogenase, mitochondrial	A0A087WRE7_MOUSE;HOT_MOUSE	21	20	20	21	21	21	17	20	20	20	17	19	240870	245590	238939	250113	238118	269602	55055.1	50073.3	49967.8	55803.8	24364.3	58777.6
A0A087WRF2;Q8BXK8	Agap1	Arf-GAP with GTPase, ANK repeat and PH domain-containing protein 1;Arf-GAP with GTPase, ANK repeat and PH domain-containing protein 1	A0A087WRF2_MOUSE;AGAP1_MOUSE	3	2	3	3	3	3	3	3	3	3	3	3	36731.1	45572.1	32849.7	37932.9	36930.9	36193.8	47621.2	47680.6	37658.6	38282	44932.9	40845.1
A0A087WRH2;Q9WUD8	Faim	Fas apoptotic inhibitory molecule 1 (Fragment);Fas apoptotic inhibitory molecule 1	A0A087WRH2_MOUSE;FAIM1_MOUSE	2	3	2	3	3	2	3	4	4	4	4	4	33132.1	27950.3	54081.3	27805.1	17372.9	45002.2	68354.7	62751.8	86165.7	78843.4	80342.3	51488.9
A0A087WRM2;Q91VK4	Itm2c	Integral membrane protein 2;Integral membrane protein 2C	A0A087WRM2_MOUSE;ITM2C_MOUSE	1	1	1	Filtered	1	1	3	3	3	3	3	3	18269.2	15252.2	11588.2	Filtered	16037.8	12356.7	58930.9	68799.1	35443.9	48788.8	60771.3	64281.1
A0A087WRN5;Q3UPL5	Gm13889;Ag2	Predicted gene 13889;Uncharacterized protein C11orf96 homolog	A0A087WRN5_MOUSE;CK096_MOUSE	3	3	3	1	2	2	3	3	3	3	3	3	132318	192270	163865	116849	246121	209718	778621	612699	972883	769933	976372	500555
A0A087WRT4;A0A1L1SQU7;F2Z4A3	Fat1	FAT atypical cadherin 1	A0A087WRT4_MOUSE;A0A1L1SQU7_MOUSE;F2Z4A3_MOUSE	2	3	2	3	3	2	4	4	4	4	4	4	144866	45604.7	121219	95237.2	89671	100413	36809.2	44572.3	21728.4	30052.8	18773.2	43958
A0A087WRY3;Q80XU3	Nucks1	Nuclear ubiquitous casein and cyclin-dependent kinase substrate 1	A0A087WRY3_MOUSE;NUCKS_MOUSE	4	3	3	3	4	4	4	4	4	4	4	4	182748	172266	215727	174083	199012	179381	346213	321382	476288	380714	387395	259705
A0A087WS76;A0A140LHL6;E9Q3S4	Map3k19	Mitogen-activated protein kinase kinase kinase 19 (Fragment);Mitogen-activated protein kinase kinase kinase 19;Mitogen-activated protein kinase kinase kinase 19	A0A087WS76_MOUSE;A0A140LHL6_MOUSE;M3K19_MOUSE	2	2	2	2	2	2	1	1	1	1	1	2	903200	1.05137e+06	886905	818082	855730	900620	768857	904111	1.25231e+06	928356	869876	479483
A0A087WS96;Q8BG73	Sh3bgrl2	SH3 domain-binding glutamic acid-rich-like protein;SH3 domain-binding glutamic acid-rich-like protein 2	A0A087WS96_MOUSE;SH3L2_MOUSE	4	5	4	4	4	4	5	5	5	5	5	4	122814	162270	112101	117071	130594	99260.5	90850.6	106767	173044	129416	153579	85375.7
A0A087WSB8;Q9DCB1	Hmgn3	High mobility group nucleosome-binding domain-containing protein 3	A0A087WSB8_MOUSE;HMGN3_MOUSE	1	1	Filtered	1	1	1	1	1	1	1	1	1	1094.7	1784.28	Filtered	1504.43	556.437	1409.84	3094.75	2108.07	5626.91	4121.95	5815.59	1270.95
A0A087WSF0;Q6NZM9	Hdac4	Histone deacetylase (Fragment);Histone deacetylase 4	A0A087WSF0_MOUSE;HDAC4_MOUSE	1	2	1	2	2	2	2	2	2	2	2	2	15899.4	17783.6	16918.5	17708.8	15717.4	16803	37311.2	41329.9	45328.1	41837	45303.8	43777.6
A0A087WSJ7;Q3TE80	2410002F23Rik	RIKEN cDNA 2410002F23 gene	A0A087WSJ7_MOUSE;Q3TE80_MOUSE	1	1	1	1	1	1	1	1	1	1	1	1	17359	19321.9	17215.1	18826.4	20449	17390.7	28906.6	40395.6	27468.4	30586.7	36898.3	41497
A0A087WSP0;Q91ZU6;S4R1P5	Dst	Dystonin	A0A087WSP0_MOUSE;DYST_MOUSE;S4R1P5_MOUSE	7	7	7	6	7	6	7	7	6	7	7	6	25746.4	23793.3	29021	22814	25048.9	23933.1	15256.5	13466.9	9264.25	11203.9	16260.4	15917.1
A0A087WSP5;Q8C3V4	Stat1	Signal transducer and activator of transcription	A0A087WSP5_MOUSE;Q8C3V4_MOUSE	23	25	25	26	26	25	28	28	28	28	28	27	45050.3	40221.2	40943.8	74463.9	41843.6	46338.7	167445	197894	112100	168845	191365	163054
A0A087WSU3	Ndufs1	NADH-ubiquinone oxidoreductase 75 kDa subunit, mitochondrial (Fragment)	A0A087WSU3_MOUSE	3	3	3	3	3	3	3	3	2	2	3	3	654066	523394	562463	649007	608769	616139	159573	106900	118511	109679	113277	147119
A0A087WSU4;E9PZ64;Q61122	Nab1	NGFI-A-binding protein 1	A0A087WSU4_MOUSE;E9PZ64_MOUSE;NAB1_MOUSE	1	Filtered	1	2	1	1	2	2	2	2	2	2	14354	Filtered	10808.4	12708.4	11904.6	8231.15	32235	35014.6	47855.2	41757.2	48360.9	29799.1
A0A0A0MQ68;Q60759	Gcdh	Glutaryl-CoA dehydrogenase, mitochondrial;Glutaryl-CoA dehydrogenase, mitochondrial	A0A0A0MQ68_MOUSE;GCDH_MOUSE	24	23	23	23	23	24	23	23	24	23	21	23	485036	448476	486942	504118	453698	486472	114744	108603	85104.7	94570.8	63740.2	123821
A0A0A0MQ70;Q5SWT3	Slc25a35	Solute carrier family 25 member 35	A0A0A0MQ70_MOUSE;S2535_MOUSE	8	8	8	8	8	8	8	7	6	6	6	7	121489	115620	116223	123637	112622	116174	36723.3	39825.8	20963.5	31159.5	33167.3	37106.7
A0A0A0MQ73;Q6PDK2	Kmt2d	[Histone H3]-lysine(4) N-trimethyltransferase;Histone-lysine N-methyltransferase 2D	A0A0A0MQ73_MOUSE;KMT2D_MOUSE	1	1	1	1	1	1	1	1	1	1	1	1	4395.72	4492.01	5992.57	4343.19	4880.56	3950.37	11970.3	16515	7679.69	9837.41	11472	11112.2
A0A0A0MQ79;Q3TLH4;S4R2J9	Prrc2c	Protein PRRC2C	A0A0A0MQ79_MOUSE;PRC2C_MOUSE;S4R2J9_MOUSE	20	20	18	18	20	21	22	22	22	22	22	22	40235.7	39722.6	41760.4	39906.9	40797.7	40119.4	64769	67732.3	77642.4	73636.8	75992.9	66518.5
A0A0A0MQ80;A0A0G2JFY0;Q3UMC0	Spata5	Vesicle-fusing ATPase;ATPase family protein 2 homolog;ATPase family protein 2 homolog	A0A0A0MQ80_MOUSE;A0A0G2JFY0_MOUSE;AFG2H_MOUSE	2	3	2	3	3	3	3	3	3	3	3	3	31116.2	29048.4	32672.8	33450.3	28675.2	33543.9	38755.3	36915	43268.5	46084.1	41757.1	47042.4
A0A0A0MQ86;Q3V033;Q5QNS5	Havcr1	Hepatitis A virus cellular receptor 1 homolog	A0A0A0MQ86_MOUSE;Q3V033_MOUSE;HAVR1_MOUSE	1	Filtered	1	1	Filtered	Filtered	10	10	10	10	10	8	27495	Filtered	8763.26	13495.2	Filtered	Filtered	759631	689824	916578	887824	993421	856833
A0A0A0MQ88;Q8K4R4;X1WI19	Pitpnc1	Cytoplasmic phosphatidylinositol transfer protein 1;Cytoplasmic phosphatidylinositol transfer protein 1;Cytoplasmic phosphatidylinositol transfer protein 1 (Fragment)	A0A0A0MQ88_MOUSE;PITC1_MOUSE;X1WI19_MOUSE	2	3	2	2	2	2	3	2	3	3	3	2	96160.2	88942.6	96808.2	100970	79578.1	80519	73907.5	86058.3	104043	78231.8	112629	86851.2
A0A0A0MQ89;Q80US4;V9GXE4	Actr5	Actin-related protein 5	A0A0A0MQ89_MOUSE;ARP5_MOUSE;V9GXE4_MOUSE	1	1	1	1	1	1	1	1	1	1	1	Filtered	22913.6	37073.4	24844.2	18024.9	22153.8	18052.1	36241.2	38264	52213.7	40555	42049.9	Filtered
A0A0A0MQ95;B2RUJ8;Q8C0D4;S4R203;S4R221;S4R248	Arhgap12	Rho GTPase-activating protein 12	A0A0A0MQ95_MOUSE;B2RUJ8_MOUSE;RHG12_MOUSE;S4R203_MOUSE;S4R221_MOUSE;S4R248_MOUSE	2	2	Filtered	2	2	2	3	3	3	3	3	2	10196.4	4030.73	Filtered	10707.6	8452.49	7448.33	7950.18	7502.07	12276.2	11821	11709.4	7021.23
A0A0A0MQ97;G3X9C2	Nccrp1	F-box only protein 50	A0A0A0MQ97_MOUSE;FBX50_MOUSE	13	13	13	13	13	13	11	12	10	12	13	10	287380	287612	249935	243914	320355	203194	26294.6	40678.1	30315.1	27491.4	68890.1	28952.8
A0A0A0MQ99;A2AN40	Swi5	DNA repair protein SWI5 homolog	A0A0A0MQ99_MOUSE;A2AN40_MOUSE	Filtered	Filtered	Filtered	1	Filtered	Filtered	1	1	1	1	1	1	Filtered	Filtered	Filtered	4323.56	Filtered	Filtered	21777.8	38135.1	59336.7	16051.4	32078	11553.4
A0A0A0MQA3;P07758	Serpina1a	Alpha-1-antitrypsin 1-1	A0A0A0MQA3_MOUSE;A1AT1_MOUSE	16	13	11	14	16	15	14	16	18	18	18	17	109666	88892.3	114840	130991	142875	125003	318454	175242	403558	307086	510793	385493
A0A0A0MQA5;P68368	Tuba4a	Tubulin alpha chain (Fragment);Tubulin alpha-4A chain	A0A0A0MQA5_MOUSE;TBA4A_MOUSE	6	7	7	6	7	7	7	7	8	8	8	7	1.50719e+06	1.29706e+06	1426503	1.6141e+06	1.21235e+06	1.35107e+06	722199	822569	749999	763537	770656	735173
A0A0A0MQC7;A2A5Y6;P10637	Mapt	Microtubule-associated protein;Microtubule-associated protein;Microtubule-associated protein tau	A0A0A0MQC7_MOUSE;A2A5Y6_MOUSE;TAU_MOUSE	6	6	4	4	5	6	6	5	6	6	6	5	49101.2	48570.8	47162.7	39288.2	45481.8	40260.4	55498.8	55355.8	61985.1	60522.6	60906	46768.9
A0A0A0MQD1;Q8K1H1	Tdrd7	Tudor domain-containing protein 7	A0A0A0MQD1_MOUSE;TDRD7_MOUSE	2	2	2	2	2	2	2	2	2	1	2	2	104103	92564	93209.9	103889	77176.8	85277.8	45904.9	42437.5	27859.5	36411.4	18386.6	39878.1
A0A0A0MQD4;Q8K201	9530068E07Rik;Kct2	RIKEN cDNA 9530068E07 gene;Keratinocyte-associated transmembrane protein 2	A0A0A0MQD4_MOUSE;KCT2_MOUSE	2	2	2	2	2	2	2	2	2	2	2	2	105482	86545.1	150074	66072.6	94129.2	84762.3	78299.6	63352.6	34604.6	48672.4	45566.5	58215.6
A0A0A0MQD7;A0A2I3BPN8;A3KGS3;F7CGP0	Ralgapa2	Ral GTPase-activating protein subunit alpha-2;Ral GTPase-activating protein subunit alpha-2;Ral GTPase-activating protein subunit alpha-2;Ral GTPase-activating protein subunit alpha-2 (Fragment)	A0A0A0MQD7_MOUSE;A0A2I3BPN8_MOUSE;RGPA2_MOUSE;F7CGP0_MOUSE	3	2	3	2	3	3	2	3	2	1	3	3	12630	12504.4	10261.4	15719.4	8093.06	9250.52	9134.76	13785.3	2935.01	8062.66	6003.25	10537.2
A0A0A0MQF5;Q8K2H2	Otud6b	Ubiquitinyl hydrolase 1;Deubiquitinase OTUD6B	A0A0A0MQF5_MOUSE;OTU6B_MOUSE	2	1	2	2	1	2	2	2	2	2	2	2	44116.2	47087.6	49219.7	38504.7	38788.9	45330.6	45406.4	53611.5	81065.1	67277.8	46715.7	44287
A0A0A0MQF7;Q8K207	1700025G04Rik;	RIKEN cDNA 1700025G04 gene;Uncharacterized protein C1orf21 homolog	A0A0A0MQF7_MOUSE;CA021_MOUSE	Filtered	Filtered	Filtered	Filtered	Filtered	Filtered	1	1	1	1	1	1	Filtered	Filtered	Filtered	Filtered	Filtered	Filtered	2081.89	1347.75	3049.91	2613.02	1318.05	203.826
A0A0A0MQH5	Macf1	Microtubule-actin cross-linking factor 1 (Fragment)	A0A0A0MQH5_MOUSE	1	Filtered	1	1	1	1	1	1	1	1	1	1	8946.93	Filtered	20083.5	7096.79	10345.3	7177.86	30001.2	25785	8462.57	16095.6	17479	25429.5
A0A0A0MQL2;E9PUH0;Q80WR5	A430005L14Rik;A430005L14Rik;	RIKEN cDNA A430005L14 gene (Fragment);RIKEN cDNA A430005L14 gene;UPF0688 protein C1orf174 homolog	A0A0A0MQL2_MOUSE;E9PUH0_MOUSE;CA174_MOUSE	2	2	2	2	2	2	2	2	2	2	2	2	49391.4	61729.1	43384	40864.8	40568.6	35067.6	43592.6	39454.4	58331.4	49545.6	41760.4	21602.8
A0A0A0MQM7;O08746	Matn2	Matrilin-2	A0A0A0MQM7_MOUSE;MATN2_MOUSE	1	2	2	2	3	2	7	8	6	8	8	7	13729.6	16273.4	64375.6	114509	16411.7	20453.5	39762.2	48126.5	27972.5	38337.7	44523.6	62704.7
A0A0A6YVR9;P09925	Surf1	SURF1-like protein (Fragment);Surfeit locus protein 1	A0A0A6YVR9_MOUSE;SURF1_MOUSE	3	4	3	3	4	3	4	4	4	5	5	3	93548	95725.7	97553	104655	95222.2	101594	43896.6	45931.4	39156.1	36533.9	43317	45674.2
A0A0A6YVS2;Q921L3	Tmco1	Calcium load-activated calcium channel (Fragment);Calcium load-activated calcium channel	A0A0A6YVS2_MOUSE;TMCO1_MOUSE	1	1	1	1	1	1	1	1	1	1	1	1	607154	515873	565557	540487	530852	604431	459402	438929	260445	332103	366350	467846
A0A0A6YVU4	Il1rn	IL1 inhibitor	A0A0A6YVU4_MOUSE	Filtered	Filtered	Filtered	Filtered	Filtered	Filtered	2	2	2	2	2	2	Filtered	Filtered	Filtered	Filtered	Filtered	Filtered	152222	143954	278562	176155	150066	20907.3
A0A0A6YVU8;Q9JKV1	Gm9774;Adrm1	Predicted pseudogene 9774;Proteasomal ubiquitin receptor ADRM1	A0A0A6YVU8_MOUSE;ADRM1_MOUSE	5	6	5	6	6	6	6	6	6	6	6	6	141248	139375	149806	129438	134367	149874	178720	194638	226846	201565	181597	178536
A0A0A6YVV7;A0A0A6YXD2;Q9R1A8	Cop1	E3 ubiquitin-protein ligase COP1 (Fragment);E3 ubiquitin-protein ligase COP1;E3 ubiquitin-protein ligase COP1	A0A0A6YVV7_MOUSE;A0A0A6YXD2_MOUSE;COP1_MOUSE	1	1	1	1	1	1	1	1	1	1	1	1	9797.63	7603.64	10614.1	9961.06	8123.03	10877.1	15186.4	18022.5	19319.4	24036.3	24089.7	19462.5
A0A0A6YVV8;A0A0A6YWB0;A0A0A6YXE3;G3X9Q0;Q9JKP5	Mbnl1	Muscleblind-like protein 1	A0A0A6YVV8_MOUSE;A0A0A6YWB0_MOUSE;A0A0A6YXE3_MOUSE;G3X9Q0_MOUSE;MBNL1_MOUSE	3	3	3	3	3	3	3	3	3	3	3	3	101723	107959	120830	122823	107382	121680	209031	213990	238123	241613	217737	247958
A0A0A6YW06;E9QKQ9;E9QKR1;E9QLZ9;J3QNM3;Q03173	Enah	Protein enabled homolog	A0A0A6YW06_MOUSE;E9QKQ9_MOUSE;E9QKR1_MOUSE;E9QLZ9_MOUSE;J3QNM3_MOUSE;ENAH_MOUSE	12	12	11	10	11	10	12	12	12	12	12	12	25590.4	23016.7	24460.3	26647.6	28609.1	23651.8	42746	52627.7	54128.9	53972	50582.8	40736.5
A0A0A6YW28;P35123	Usp4	Ubiquitin carboxyl-terminal hydrolase;Ubiquitin carboxyl-terminal hydrolase 4	A0A0A6YW28_MOUSE;UBP4_MOUSE	21	22	18	18	21	18	24	23	24	24	24	22	35477.6	33168.3	38384.9	34720.9	37108.7	31899.5	48336	51645	50214	51374.5	62865.6	45906.1
A0A0A6YW87;Q9CX13	Cnih4	Protein cornichon homolog 4	A0A0A6YW87_MOUSE;CNIH4_MOUSE	1	Filtered	Filtered	1	1	1	1	1	1	1	1	1	69803.9	Filtered	Filtered	113354	31608.6	77263.3	114228	159772	138398	141727	262501	112785
A0A0A6YW89;A0A0A6YY64;A2AUP1;A2AUP3;A2AUP4;A2AUP5;A7UAK4;A7UAK5;A7UAK8;Q3U3S6;Q7TS91	Pfkfb3	6-phosphofructo-2-kinase	A0A0A6YW89_MOUSE;A0A0A6YY64_MOUSE;A2AUP1_MOUSE;A2AUP3_MOUSE;A2AUP4_MOUSE;A2AUP5_MOUSE;A7UAK4_MOUSE;A7UAK5_MOUSE;A7UAK8_MOUSE;Q3U3S6_MOUSE;Q7TS91_MOUSE	Filtered	Filtered	Filtered	Filtered	Filtered	Filtered	1	1	1	1	1	1	Filtered	Filtered	Filtered	Filtered	Filtered	Filtered	9898.19	10869.3	15991.6	14985.2	26546.8	4431.64
A0A0A6YWB5;D3Z0Z1;D6RCI2;D6REU0;D6RG90;D6RGT9;D6RGU8;F7BWU4;Q9CV28	Mindy3;Mindy3;Mindy3;Mindy3;Mindy3;Mindy3;Mindy3;Mindy3;MINDY3	Ubiquitin carboxyl-terminal hydrolase MINDY (Fragment);MINDY lysine 48 deubiquitinase 3 (Fragment);Ubiquitin carboxyl-terminal hydrolase MINDY;Ubiquitin carboxyl-terminal hydrolase MINDY (Fragment);Ubiquitin carboxyl-terminal hydrolase MINDY;Ubiquitin carboxyl-terminal hydrolase MINDY;Ubiquitin carboxyl-terminal hydrolase MINDY;MINDY lysine 48 deubiquitinase 3 (Fragment);Ubiquitin carboxyl-termin…	A0A0A6YWB5_MOUSE;D3Z0Z1_MOUSE;D6RCI2_MOUSE;D6REU0_MOUSE;D6RG90_MOUSE;D6RGT9_MOUSE;D6RGU8_MOUSE;F7BWU4_MOUSE;MINY3_MOUSE	1	1	1	1	1	1	1	1	1	1	1	1	28425.5	31273.5	22246.5	15681.5	23046	29607.1	27001.3	29528.6	25251.7	22548.9	25111.5	34539.8
A0A0A6YWC1;A2ASZ8;Z4YLR9	Slc25a25	Calcium-binding mitochondrial carrier protein SCaMC-2 (Fragment);Calcium-binding mitochondrial carrier protein SCaMC-2;Calcium-binding mitochondrial carrier protein SCaMC-2 (Fragment)	A0A0A6YWC1_MOUSE;SCMC2_MOUSE;Z4YLR9_MOUSE	2	2	2	2	2	2	1	2	Filtered	1	2	1	64940.6	34947.1	47643.2	57188.1	46688.9	57754.2	17094.6	20289.5	Filtered	21652.7	11985.8	29512.1
A0A0A6YWH2;Q9EQX4	Aif1l	Allograft inflammatory factor 1-like	A0A0A6YWH2_MOUSE;AIF1L_MOUSE	9	9	9	9	9	9	9	9	9	9	9	9	138780	123025	125418	138310	145726	124331	140178	163045	238610	175619	253185	120137
A0A0A6YWM5;E9QKE4;Q8BMG7	Rab3gap2	Rab3 GTPase-activating protein non-catalytic subunit	A0A0A6YWM5_MOUSE;E9QKE4_MOUSE;RBGPR_MOUSE	6	8	7	8	8	8	8	9	9	9	9	9	36364.3	31797.4	29894.7	37991.5	30171.9	32023.9	37117.7	42674.7	18661.7	28225.8	31870.1	46411.7
A0A0A6YWM8;B2RUE8	Map4k4	Mitogen-activated protein kinase kinase kinase kinase 4;Map4k4 protein	A0A0A6YWM8_MOUSE;B2RUE8_MOUSE	4	4	3	5	5	4	7	6	7	7	7	6	10436	12634.6	9673.55	8605.46	8065.97	11109.8	26670	32765.4	26143.2	27475.6	30846.6	33766.3
A0A0A6YWP9;A0A0A6YXY0;Q9CQ79	Txndc9	Thioredoxin domain-containing protein 9 (Fragment);Thioredoxin domain-containing protein 9;Thioredoxin domain-containing protein 9	A0A0A6YWP9_MOUSE;A0A0A6YXY0_MOUSE;TXND9_MOUSE	2	2	2	1	2	1	2	2	2	2	2	2	78917.9	67344.8	58548.1	63331.2	59037	68928.3	111952	119065	114536	100119	108774	86936.1
A0A0A6YWX1;E9Q9M5;J3KMM1;Q3UJD6	Usp19	Ubiquitin carboxyl-terminal hydrolase 19	A0A0A6YWX1_MOUSE;E9Q9M5_MOUSE;J3KMM1_MOUSE;UBP19_MOUSE	6	7	6	5	6	6	7	7	7	7	7	6	54728	48968.4	53351.4	55336.1	54402.6	48790.5	56972	62935.1	43251.6	51918.2	58434.3	58500.5
A0A0A6YWY5;Q8BGN2	D3Ertd751e	UPF0462 protein C4orf33 homolog (Fragment);UPF0462 protein C4orf33 homolog	A0A0A6YWY5_MOUSE;CD033_MOUSE	2	2	2	2	2	2	2	2	2	2	2	2	21813.3	20117.1	18058.8	19988.5	22890.1	15744.5	10912.1	12651	15497.6	12366.8	11857	9470.9
A0A0A6YWZ1;Q9D061	Acbd6	Acyl-CoA-binding domain-containing protein 6 (Fragment);Acyl-CoA-binding domain-containing protein 6	A0A0A6YWZ1_MOUSE;ACBD6_MOUSE	1	1	1	1	1	1	1	1	1	1	1	1	45249.5	55129.1	46562.9	50176.6	57006.6	45647.6	58818.5	69075.6	83440.8	77818.3	70452.4	72155.4
A0A0A6YX18;Q8BVE3	Atp6v1h	V-type proton ATPase subunit H	A0A0A6YX18_MOUSE;VATH_MOUSE	38	37	37	38	37	38	32	36	35	36	36	31	101885	92240.4	100489	104863	97638.2	101039	45090	50653.9	32856.1	35839.1	44655.3	42747.6
A0A0A6YX21;A0A0A6YY20;Q8VD57	Sft2d2	Vesicle transport protein;Vesicle transport protein;Vesicle transport protein SFT2B	A0A0A6YX21_MOUSE;A0A0A6YY20_MOUSE;SFT2B_MOUSE	1	1	1	1	1	1	1	1	Filtered	1	1	1	155133	124530	144563	160583	113160	159351	92963.6	127936	Filtered	97944	76585.1	134075
A0A0A6YX25;D3Z4P2;P59481	Lman2l	VIP36-like protein (Fragment);VIP36-like protein;VIP36-like protein	A0A0A6YX25_MOUSE;D3Z4P2_MOUSE;LMA2L_MOUSE	3	3	3	3	3	3	2	3	2	2	2	3	81930	98482.7	90246.6	99505.8	91294.7	100721	60842.4	71507.4	31967	33676.4	55380.7	60810.5
A0A0A6YX73;Q8K1M3	Prkar2a	cAMP-dependent protein kinase type II-alpha regulatory subunit;Protein kinase, cAMP dependent regulatory, type II alpha	A0A0A6YX73_MOUSE;Q8K1M3_MOUSE	11	15	14	11	14	12	16	17	17	16	17	14	102792	96138.3	102489	102469	99279.3	98712.2	94022.5	97214	129024	113887	121798	97446.2
A0A0A6YX97;A0A0A6YXY1;A2APZ3;Q8R2U4	Ntmt1	N-terminal Xaa-Pro-Lys N-methyltransferase 1 (Fragment);N-terminal Xaa-Pro-Lys N-methyltransferase 1 (Fragment);N-terminal Xaa-Pro-Lys N-methyltransferase 1 (Fragment);N-terminal Xaa-Pro-Lys N-methyltransferase 1	A0A0A6YX97_MOUSE;A0A0A6YXY1_MOUSE;A2APZ3_MOUSE;NTM1A_MOUSE	1	1	1	1	1	1	1	1	1	1	1	1	44920.4	49861.1	41934.4	47841.3	40591	45188.2	90279.8	103151	97211.8	115344	89165.4	98342.1
A0A0A6YXG0;Q9JKK1	Stx6	Syntaxin-6	A0A0A6YXG0_MOUSE;STX6_MOUSE	5	5	4	4	5	4	5	5	5	5	5	5	50545.3	37638.1	53503.5	44196	51994.5	45660.9	62146.5	73089.3	44461.7	48331.1	61743.5	60471.9
A0A0A6YXG9	Uck2	Uridine/cytidine kinase (Fragment)	A0A0A6YXG9_MOUSE	1	1	1	1	1	1	1	1	1	1	1	1	980444	965198	1.2041e+06	940399	930284	971947	1.3094e+06	1.1966e+06	825609	892956	577265	1.22289e+06
A0A0A6YXN4	Ighv1-18	Immunoglobulin heavy variable V1-18 (Fragment)	A0A0A6YXN4_MOUSE	Filtered	Filtered	Filtered	Filtered	Filtered	Filtered	1	1	1	1	1	1	Filtered	Filtered	Filtered	Filtered	Filtered	Filtered	32203.9	30166.5	51614.2	47819.1	74168.2	27067.1
A0A0A6YXQ0	Ighv8-8	Immunoglobulin heavy variable 8-8 (Fragment)	A0A0A6YXQ0_MOUSE	Filtered	1	Filtered	Filtered	1	Filtered	1	1	1	1	1	1	Filtered	3875.6	Filtered	Filtered	4896.12	Filtered	11683.7	16505.9	28594.6	14194.4	30280.6	4736.78
A0A0A6YXR0;Q8BGS7	Cept1	Choline/ethanolaminephosphotransferase 1 (Fragment);Choline/ethanolaminephosphotransferase 1	A0A0A6YXR0_MOUSE;CEPT1_MOUSE	3	3	3	3	3	3	3	3	3	3	3	3	104315	72831	87593.6	114238	78864.9	101771	163679	156765	85099.1	106119	148343	160815
A0A0A6YXS7;P63248	Pkia	cAMP-dependent protein kinase inhibitor alpha (Fragment);cAMP-dependent protein kinase inhibitor alpha	A0A0A6YXS7_MOUSE;IPKA_MOUSE	1	1	Filtered	Filtered	Filtered	1	1	1	1	1	1	1	22229.1	35217.9	Filtered	Filtered	Filtered	23779.9	41199.1	56586.4	54819.8	61687.9	45343	51612.3
A0A0A6YY22;Q9WUE3	Cyb561d2	Transmembrane reductase CYB561D2	A0A0A6YY22_MOUSE;C56D2_MOUSE	3	3	3	3	3	3	2	3	3	3	3	3	57456.4	50141.6	53978.9	50777.8	53203.4	56722.2	56763.8	67059.2	28110.2	44769.8	55034	69867.6
A0A0A6YY47	Ncam1	Neural cell adhesion molecule 1	A0A0A6YY47_MOUSE	1	1	1	1	1	1	1	1	1	1	1	1	5839.02	6647.85	6576.41	4798.14	6717.57	5515.99	59326.8	80990.3	39758.6	56639.1	81523.7	101556
A0A0A6YY53;F6TQW2	Ighg2c	Immunoglobulin heavy constant gamma 2C (Fragment)	A0A0A6YY53_MOUSE;F6TQW2_MOUSE	6	10	5	6	9	7	12	12	12	12	12	12	33306.5	44524.9	51051.6	51347.2	53074.4	39963.5	179010	145147	204333	208949	404350	200816
A0A0A6YY67;H7BX08;Q8C1B1	Camsap2	Calmodulin-regulated spectrin-associated protein 2	A0A0A6YY67_MOUSE;H7BX08_MOUSE;CAMP2_MOUSE	2	2	2	2	2	2	2	2	1	2	2	2	5145.03	5452.26	5940.86	3437.32	5078.63	4666.59	4024.81	5730.38	5734.47	4378.25	5249.41	4213.66
A0A0A6YYE7	Igkv4-57	Immunoglobulin kappa variable 4-57 (Fragment)	A0A0A6YYE7_MOUSE	2	2	2	2	2	2	3	3	3	3	3	3	11440.1	26678	26727.3	19894.1	19321.4	28860.1	40210.9	47758.6	39485.4	67087.2	126553	71917.4
A0A0B4J1E1;A0A0R4J105;D3YXH0;D3YXH1;F7ATS8;Q7TSN7	Igsf5;Igsf5;Gm49948;Igsf5;Igsf5;Igsf5	Immunoglobulin superfamily member 5;Immunoglobulin superfamily member 5;Predicted gene, 49948;Immunoglobulin superfamily member 5;Immunoglobulin superfamily member 5 (Fragment);Immunoglobulin superfamily member 5	A0A0B4J1E1_MOUSE;A0A0R4J105_MOUSE;D3YXH0_MOUSE;D3YXH1_MOUSE;F7ATS8_MOUSE;IGSF5_MOUSE	1	1	1	1	1	Filtered	1	1	Filtered	Filtered	Filtered	Filtered	8617.48	6301.67	7655.54	5096.23	6299.8	Filtered	5331.2	4800.94	Filtered	Filtered	Filtered	Filtered
A0A0B4J1E2;Q9CSN1	Snw1	SNW domain-containing protein 1	A0A0B4J1E2_MOUSE;SNW1_MOUSE	12	13	12	12	11	11	13	12	14	14	14	13	44895.2	44609.8	40709.9	46320.7	42227.2	44951.9	75260.2	82105.1	97195.8	90889.8	88561.8	82386.1
A0A0B4J1E4;Q5U431	Gpr39	G-protein-coupled receptor 39;G-protein coupled receptor 39	A0A0B4J1E4_MOUSE;GPR39_MOUSE	Filtered	Filtered	Filtered	1	Filtered	1	1	1	1	1	1	1	Filtered	Filtered	Filtered	19691.4	Filtered	11532.9	43633.2	47403.8	33279.8	38022.7	56883.8	67432.3
A0A0B4J1F3;A0A0U1RP96;D3Z3W9;E9Q6M9;F8VQ94;P97484	Lilra6;Lilra6;Pira2;Lilra6;Pira2;Lilrb3	Leukocyte immunoglobulin-like receptor, subfamily A (with TM domain), member 6;Leukocyte immunoglobulin-like receptor, subfamily A (with TM domain), member 6;Paired-Ig-like receptor A2;Leukocyte immunoglobulin-like receptor, subfamily A (with TM domain), member 6;Paired-Ig-like receptor A2;Leukocyte immunoglobulin-like receptor subfamily B member 3	A0A0B4J1F3_MOUSE;A0A0U1RP96_MOUSE;D3Z3W9_MOUSE;E9Q6M9_MOUSE;F8VQ94_MOUSE;LIRB3_MOUSE	Filtered	Filtered	Filtered	Filtered	Filtered	Filtered	Filtered	1	1	Filtered	Filtered	Filtered	Filtered	Filtered	Filtered	Filtered	Filtered	Filtered	Filtered	14584.1	19519	Filtered	Filtered	Filtered
A0A0B4J1G1	Fcgr2b	Fc receptor, IgG, low affinity IIb	A0A0B4J1G1_MOUSE	2	5	3	2	3	2	7	7	7	7	7	7	29163.1	32754	35659.5	28671.2	13386	16450.6	154477	122125	132850	126794	175069	173351
A0A0B4J1H7	Igkv1-135	Immunoglobulin kappa variable 1-135 (Fragment)	A0A0B4J1H7_MOUSE	2	2	3	2	2	1	3	2	3	3	3	3	19623.4	11743.5	23030	11053.9	21764.4	7025.51	36104.7	31116.7	49204.2	42263.9	70112.6	39953.2
A0A0B4J1I1	Igkv16-104	Immunoglobulin kappa variable 16-104 (Fragment)	A0A0B4J1I1_MOUSE	Filtered	Filtered	Filtered	Filtered	Filtered	Filtered	1	1	1	1	1	1	Filtered	Filtered	Filtered	Filtered	Filtered	Filtered	46404.4	135500	74674.4	100497	142309	58645.7
A0A0B4J1I9	Igkv4-55	Immunoglobulin kappa variable 4-55 (Fragment)	A0A0B4J1I9_MOUSE	1	1	Filtered	1	Filtered	1	1	1	1	1	1	1	14362.9	17565.4	Filtered	14699.8	Filtered	31411	23837.1	53546.8	21085.4	102740	212879	39907.6
A0A0B4J1J0	Igkv4-50	Immunoglobulin kappa variable 4-50 (Fragment)	A0A0B4J1J0_MOUSE	Filtered	Filtered	Filtered	Filtered	Filtered	Filtered	Filtered	Filtered	1	Filtered	Filtered	Filtered	Filtered	Filtered	Filtered	Filtered	Filtered	Filtered	Filtered	Filtered	93240.7	Filtered	Filtered	Filtered
A0A0B4J1J2	Igkv5-43	Immunoglobulin kappa chain variable 5-43 (Fragment)	A0A0B4J1J2_MOUSE	Filtered	Filtered	1	1	Filtered	Filtered	1	1	1	1	1	1	Filtered	Filtered	26790.7	56291.7	Filtered	Filtered	13791.9	4308.71	14303.8	8493.59	16837.7	16916
A0A0B4J1J6	Ighv10-1	Immunoglobulin heavy variable 10-1 (Fragment)	A0A0B4J1J6_MOUSE	Filtered	Filtered	Filtered	1	Filtered	Filtered	Filtered	1	1	2	2	1	Filtered	Filtered	Filtered	14263.9	Filtered	Filtered	Filtered	18185.9	6076.04	18896.3	27692.2	14312.6
A0A0B4J1N0;A0A0G2JFE9	Ighv1-76	Immunoglobulin heavy variable 1-76;Immunoglobulin heavy variable 1-76 (Fragment)	A0A0B4J1N0_MOUSE;A0A0G2JFE9_MOUSE	Filtered	Filtered	Filtered	Filtered	Filtered	Filtered	4	3	2	4	4	4	Filtered	Filtered	Filtered	Filtered	Filtered	Filtered	19471.7	11792.6	14508.3	45157.6	21265.5	21945.6
A0A0D2X7Z2;Q9CY45	Eef1akmt1	EEF1A lysine methyltransferase 1	A0A0D2X7Z2_MOUSE;EFMT1_MOUSE	1	1	1	1	1	1	1	1	1	1	1	1	27986.7	32290	25901	35864	31080.3	26188.5	24774.1	35653	41530	41838.1	25524.7	35042.3
A0A0D9SEG8;E9QJS7;E9QMJ5;Q9DC42;Q9Z0M6	Adgre5	Adhesion G protein-coupled receptor E5	A0A0D9SEG8_MOUSE;E9QJS7_MOUSE;E9QMJ5_MOUSE;Q9DC42_MOUSE;AGRE5_MOUSE	4	7	5	5	4	5	8	7	8	8	8	7	22091.4	19601.3	15574.5	21098.5	20979	21619.7	65458.2	58804.7	70849.1	58971.9	73195.1	63041.5
A0A0F6AIX5;A0A0F6AIX6;A0A1W2P7C8;A0A1W2P7T7;Q8BVA5	Ldah	Lipid droplet-associated hydrolase;Lipid droplet-associated hydrolase;Lipid droplet-associated hydrolase;Lipid droplet-associated hydrolase (Fragment);Lipid droplet-associated hydrolase	A0A0F6AIX5_MOUSE;A0A0F6AIX6_MOUSE;A0A1W2P7C8_MOUSE;A0A1W2P7T7_MOUSE;LDAH_MOUSE	2	2	2	2	2	2	2	1	1	2	1	2	56024	50636	53212.5	53598	41750.6	43011.6	19941.9	35127.2	14527.9	19086.3	24246.3	24201.5
A0A0G2JDE1	Ighv8-12	Immunoglobulin heavy variable V8-12 (Fragment)	A0A0G2JDE1_MOUSE	Filtered	1	Filtered	Filtered	1	Filtered	1	1	1	1	1	1	Filtered	4571.07	Filtered	Filtered	4189.71	Filtered	14452.7	15555.5	39119.5	14534.4	33292.5	8343.29
A0A0G2JDE3;A0A0G2JDF4;A0A0G2JDK6;A0A0G2JEQ8;A0A0G2JFF5;A0A0G2JFV3;A0A0G2JG66;A0A0G2JGM8;A0A0G2JH16;Q8JZZ7	Adgrl2	Adhesion G protein-coupled receptor L2	A0A0G2JDE3_MOUSE;A0A0G2JDF4_MOUSE;A0A0G2JDK6_MOUSE;A0A0G2JEQ8_MOUSE;A0A0G2JFF5_MOUSE;A0A0G2JFV3_MOUSE;A0A0G2JG66_MOUSE;A0A0G2JGM8_MOUSE;A0A0G2JH16_MOUSE;AGRL2_MOUSE	2	2	3	2	3	2	3	3	3	3	3	3	30005.3	25005.6	20530.8	25994.2	22680.2	26591.8	21257.8	26537.2	31224.1	19967.8	27722.7	26208.3
A0A0G2JDE8;A0A0G2JDM7;A0A0G2JE03;A0A0G2JFH0;Q3TWF7;Q8BTZ4	Anapc5	Anaphase-promoting complex subunit 5	A0A0G2JDE8_MOUSE;A0A0G2JDM7_MOUSE;A0A0G2JE03_MOUSE;A0A0G2JFH0_MOUSE;Q3TWF7_MOUSE;APC5_MOUSE	4	3	1	2	4	2	4	4	4	4	4	4	14686	13153.2	8969.02	12895.2	17354.2	15654.8	26102.7	24338.8	11807.9	15874.9	27875.8	24899.6
A0A0G2JDH8;D3YXZ7;Q8R1T4	Slc35a3	UDP-N-acetylglucosamine transporter (Fragment);UDP-N-acetylglucosamine transporter (Fragment);UDP-N-acetylglucosamine transporter	A0A0G2JDH8_MOUSE;D3YXZ7_MOUSE;S35A3_MOUSE	3	3	3	3	3	3	3	3	3	3	2	1	46274.2	36953.4	36354.4	28462.5	36956	32972.1	14049	21431.7	12625.4	13384.2	6725.1	17489.1
A0A0G2JDH9;A0A0G2JE50;A0A0R4J0B0;G3X9J8;G5E8G5;O54990;Q8CDK8	Prom1	Prominin-1	A0A0G2JDH9_MOUSE;A0A0G2JE50_MOUSE;A0A0R4J0B0_MOUSE;G3X9J8_MOUSE;G5E8G5_MOUSE;PROM1_MOUSE;Q8CDK8_MOUSE	7	8	8	7	8	7	8	8	7	8	8	8	54351.8	69721.2	61381	67876.3	49040.6	62078.7	46878.7	61196.5	28640.5	42034.6	55408.6	40721.2
A0A0G2JDJ1;A0A0G2JF44;Q9DAI2	Ift22	Intraflagellar transport protein 22 homolog;Intraflagellar transport protein 22 homolog (Fragment);Intraflagellar transport protein 22 homolog	A0A0G2JDJ1_MOUSE;A0A0G2JF44_MOUSE;IFT22_MOUSE	3	3	2	3	2	3	3	3	3	3	3	3	27579.2	22398.5	34410.8	13771.8	20832.8	17251.4	35337.5	45160.2	40921.5	40362.2	43353.2	41010.3
A0A0G2JDK0;A0A0G2JDQ1;A0A0G2JDT0;A0A0G2JE18;A0A0G2JEC2;A0A0G2JES4;A0A0G2JET3;A0A0G2JFI7;A0A0G2JFL7;A0A0G2JFS4;A0A0G2JFX1;A0A0G2JFX2;A0A0G2JGK3;A0A0G2JGL3;A0A0H2UH28;A0A0H2UKB6;D3Z6M5;E9Q5E0;E9QKT0;Q60929;Q63943;Q8CFN5;Q921S6;S4R2H4	Mef2c;Mef2c;Mef2c;Mef2c;Mef2c;Mef2c;Mef2c;Mef2c;Mef2c;Mef2c;Mef2c;Mef2c;Mef2c;Mef2c;Mef2c;Mef2c;Mef2a;Mef2d;Mef2d;Mef2a;Mef2d;Mef2c;Mef2d;Mef2a	Myocyte-specific enhancer factor 2C (Fragment);Myocyte-specific enhancer factor 2C;Myocyte-specific enhancer factor 2C;Myocyte-specific enhancer factor 2C;Myocyte-specific enhancer factor 2C;Myocyte-specific enhancer factor 2C (Fragment);Myocyte-specific enhancer factor 2C (Fragment);Myocyte-specific enhancer factor 2C (Fragment);Myocyte-specific enhancer factor 2C (Fragment);Myocyte-specific enh…	A0A0G2JDK0_MOUSE;A0A0G2JDQ1_MOUSE;A0A0G2JDT0_MOUSE;A0A0G2JE18_MOUSE;A0A0G2JEC2_MOUSE;A0A0G2JES4_MOUSE;A0A0G2JET3_MOUSE;A0A0G2JFI7_MOUSE;A0A0G2JFL7_MOUSE;A0A0G2JFS4_MOUSE;A0A0G2JFX1_MOUSE;A0A0G2JFX2_MOUSE;A0A0G2JGK3_MOUSE;A0A0G2JGL3_MOUSE;A0A0H2UH28_MOUSE;A0A0H2UKB6_MOUSE;D3Z6M5_MOUSE;E9Q5E0_MOUSE;E9QKT0_MOUSE;MEF2A_MOUSE;MEF2D_MOUSE;MEF2C_MOUSE;Q921S6_MOUSE;S4R2H4_MOUSE	1	2	1	1	1	2	2	2	2	2	2	2	12861.6	17452.3	13351.6	16393.1	12304.7	16299.2	27390.2	30918	33014.3	31766	29026	25474.9
A0A0G2JDP0;A0A0G2JE46;O35387	Hax1	HCLS1-associated protein X-1	A0A0G2JDP0_MOUSE;A0A0G2JE46_MOUSE;HAX1_MOUSE	4	3	3	4	4	3	3	4	3	3	4	3	64072.5	53470.7	66699.1	73907.7	58272.6	60968.3	28006.6	20784.3	31322.6	30991	24911	26443.3
A0A0G2JDW7;Q6ZWU9	Rps27	40S ribosomal protein S27 (Fragment);40S ribosomal protein S27	A0A0G2JDW7_MOUSE;RS27_MOUSE	6	6	6	6	6	6	6	6	6	6	6	6	78845.8	70986.3	73220.7	76571.5	71472.5	79030.7	101117	107774	103941	96644.4	113156	101010
A0A0G2JDW8;A0A0G2JG92;O08970	Tuft1	Tuftelin;Tuftelin (Fragment);Tuftelin	A0A0G2JDW8_MOUSE;A0A0G2JG92_MOUSE;TUFT1_MOUSE	1	1	1	1	1	1	1	1	1	1	1	1	13349.1	10045.3	7724.43	11336.7	11081.8	11038.2	17107.7	17108.7	22674.8	21635	22087.1	16039.6
A0A0G2JDZ9;E9Q804;E9QKG6;Q99NH0	Ankrd17	Ankyrin repeat domain-containing protein 17	A0A0G2JDZ9_MOUSE;E9Q804_MOUSE;E9QKG6_MOUSE;ANR17_MOUSE	2	4	2	2	2	2	4	4	4	3	4	3	44087.1	36476.9	47429.7	43622.1	43081.1	46020.8	49620.2	55552.4	46697	44510.6	50741.9	54474.5
A0A0G2JE00;A0A0G2JEG6	Magi2	Membrane-associated guanylate kinase, WW and PDZ domain-containing protein 2;Membrane-associated guanylate kinase, WW and PDZ domain-containing protein 2	A0A0G2JE00_MOUSE;A0A0G2JEG6_MOUSE	4	4	4	2	4	3	4	4	4	4	4	4	20501.3	18267.7	17782.9	16792.7	18621.3	13528.4	23786	21280.7	29296.6	27949.5	28879.7	19895.3
A0A0G2JE32;A0A0G2JGL0;A0A494BA56;A0A494BAN1;P61079;P62838	Ube2d3;Ube2d3;Ube2d2a;Ube2d2a;Ube2d3;Ube2d2	Ubiquitin-conjugating enzyme E2 D3 (Fragment);Ubiquitin-conjugating enzyme E2 D3;Ubiquitin-conjugating enzyme E2D 2A (Fragment);Ubiquitin-conjugating enzyme E2D 2A (Fragment);Ubiquitin-conjugating enzyme E2 D3;Ubiquitin-conjugating enzyme E2 D2	A0A0G2JE32_MOUSE;A0A0G2JGL0_MOUSE;A0A494BA56_MOUSE;A0A494BAN1_MOUSE;UB2D3_MOUSE;UB2D2_MOUSE	1	1	1	1	1	1	2	2	2	2	2	1	278904	236579	330248	311361	291085	261453	478221	513641	366808	370661	474971	468394
A0A0G2JE93;A0A1Y7VJA7;Q9DCI3	Stard3nl	STARD3 N-terminal-like protein	A0A0G2JE93_MOUSE;A0A1Y7VJA7_MOUSE;STR3N_MOUSE	1	1	1	1	1	Filtered	1	1	1	1	1	1	15642.2	24930.4	24746	23662.6	22713.3	Filtered	49774	66450.7	26880.6	41129.3	48125.8	51424.1
A0A0G2JE99;P01843	Iglc1;	Immunoglobulin lambda constant 1 (Fragment);Ig lambda-1 chain C region	A0A0G2JE99_MOUSE;LAC1_MOUSE	2	2	1	1	4	2	4	6	6	6	6	5	5450.96	5475.94	5147.78	4704.95	6985.13	3268.22	12564.1	26163.5	29448.5	40370.3	29281.3	12114.2
A0A0G2JEC4;Q9JK48	Sh3glb1	Endophilin-B1	A0A0G2JEC4_MOUSE;SHLB1_MOUSE	16	16	15	16	16	15	18	18	18	18	18	17	37209.1	32952.6	38022.1	31253.1	34152.3	33469.6	69962.7	67345.5	106086	89275.7	84155.8	78275.6
A0A0G2JEC8;Q3U7M5;Q8C0M2;Q8VD66	Abhd4	(Lyso)-N-acylphosphatidylethanolamine lipase (Fragment);(Lyso)-N-acylphosphatidylethanolamine lipase;(Lyso)-N-acylphosphatidylethanolamine lipase;(Lyso)-N-acylphosphatidylethanolamine lipase	A0A0G2JEC8_MOUSE;Q3U7M5_MOUSE;Q8C0M2_MOUSE;ABHD4_MOUSE	1	1	1	1	1	1	1	1	1	1	1	1	20181.3	22284.2	18556.8	20223.9	17041.2	20444	28222.3	38716	28781.7	26056.2	40006.5	39624.9
A0A0G2JEG2;Q3TCX3	Khdc4	Brings lots of money 7;KH homology domain-containing protein 4	A0A0G2JEG2_MOUSE;KHDC4_MOUSE	Filtered	Filtered	Filtered	Filtered	Filtered	1	1	1	1	1	1	Filtered	Filtered	Filtered	Filtered	Filtered	Filtered	5559.1	12067.7	11254.2	17950.2	11996.6	16062.5	Filtered
A0A0G2JEG3;Q8VE96	Slc35f6	Solute carrier family 35 member F6	A0A0G2JEG3_MOUSE;S35F6_MOUSE	1	2	1	1	1	1	2	2	2	2	2	2	9796.93	10667.3	12421.5	3037.47	9492.9	4866.64	38558	33537.6	42772.4	35861.4	48591.8	24919.5
A0A0G2JEK2;P63254	Crip1	Cysteine-rich protein 1	A0A0G2JEK2_MOUSE;CRIP1_MOUSE	6	7	6	5	7	6	8	8	8	8	8	8	31470.3	91789.7	43842.1	46366.6	75585.5	33740.9	316115	220684	554540	347639	527869	230516
A0A0G2JEX1;A0A0G2JFD8;A0A0G2JG59;Q7TPW1	Nexn	Nexilin;Nexilin;Nexilin (Fragment);Nexilin	A0A0G2JEX1_MOUSE;A0A0G2JFD8_MOUSE;A0A0G2JG59_MOUSE;NEXN_MOUSE	3	3	3	3	4	4	5	5	6	6	6	5	12491.7	18997.6	14049.3	19294.8	16756.4	17537	66632.6	60973.2	75759.1	71584.6	67117	70396.6
A0A0G2JF16;Q8R344	Ccdc12	Coiled-coil domain-containing protein 12 (Fragment);Coiled-coil domain-containing protein 12	A0A0G2JF16_MOUSE;CCD12_MOUSE	7	5	6	7	7	7	8	8	8	8	8	7	21639.4	26256.7	23892	24672.3	25436.3	25092.4	42729	43869.5	58587	53718.6	53569.5	44084.5
A0A0G2JF68;Q99MP8	Brap	BRCA1-associated protein (Fragment);BRCA1-associated protein	A0A0G2JF68_MOUSE;BRAP_MOUSE	2	1	2	2	2	2	1	2	2	2	2	1	11557.5	8837.96	12484.8	10740	8381.55	9712.85	7037.66	6844.92	4963.07	5619.33	3667.13	6733.7
A0A0G2JFJ6;Q7TPD0	Ints3	Integrator complex subunit 3	A0A0G2JFJ6_MOUSE;INT3_MOUSE	7	6	5	6	5	6	8	9	9	9	9	9	22208.2	19177.3	22512.2	19646.2	19645.6	15858	38413.5	36570.1	17399.8	25186.4	27870.8	35251.8
A0A0G2JFP4	Frrs1	Ferric-chelate reductase 1	A0A0G2JFP4_MOUSE	6	6	6	6	6	6	6	6	6	6	5	6	92645.4	92951.4	86394.2	85977.7	83981.2	88208.4	91278.7	113932	124435	85831.1	114723	85730.7
A0A0G2JFQ4;E9Q9L6;F6VTL9;Q6ZQA0	Nbeal2	Neurobeachin-like protein 2;Neurobeachin-like protein 2;Neurobeachin-like protein 2 (Fragment);Neurobeachin-like protein 2	A0A0G2JFQ4_MOUSE;E9Q9L6_MOUSE;F6VTL9_MOUSE;NBEL2_MOUSE	7	5	6	6	6	6	7	7	6	7	7	7	30081.5	27231.3	32125.1	31918.6	27543.6	28238.1	41586.7	48952.5	22441.7	27200.3	35201.3	42357.9
A0A0G2JFT8	Rufy3	Protein RUFY3	A0A0G2JFT8_MOUSE	15	15	15	15	15	15	15	15	15	15	14	14	124180	106245	123007	117825	107166	116011	56156.4	60039	51622.5	52751.4	49494.5	55355.6
A0A0G2JFV4;Q9D0C1	Rnf115	RING-type E3 ubiquitin transferase;E3 ubiquitin-protein ligase RNF115	A0A0G2JFV4_MOUSE;RN115_MOUSE	1	1	1	1	1	1	1	1	1	1	1	1	28459.6	28234.3	27705	21990.6	27459.8	25717.6	30366.3	38203.5	48938.1	40589.4	43197.2	39253.1
A0A0G2JFV9;Q9JHI7	Exosc9	Exosome complex component RRP45 (Fragment);Exosome complex component RRP45	A0A0G2JFV9_MOUSE;EXOS9_MOUSE	3	3	3	2	3	3	3	3	3	3	3	3	45724.9	33507.2	43584.4	54262.1	41853.1	33643.2	81599	83306.2	74764.5	78377.8	98024.5	83343.5
A0A0G2JFZ4;E9Q7M2	Tsc22d2	TSC22 domain family, member 2;TSC22 domain family, member 2	A0A0G2JFZ4_MOUSE;E9Q7M2_MOUSE	Filtered	1	Filtered	Filtered	1	1	1	1	1	1	1	1	Filtered	38792.5	Filtered	Filtered	22495	12572.1	49379.9	60448.5	86709.8	73348.7	81211	38146.4
A0A0G2JG93;Q6NZL1	Dhx37	DEAH (Asp-Glu-Ala-His) box polypeptide 37 (Fragment);DEAH (Asp-Glu-Ala-His) box polypeptide 37	A0A0G2JG93_MOUSE;Q6NZL1_MOUSE	1	1	Filtered	1	1	1	1	1	1	1	1	1	6090.51	9438.72	Filtered	6112.69	6880.95	8031.35	19794.6	19311.6	9232.52	15073.3	16068.1	19967.2
A0A0G2JG95;Q8BX10	Pgam5	Serine/threonine-protein phosphatase PGAM5, mitochondrial (Fragment);Serine/threonine-protein phosphatase PGAM5, mitochondrial	A0A0G2JG95_MOUSE;PGAM5_MOUSE	3	2	3	2	3	3	3	3	3	3	3	3	19049.7	21008.9	24552.1	21045.8	11706.2	14771.4	29480.1	26083.7	24268.5	26595.9	27958.5	27381.4
A0A0G2JGD2;P07091	S100a4	Protein S100-A4 (Fragment);Protein S100-A4	A0A0G2JGD2_MOUSE;S10A4_MOUSE	6	5	5	6	7	6	8	6	8	8	8	8	31497.7	28975.7	26729.7	30966.5	26264	27786.1	211066	149802	304303	228860	215551	159540
A0A0G2JGG7;Q6S5J6	Krit1	Krev interaction trapped protein 1	A0A0G2JGG7_MOUSE;KRIT1_MOUSE	Filtered	Filtered	Filtered	Filtered	Filtered	Filtered	1	1	1	1	1	1	Filtered	Filtered	Filtered	Filtered	Filtered	Filtered	20567.2	29751.9	13855.3	22450.6	22800.8	19170.2
A0A0G2JGL8;Q99PU8	Dhx30	RNA helicase;ATP-dependent RNA helicase DHX30	A0A0G2JGL8_MOUSE;DHX30_MOUSE	8	7	7	8	8	8	8	8	7	8	8	8	37291	39041.4	34235	33459.9	32522.1	38869.8	39104	44689.7	22440.8	32928.6	35930.9	39694.9
A0A0G2JGP4;P08556;Q9D091	Nras	GTPase NRas (Fragment);GTPase NRas;GTPase NRas	A0A0G2JGP4_MOUSE;RASN_MOUSE;Q9D091_MOUSE	1	1	1	1	1	1	1	1	1	1	1	1	113285	91827.4	107718	100068	111736	111190	82720.9	176448	185621	178460	189661	188967
A0A0G2JGQ4;P54729	Nub1	NEDD8 ultimate buster 1	A0A0G2JGQ4_MOUSE;NUB1_MOUSE	10	11	11	12	11	11	13	14	14	14	14	13	22173.2	24914.5	20886.4	22338.6	23503.7	20015.4	42007.6	46507	39799.7	43107.8	48632.5	41515.2
A0A0G2JGQ6;Q80VB6;Q9JLM8	Dclk1	Serine/threonine-protein kinase DCLK1;Dclk1 protein;Serine/threonine-protein kinase DCLK1	A0A0G2JGQ6_MOUSE;Q80VB6_MOUSE;DCLK1_MOUSE	1	1	1	1	1	1	6	6	6	6	6	6	19773.1	23723.9	18874	25758	13976.6	25383.6	66945.4	73398.1	76385.9	81352.9	70861.5	114701
A0A0G2JGS0;D3Z2Q3;D3Z3K5;Q8R1D8;Q9JIQ3	Diablo	Diablo homolog, mitochondrial;Diablo homolog, mitochondrial;Diablo homolog, mitochondrial;Diablo homolog, mitochondrial;Diablo homolog, mitochondrial	A0A0G2JGS0_MOUSE;D3Z2Q3_MOUSE;D3Z3K5_MOUSE;Q8R1D8_MOUSE;DBLOH_MOUSE	1	1	1	1	1	1	1	1	1	1	1	1	184189	164699	177513	164238	162668	174635	139411	182282	129040	154177	154238	169043
A0A0G2JGS4;E9Q1T1;E9Q1W0;Q6PHZ2	Camk2d	Calcium/calmodulin-dependent protein kinase;Calcium/calmodulin-dependent protein kinase;Calcium/calmodulin-dependent protein kinase;Calcium/calmodulin-dependent protein kinase type II subunit delta	A0A0G2JGS4_MOUSE;E9Q1T1_MOUSE;E9Q1W0_MOUSE;KCC2D_MOUSE	7	8	6	7	6	8	9	10	10	10	10	9	35774.8	35289.4	37722.4	35545.6	36679.8	36245.5	59665.9	60715.5	56221	59926.7	75314.7	65716.2
A0A0G2JGT9;P39098	Man1a2	Mannosyl-oligosaccharide 1,2-alpha-mannosidase IB;Mannosyl-oligosaccharide 1,2-alpha-mannosidase IB	A0A0G2JGT9_MOUSE;MA1A2_MOUSE	2	2	1	2	1	2	2	1	2	2	2	2	19468.9	15826.7	17124.5	24102.3	16860.9	17502.5	31558.7	48934.1	7871.57	20587.6	23991.3	39329.2
A0A0G2JGV7;A0A140T8R8;A0A1Y7VP24;Q3UT23;Q9QZ73	Dcun1d1;Dcun1d1;Tes3-ps;Dcun1d1;Dcun1d1	DCN1-like protein (Fragment);DCN1-like protein (Fragment);DCN1-like protein;DCN1-like protein;DCN1-like protein 1	A0A0G2JGV7_MOUSE;A0A140T8R8_MOUSE;A0A1Y7VP24_MOUSE;Q3UT23_MOUSE;DCNL1_MOUSE	7	6	6	5	5	6	5	7	7	5	7	6	23577.9	26746.9	27678.4	31043.3	25897.9	24902.1	29662.1	31201.8	23668	30474.4	32688.3	28548
A0A0G2JGW0;Q91Z31	Ptbp2	Polypyrimidine tract-binding protein 2	A0A0G2JGW0_MOUSE;PTBP2_MOUSE	2	2	2	2	2	2	3	3	3	3	3	3	30174.8	31323.6	36849.7	29039.4	26005.6	27619.7	42940.7	61783.2	38940.7	50914.3	43513	53181.9
A0A0G2JGW9;Q3TUE1	Fubp1	Far upstream element-binding protein 1	A0A0G2JGW9_MOUSE;Q3TUE1_MOUSE	27	27	25	25	27	26	27	27	27	27	27	27	76927.7	80822.7	79215.7	80952.7	82937.4	79906.3	168312	176188	244383	207485	210409	159500
A0A0G2JGY1;Q923X1	Adgrl4	Adhesion G protein-coupled receptor L4 (Fragment);Adhesion G protein-coupled receptor L4	A0A0G2JGY1_MOUSE;AGRL4_MOUSE	1	1	1	1	1	1	1	1	1	1	1	1	17714.3	20951.4	23450.3	33215.8	35214.2	29844.6	62122.3	102233	92595.7	84243.9	87113.8	74894.2
A0A0G2JH17;K3W4P2;Q6P4S8	Ints1	Integrator complex subunit 1	A0A0G2JH17_MOUSE;K3W4P2_MOUSE;INT1_MOUSE	4	4	4	4	3	4	4	4	4	4	4	4	25122.2	23615.2	24249.2	23819.6	20757.5	24620.8	45699.9	52074	21870	29567.6	40464.2	48921.9
A0A0H2UH19;E9Q5A3;Q5DW34;Z4YJZ7	Ehmt1	Histone-lysine N-methyltransferase EHMT1	A0A0H2UH19_MOUSE;E9Q5A3_MOUSE;EHMT1_MOUSE;Z4YJZ7_MOUSE	1	1	1	2	1	1	2	3	4	4	4	2	9277.06	7066.89	12704.5	9323.08	7247.57	7221	16662.7	15551.1	19772.5	14593.7	15597.5	11650.9
A0A0H2UH25;Q3UXU7;Q80Z96	Vangl1	Vang-like protein 1;Vang-like protein;Vang-like protein 1	A0A0H2UH25_MOUSE;Q3UXU7_MOUSE;VANG1_MOUSE	2	2	2	1	2	2	2	2	2	2	2	2	10933	11404.2	11282.5	12281.6	12089.9	11419.4	17688.6	21998.4	10470.4	14787.1	16267.4	21673
A0A0H2UKC2;Q9CZL2	Fam241a	Uncharacterized protein FAM241A	A0A0H2UKC2_MOUSE;F241A_MOUSE	Filtered	1	Filtered	Filtered	Filtered	Filtered	1	1	1	1	1	Filtered	Filtered	1110.16	Filtered	Filtered	Filtered	Filtered	4265.12	1731.71	3291.81	1718.9	4320.14	Filtered
A0A0J9YKD4;P07310	Ckm	Creatine kinase;Creatine kinase M-type	A0A0J9YKD4_MOUSE;KCRM_MOUSE	Filtered	Filtered	Filtered	2	1	1	2	2	2	2	2	2	Filtered	Filtered	Filtered	29030.2	6877.31	20191.3	229759	249785	293012	314231	258309	243920
A0A0J9YTR2	0610012G03Rik	RIKEN cDNA 0610012G03 gene	A0A0J9YTR2_MOUSE	2	2	2	2	2	2	2	2	2	2	2	2	66187.3	36496.1	38940.2	37024.4	17518.6	69220.5	29715.9	10864.7	9130.15	23449.5	16312.8	20176.9
A0A0J9YTS4;D3YXN7;Q8BJU2	Tspan9	Tetraspanin-9 (Fragment);Tetraspanin-9 (Fragment);Tetraspanin-9	A0A0J9YTS4_MOUSE;D3YXN7_MOUSE;TSN9_MOUSE	1	1	1	1	1	1	1	1	1	1	1	1	114826	127536	99673.4	145730	117907	121409	94759	109977	91525	83580.6	161000	97793
A0A0J9YTU3;Q5SXY1	Specc1	Cytospin-B	A0A0J9YTU3_MOUSE;CYTSB_MOUSE	7	12	10	10	14	10	18	18	18	18	18	17	13784.6	13511.6	12168.9	13747.3	11360.6	10069.8	38470	36482.3	47527.1	40343.8	41373.8	31534
A0A0J9YTU9;Q69Z99	Zfp512;Znf512	Zinc finger protein 512	A0A0J9YTU9_MOUSE;ZN512_MOUSE	1	2	1	1	3	2	5	5	4	5	5	4	5179.04	10925.7	5904.32	3073.41	5245.93	4952.43	6304.05	10342.9	14629.5	8965.86	9025.4	5874.38
A0A0J9YTV5;E9Q7W0;P31266;Q3U6F1	Rbpj	Recombining-binding protein suppressor of hairless;Recombining-binding protein suppressor of hairless;Recombining binding protein suppressor of hairless;Recombining-binding protein suppressor of hairless	A0A0J9YTV5_MOUSE;E9Q7W0_MOUSE;SUH_MOUSE;Q3U6F1_MOUSE	1	2	1	1	Filtered	1	4	4	4	4	4	3	16095.8	11096.3	15298.8	20003.8	Filtered	17418.5	49525.4	50842.7	68912.7	59838.7	65854.1	45017.4
A0A0J9YTY0;A0A0J9YUL3;Q8C1B7	Septin11	Septin;Septin;Septin-11	A0A0J9YTY0_MOUSE;A0A0J9YUL3_MOUSE;SEP11_MOUSE	21	21	21	20	20	20	27	25	28	28	29	25	109389	108354	108822	114520	117636	107276	297440	282948	403034	341220	401525	287500
A0A0J9YU08;Q6P3Z3	Thap4	Peroxynitrite isomerase THAP4	A0A0J9YU08_MOUSE;THAP4_MOUSE	Filtered	1	1	Filtered	1	Filtered	Filtered	1	1	1	1	1	Filtered	2416.7	2941.57	Filtered	5084.51	Filtered	Filtered	6899.25	135927	52097.6	85845.7	20378.9
A0A0J9YU62;O88712	Ctbp1	C-terminal-binding protein 1	A0A0J9YU62_MOUSE;CTBP1_MOUSE	13	13	13	12	13	12	15	15	15	15	15	14	96285.5	98943.3	98907.5	95772.3	99976.8	96570.6	175046	186930	224247	204190	240058	179928
A0A0J9YU79	Khk	Ketohexokinase	A0A0J9YU79_MOUSE	18	19	18	17	19	19	18	18	19	18	14	14	404887	418458	401304	387451	414014	380594	109368	94502.9	105865	106587	58788.7	101604
A0A0J9YU93;Q9D8W7	Ociad2	OCIA domain-containing protein 2	A0A0J9YU93_MOUSE;OCAD2_MOUSE	2	2	2	1	2	2	2	2	2	2	2	2	67569.9	53744.3	56286	65712.3	31756.4	54187.7	68749.8	117031	32902.5	60210.7	41908.3	70482.4
A0A0J9YUC7;D3YUF9;Q91XL3	Uxs1	UDP-glucuronate decarboxylase (Fragment);UDP-glucuronate decarboxylase 1 (Fragment);UDP-glucuronic acid decarboxylase 1	A0A0J9YUC7_MOUSE;D3YUF9_MOUSE;UXS1_MOUSE	1	1	1	Filtered	1	Filtered	1	1	1	1	1	Filtered	2411.15	6497.86	4771.79	Filtered	5778.89	Filtered	6152.84	9690.05	16570.9	6612.87	10000.8	Filtered
A0A0J9YUG5;Q8BGM4	Mettl27	Methyltransferase-like 27 (Fragment);Methyltransferase-like 27	A0A0J9YUG5_MOUSE;Q8BGM4_MOUSE	2	2	1	1	3	1	4	3	4	4	4	3	44374.6	44578.5	53018.2	20333.4	20803.1	34581.3	36589.1	24709.2	39367.1	30893.6	26287.2	20844.1
A0A0J9YUI3;A0A0J9YVJ2;Q9CQT5	Pomp	Proteasome maturation protein	A0A0J9YUI3_MOUSE;A0A0J9YVJ2_MOUSE;POMP_MOUSE	1	1	1	1	1	1	1	1	1	1	1	1	13391.3	49774.1	19684.6	86634.1	14717.4	53762.4	24754.3	36779.1	41219.6	41134.1	37334.3	31531.3
A0A0J9YUN2;Q3TQ27;Q9Z255	Ube2a	Ubiquitin-conjugating enzyme E2 A	A0A0J9YUN2_MOUSE;Q3TQ27_MOUSE;UBE2A_MOUSE	2	2	2	2	2	2	2	2	2	2	2	2	104946	109063	93889.8	100377	97597.7	102301	131870	156589	187144	166225	138108	148925
A0A0J9YUR2	Specc1	Cytospin-B	A0A0J9YUR2_MOUSE	1	1	1	1	1	1	1	1	1	1	1	1	25801.1	21548.5	27775.7	29902.1	30708.5	24064.1	84723.9	82200.9	93248	86878.7	92470.7	85884
A0A0J9YUT0;Q99MZ3	Mlxipl	Carbohydrate-responsive element-binding protein	A0A0J9YUT0_MOUSE;MLXPL_MOUSE	1	1	1	1	1	1	1	1	1	1	1	1	32493.1	20415.3	29406.3	19291.1	25184.3	23142.1	10279.1	5527.14	6787.4	10983.9	5643.66	6752.14
A0A0J9YUT8;Q8R3C6	Rbm19	Probable RNA-binding protein 19	A0A0J9YUT8_MOUSE;RBM19_MOUSE	2	2	2	2	2	2	2	2	1	2	2	2	8424.1	9947.09	10825.7	10838.5	8745.76	10549.9	17510	19353.1	25637.4	20689.7	18203.8	19064.4
A0A0J9YUZ4;P63158	Hmgb1	High mobility group protein 1 (Fragment);High mobility group protein B1	A0A0J9YUZ4_MOUSE;HMGB1_MOUSE	20	22	18	20	23	22	23	24	25	25	25	22	124906	126912	127923	110502	131356	100099	202311	216958	356004	248001	302357	160753
A0A0J9YV01;A0A0M3HEP2;H9H9S3;Q9R0G7	Zeb2	Zinc finger E-box-binding homeobox 2	A0A0J9YV01_MOUSE;A0A0M3HEP2_MOUSE;H9H9S3_MOUSE;ZEB2_MOUSE	3	3	2	1	2	2	9	9	9	9	9	9	2868.13	3570.69	3534.8	3065.01	5102.14	3260.75	24291	23481	35870.7	29616.7	27196	18435
A0A0J9YV30	Pxn	Paxillin	A0A0J9YV30_MOUSE	1	1	1	Filtered	1	Filtered	1	1	1	1	1	1	31062.3	15641.3	30508.7	Filtered	40556.2	Filtered	96754.7	74863.8	102277	79205.8	71096.7	64126.4
A0A0J9YV34;A0A0M3HEP7;P70704	Atp8a1	Phospholipid-transporting ATPase;Phospholipid-transporting ATPase;Phospholipid-transporting ATPase IA	A0A0J9YV34_MOUSE;A0A0M3HEP7_MOUSE;AT8A1_MOUSE	1	2	1	Filtered	Filtered	1	2	2	1	2	2	2	15671.8	6944.04	9045.87	Filtered	Filtered	13458.6	37444.6	37520.2	7571.5	16392.4	26529	18187.9
A0A0M3HEP3;Q99M04	Lias	Lipoyl synthase, mitochondrial;Lipoyl synthase, mitochondrial	A0A0M3HEP3_MOUSE;LIAS_MOUSE	3	3	3	3	3	3	3	3	3	3	2	3	67937.7	57900.8	69692.8	62951.7	64125.7	56797.2	37392.5	37237.4	34848.1	33104	20661.6	31632.6
A0A0M3HEP8;Q6TEK5	Vkorc1l1	Vitamin-K-epoxide reductase (warfarin-sensitive);Vitamin K epoxide reductase complex subunit 1-like protein 1	A0A0M3HEP8_MOUSE;VKORL_MOUSE	2	2	2	2	2	2	2	2	1	2	2	2	50950.3	38878.9	48240.8	43632.1	40304.3	45157.9	46405.5	66393.8	26525.3	46376	54682.1	65605
A0A0M3HEQ0;A0A0U1RPV8;A0A0U1RQA4;J3QMN4;J3QMQ8;Q9JLT4	Txnrd2	Thioredoxin-disulfide reductase;Thioredoxin-disulfide reductase;Thioredoxin-disulfide reductase;Thioredoxin-disulfide reductase;Thioredoxin-disulfide reductase;Thioredoxin reductase 2, mitochondrial	A0A0M3HEQ0_MOUSE;A0A0U1RPV8_MOUSE;A0A0U1RQA4_MOUSE;J3QMN4_MOUSE;J3QMQ8_MOUSE;TRXR2_MOUSE	17	18	16	17	18	16	15	14	18	16	17	16	72951.9	65889.8	74785.9	76187.3	70545.9	73504.9	32013.6	33262.4	33209.8	34758.3	28196.6	34749
A0A0N4SUH4;A0A494BBI7;Q8BKS9	Pum3	Pumilio homolog 3;Pumilio homolog 3 (Fragment);Pumilio homolog 3	A0A0N4SUH4_MOUSE;A0A494BBI7_MOUSE;PUM3_MOUSE	1	2	2	2	2	2	2	2	2	2	2	2	6516.33	15718.7	11103.6	4322.05	8398.75	8530.37	17669.6	22135.4	17110.2	14922.5	14959.9	15232
A0A0N4SUH8;Q9QZ23	Nfu1	NFU1 iron-sulfur cluster scaffold homolog, mitochondrial;NFU1 iron-sulfur cluster scaffold homolog, mitochondrial	A0A0N4SUH8_MOUSE;NFU1_MOUSE	6	8	6	6	6	7	7	7	8	8	8	7	291876	284182	312676	327367	285915	301214	216433	214558	266752	249167	217924	204027
A0A0N4SUJ2;A0A0N4SUN3;A0A0N4SV63;A0A0N4SVX9;A0A0N4SWG7;A0A0N4SWH3;E9PXU9;E9Q423;E9QL12;Q9ESD7	Dysf	Dysferlin	A0A0N4SUJ2_MOUSE;A0A0N4SUN3_MOUSE;A0A0N4SV63_MOUSE;A0A0N4SVX9_MOUSE;A0A0N4SWG7_MOUSE;A0A0N4SWH3_MOUSE;E9PXU9_MOUSE;E9Q423_MOUSE;E9QL12_MOUSE;DYSF_MOUSE	19	20	21	18	19	20	22	22	22	22	22	22	42771.3	43857.1	41464	45322.3	43082.9	39631.9	74093	80898.5	36191.5	46393.4	66800.6	77399.9
A0A0N4SUL6;O35130	Emg1	Ribosomal RNA small subunit methyltransferase NEP1 (Fragment);Ribosomal RNA small subunit methyltransferase NEP1	A0A0N4SUL6_MOUSE;NEP1_MOUSE	1	1	Filtered	1	1	1	1	1	1	1	1	1	23979	63995	Filtered	32814	58556.7	55281.6	95066.2	98093.7	108155	64330.7	72023.1	77980.5
A0A0N4SUN4;Q80Y56	Rbsn	Rabenosyn-5 (Fragment);Rabenosyn-5	A0A0N4SUN4_MOUSE;RBNS5_MOUSE	1	1	1	1	Filtered	1	2	2	3	3	3	1	20631.3	40322.8	22354.8	25865.9	Filtered	18807.6	22341.3	24740	37306	26599.2	30317	22991.2
A0A0N4SUN5	Nrip2	Nuclear receptor-interacting protein 2 (Fragment)	A0A0N4SUN5_MOUSE	2	2	2	2	2	1	2	2	2	2	2	2	67270.3	62538.6	48834.3	44397.4	50706.5	46379.7	46616.5	46798.4	31491.6	36640.7	39237.8	42176.7
A0A0N4SUU2;E9PUF8;Q8R367	Rerg	Ras-related and estrogen-regulated growth inhibitor (Fragment);Ras-related and estrogen-regulated growth inhibitor;Ras-related and estrogen-regulated growth inhibitor	A0A0N4SUU2_MOUSE;E9PUF8_MOUSE;RERG_MOUSE	1	1	1	Filtered	1	Filtered	1	1	1	1	1	Filtered	17591.3	8941.54	10945.9	Filtered	9943.44	Filtered	29060.4	32379.3	40258.3	37323.6	40968	Filtered
A0A0N4SV16;Q9CZ52	Antxr1	Anthrax toxin receptor 1	A0A0N4SV16_MOUSE;ANTR1_MOUSE	Filtered	Filtered	Filtered	Filtered	Filtered	Filtered	1	1	1	1	1	1	Filtered	Filtered	Filtered	Filtered	Filtered	Filtered	4782.6	9859.8	988.838	3830.44	6483.12	8559.61
A0A0N4SV66;C0HKE1;C0HKE2;C0HKE3;C0HKE4;C0HKE5;C0HKE6;C0HKE7;C0HKE8;C0HKE9;Q8BFU2;Q8CGP5;Q8CGP6;Q8CGP7;Q8R1M2	H2aj;H2ac4;H2ac6;H2ac7;H2ac8;H2ac11;H2ac13;Hist1h2an;Hist1h2ao;Hist1h2ap;H2aw;Hist1h2af;H2ac12;H2ac15;H2aj	Histone H2A;Histone H2A type 1-B;Histone H2A type 1-C;Histone H2A type 1-D;Histone H2A type 1-E;Histone H2A type 1-G;Histone H2A type 1-I;Histone H2A type 1-N;Histone H2A type 1-O;Histone H2A type 1-P;Histone H2A type 3;Histone H2A type 1-F;Histone H2A type 1-H;Histone H2A type 1-K;Histone H2A.J	A0A0N4SV66_MOUSE;H2A1B_MOUSE;H2A1C_MOUSE;H2A1D_MOUSE;H2A1E_MOUSE;H2A1G_MOUSE;H2A1I_MOUSE;H2A1N_MOUSE;H2A1O_MOUSE;H2A1P_MOUSE;H2A3_MOUSE;H2A1F_MOUSE;H2A1H_MOUSE;H2A1K_MOUSE;H2AJ_MOUSE	9	9	8	8	8	8	9	8	9	9	9	7	3.87647e+06	4533792	3.65566e+06	3.74409e+06	3033764	4.4845e+06	4.07726e+06	4.38991e+06	7787108	5515108	6083204	4545697
A0A0N4SV80;E9QML5;Q61464	Zfp638;Zfp638;Znf638	Zinc finger protein 638	A0A0N4SV80_MOUSE;E9QML5_MOUSE;ZN638_MOUSE	5	7	5	6	6	6	6	7	6	7	7	6	13383	13837.8	15600.7	13792.9	14444.2	14395.6	22850.3	23275.6	25712.5	22956.2	23216.1	21062.1
A0A0N4SVC2;E9QP00;Q6PFR5	Tra2a	Transformer-2 protein homolog alpha	A0A0N4SVC2_MOUSE;E9QP00_MOUSE;TRA2A_MOUSE	4	5	4	4	5	4	5	6	6	6	6	5	83705.2	86822.5	88721.5	90824	90795.4	82207.7	159985	185560	205765	180175	177036	165531
A0A0N4SVF0;Q6ZWY8	Tmsb10	Thymosin beta-10	A0A0N4SVF0_MOUSE;TYB10_MOUSE	1	2	1	2	2	2	2	2	2	2	2	2	88445.7	148139	106029	145695	184074	150870	1.13902e+06	971409	1.3758e+06	1.28284e+06	1.41642e+06	878953
A0A0N4SVL9;Q9CQR6	Ppp6c	Serine/threonine-protein phosphatase;Serine/threonine-protein phosphatase 6 catalytic subunit	A0A0N4SVL9_MOUSE;PPP6_MOUSE	6	8	7	6	10	8	10	10	10	10	10	10	40670.4	39660.9	41713.5	36952.8	40696.6	34865.8	58484.6	62177	82144.9	66935.3	70561.1	50217.4
A0A0N4SVQ6;Q9CR89	Ergic2	Endoplasmic reticulum-Golgi intermediate compartment protein 2 (Fragment);Endoplasmic reticulum-Golgi intermediate compartment protein 2	A0A0N4SVQ6_MOUSE;ERGI2_MOUSE	1	1	1	1	1	1	1	1	1	1	1	1	109604	116552	122904	120329	104553	125182	128119	139583	61090.4	108120	107993	160715
A0A0N4SVS6	Cnbp	Cellular nucleic acid-binding protein	A0A0N4SVS6_MOUSE	3	3	3	3	3	2	3	3	3	3	3	3	155297	243800	139818	125594	195201	171927	295129	328248	303771	272682	223077	303684
A0A0N4SVT1;A0A0N4SWC5;F6QKD2;Q9CWX9	Ddx47	RNA helicase (Fragment);RNA helicase (Fragment);RNA helicase (Fragment);Probable ATP-dependent RNA helicase DDX47	A0A0N4SVT1_MOUSE;A0A0N4SWC5_MOUSE;F6QKD2_MOUSE;DDX47_MOUSE	1	1	1	1	1	1	1	1	1	1	1	1	31735.6	41705.5	33090.8	28759.2	34056.1	33235.2	39779.4	46653.3	44839.2	48330.2	53022.5	38910.9
A0A0N4SVU8;Q9DCS1	Tmem176a	Transmembrane protein 176A (Fragment);Transmembrane protein 176A	A0A0N4SVU8_MOUSE;T176A_MOUSE	4	4	4	4	4	3	4	4	4	4	4	4	74183.7	62334.1	76751.3	76123.8	45865.8	61096.2	109203	175955	99579.8	79062.2	111469	79227.5
A0A0N4SVV4;Q9DD06	Rarres2	Chemerin;Retinoic acid receptor responder protein 2	A0A0N4SVV4_MOUSE;RARR2_MOUSE	4	4	4	4	3	3	3	4	4	4	4	4	17299.6	26021.5	27996	19513.4	24447.1	23650.9	15172.8	23825.5	30701.4	26147.4	38457.2	13285.5
A0A0N4SVY5;F6Z6C6;P56477	Irf5	Interferon regulatory factor 5 (Fragment);Interferon regulatory factor 5;Interferon regulatory factor 5	A0A0N4SVY5_MOUSE;F6Z6C6_MOUSE;IRF5_MOUSE	1	1	2	1	3	1	3	3	3	3	3	3	261098	6253.77	7088.25	2450.48	5603.74	3862.65	33243.5	31798.5	44113.8	37505	41460.3	33707.6
A0A0N4SW06;Q3TWL5;Q91WI7	Itfg2	KICSTOR complex protein ITFG2	A0A0N4SW06_MOUSE;Q3TWL5_MOUSE;ITFG2_MOUSE	1	1	1	1	1	1	1	1	1	1	1	1	21211.6	12654	24636.3	18873.6	18427.1	19682.9	23849	34670.9	20632.6	19207.9	34802.2	24143.9
A0A0N4SW28;Q9DAS9	Gng12	Guanine nucleotide-binding protein subunit gamma;Guanine nucleotide-binding protein G(I)/G(S)/G(O) subunit gamma-12	A0A0N4SW28_MOUSE;GBG12_MOUSE	9	8	9	9	9	9	9	9	9	9	9	8	201748	209455	186974	142567	187252	149836	134482	140639	175083	139839	197300	111879
A0A0N4SW73	Rab11fip5	Rab11 family-interacting protein 5	A0A0N4SW73_MOUSE	35	35	34	34	33	33	37	37	37	37	37	36	55917.3	50176.4	53530.6	52575.6	48984.6	52388.1	61189.8	65545.1	86157.7	65766.5	71477	65652.7
A0A0N4SW93;E9Q026;Q7TPS5	C2cd5	C2 domain-containing protein 5	A0A0N4SW93_MOUSE;E9Q026_MOUSE;C2CD5_MOUSE	Filtered	Filtered	Filtered	Filtered	Filtered	Filtered	1	1	1	Filtered	1	1	Filtered	Filtered	Filtered	Filtered	Filtered	Filtered	5309.09	5219.09	4570.5	Filtered	6490.23	3913.39
A0A0N4SWA4;Q9ES18	Foxj2	Forkhead box protein J2 (Fragment);Forkhead box protein J2	A0A0N4SWA4_MOUSE;FOXJ2_MOUSE	1	1	1	1	1	1	1	1	1	1	1	1	9177.69	12867.3	7147.45	11280	10432.7	13368	25781	24671.6	27992.9	26100.7	28939.4	24448
A0A0N4SWD0;Q9CZC8	Scrn1	Secernin-1 (Fragment);Secernin-1	A0A0N4SWD0_MOUSE;SCRN1_MOUSE	1	1	1	1	1	1	2	1	2	2	2	2	7449.42	7936.92	8440.15	7427.52	4371.92	5579.47	15942.7	14293.3	23553.6	15879.4	22857.8	11186.7
A0A0N4SWD7;E9Q6H8	Plekha5	Pleckstrin homology domain-containing, family A member 5 (Fragment);Pleckstrin homology domain-containing, family A member 5	A0A0N4SWD7_MOUSE;E9Q6H8_MOUSE	4	5	4	4	4	4	5	5	5	5	5	5	25828.4	21820.9	27221.7	25246.5	25878.7	24377.9	36030.2	40686.4	36671.6	38212.2	39541.3	33627.2
A0A0N5E9G7;G3UWX1;G3X8Z6;P35601;Q5U4B1	Rfc1	Replication factor C subunit 1	A0A0N5E9G7_MOUSE;G3UWX1_MOUSE;G3X8Z6_MOUSE;RFC1_MOUSE;Q5U4B1_MOUSE	1	1	Filtered	1	1	Filtered	1	1	1	1	1	1	1195.99	4541.51	Filtered	1823.37	1838.46	Filtered	6341.33	9045.4	6432.79	8591.43	8378.32	8357.36
A0A0R3P9C4;Q8C1Q6	Smim4	Small integral membrane protein 4	A0A0R3P9C4_MOUSE;SMIM4_MOUSE	5	5	5	5	5	5	5	4	3	4	3	5	22670	16670.6	20887.1	15906.3	14288.8	17763.2	8014.9	6058.46	8128.52	6374.92	6022.85	5021.52
A0A0R3P9C8;Q9DC69	Ndufa9	NADH dehydrogenase [ubiquinone] 1 alpha subcomplex subunit 9, mitochondrial;NADH dehydrogenase [ubiquinone] 1 alpha subcomplex subunit 9, mitochondrial	A0A0R3P9C8_MOUSE;NDUA9_MOUSE	33	34	33	33	34	31	31	33	30	32	31	31	309596	296366	324262	344612	321945	343764	100956	102976	64114.9	78796.6	79540.1	103339
A0A0R4IZW5;P09803	Cdh1	Cadherin-1	A0A0R4IZW5_MOUSE;CADH1_MOUSE	16	19	16	16	19	16	19	19	19	19	19	18	135874	118599	133279	135896	128534	124030	110977	125326	94193.8	95445.8	125421	104061
A0A0R4IZW9;Q9DCT5	Sdf2	Stromal cell-derived factor 2	A0A0R4IZW9_MOUSE;SDF2_MOUSE	7	6	6	6	7	7	8	9	9	9	9	9	21584.1	24215	25795.3	25275.4	24765.3	23503.9	26011	25963.2	34014.7	28060.5	31754.6	27451.8
A0A0R4IZX2	Slc9a3r2	Na(+)/H(+) exchange regulatory cofactor NHE-RF	A0A0R4IZX2_MOUSE	24	24	23	23	25	22	26	25	26	26	26	24	111268	101700	106574	97808.3	107414	99378.5	97237.1	99044.3	146264	119250	139189	82836.2
A0A0R4IZX6;Q9WVP1	Ap1m2	AP-1 complex subunit mu-2	A0A0R4IZX6_MOUSE;AP1M2_MOUSE	13	13	13	13	13	13	13	13	12	13	13	13	54526.8	54866	54087.8	58700	62584.2	52781.4	53111.4	69420.2	30107.7	37889.1	60496.5	54131.4
A0A0R4IZY0;Q8C1A5	Thop1	Thimet oligopeptidase	A0A0R4IZY0_MOUSE;THOP1_MOUSE	17	18	18	17	19	18	24	22	25	24	25	22	54089.9	57570.7	57509.2	54295.9	52756.1	52110.7	115409	127112	157117	142113	145789	107678
A0A0R4IZY2;Q8CIM7	Cyp2d26	Cytochrome P450;Cytochrome P450 2D26	A0A0R4IZY2_MOUSE;CP2DQ_MOUSE	7	7	7	7	7	7	3	3	1	1	Filtered	3	110124	60899	122612	130464	85390	116923	6375.71	11472.2	2507.64	5559.33	Filtered	6971.79
A0A0R4IZY6;Q61096	Prtn3	Myeloblastin	A0A0R4IZY6_MOUSE;PRTN3_MOUSE	Filtered	Filtered	Filtered	Filtered	Filtered	Filtered	2	2	2	2	2	2	Filtered	Filtered	Filtered	Filtered	Filtered	Filtered	27448.2	29068.5	93513.7	35367	59624.7	39094.9
A0A0R4IZY9	Dus3l	tRNA-dihydrouridine(47) synthase [NAD(P)(+)]	A0A0R4IZY9_MOUSE	9	8	9	8	9	7	12	12	12	12	12	11	29790.8	34622.7	26257	29832.2	25992.3	28449.5	59697.9	60606.3	63161.1	58057.6	63012.3	59790.4
A0A0R4IZZ6;A0A5F8MPU2;Q6ZQ03	Fnbp4	Formin-binding protein 4	A0A0R4IZZ6_MOUSE;A0A5F8MPU2_MOUSE;FNBP4_MOUSE	2	2	2	1	1	1	3	3	3	3	3	3	17682.8	11753.1	16190.7	13910.1	15315	16903.4	30769.8	34274.2	38361	36530.9	35948.2	33330.4
A0A0R4J000;Q8VC57	Kctd5	BTB/POZ domain-containing protein KCTD5	A0A0R4J000_MOUSE;KCTD5_MOUSE	1	1	1	1	1	1	1	1	1	1	1	1	24994.2	26913.4	16155.6	21594.2	21718	26473	53033.2	69698.9	83212.9	81600	79069.4	97949.2
A0A0R4J005	Lims1	LIM and senescent cell antigen-like-containing domain protein	A0A0R4J005_MOUSE	1	1	Filtered	Filtered	1	1	1	1	1	1	1	1	5606.19	15804.8	Filtered	Filtered	15983.8	7594.97	25026.5	38493.1	108863	74207.5	129725	31267.2
A0A0R4J007	Pald1	Paladin	A0A0R4J007_MOUSE	10	8	8	9	10	8	11	11	11	10	11	10	28233.3	32854.8	34664.7	33109.1	33401.4	30844.5	60192.8	74234	39939.1	46740.7	64601.9	61153.9
A0A0R4J008;P70288;Q8BQ10	Hdac2	Histone deacetylase 2;Histone deacetylase 2;Histone deacetylase	A0A0R4J008_MOUSE;HDAC2_MOUSE;Q8BQ10_MOUSE	1	2	2	1	3	2	4	4	4	4	4	3	22608.3	24917.7	26345	22599.3	17959.9	16503.1	42527.4	36032.9	61246.9	50918.6	64759.9	28645.2
A0A0R4J009;Q9D864	Actr6	Actin-related protein 6	A0A0R4J009_MOUSE;ARP6_MOUSE	Filtered	Filtered	Filtered	Filtered	Filtered	1	1	1	1	1	1	Filtered	Filtered	Filtered	Filtered	Filtered	Filtered	19443.3	28143.4	34349.8	25028.3	26738.1	21960.6	Filtered
A0A0R4J018;O55060	Tpmt	Thiopurine S-methyltransferase	A0A0R4J018_MOUSE;TPMT_MOUSE	22	22	22	21	22	22	22	22	22	22	21	22	307620	264914	314989	277699	282632	290886	137947	144755	111051	135888	87185.6	149307
A0A0R4J023;Q9JLZ3	Auh	Methylglutaconyl-CoA hydratase, mitochondrial;Methylglutaconyl-CoA hydratase, mitochondrial	A0A0R4J023_MOUSE;AUHM_MOUSE	14	13	14	14	13	14	12	11	12	11	11	13	403034	298166	373350	364616	323413	353716	99141.9	83556.3	75608	86285	63714.1	101630
A0A0R4J032;P06683	C9	Complement component C9	A0A0R4J032_MOUSE;CO9_MOUSE	13	11	12	13	13	14	16	15	16	15	16	16	29800.1	22295.8	30608.3	37758.4	42147.6	41921.5	75712.9	31126.5	67860.8	66031.7	105387	97947.6
A0A0R4J034	Pdxdc1	Pyridoxal-dependent decarboxylase domain-containing protein 1	A0A0R4J034_MOUSE	25	26	25	24	27	26	28	27	28	27	27	24	47054.3	48841.1	50479.1	50787.1	48821.6	50573.6	58760.1	63155.8	51850	59364.2	63213.6	64768.1
A0A0R4J038;O08677	Kng1	Bradykinin;Kininogen-1	A0A0R4J038_MOUSE;KNG1_MOUSE	12	16	11	12	13	12	18	15	18	18	18	16	52197.4	39113.7	49394.6	51896.5	55002	45344.3	169559	116894	275390	177834	230593	152553
A0A0R4J039;Q9ESB3	Hrg	Histidine-rich glycoprotein	A0A0R4J039_MOUSE;HRG_MOUSE	9	11	9	8	12	10	15	16	17	18	19	18	61418.8	57478.4	69921	56372.2	88935.7	60805.7	181223	128903	213769	143430	267639	246947
A0A0R4J043;P28825	Mep1a	Meprin A subunit;Meprin A subunit alpha	A0A0R4J043_MOUSE;MEP1A_MOUSE	39	41	40	39	41	41	38	37	36	36	35	35	624609	617941	605332	570925	638458	563033	143553	120922	142401	155594	74725.8	122062
A0A0R4J047;Q9CYI4	Luc7l	Putative RNA-binding protein Luc7-like 1	A0A0R4J047_MOUSE;LUC7L_MOUSE	9	9	8	7	9	8	11	11	12	12	12	9	37427.8	30836.7	37106.9	29542.7	31055.7	30731	63800.8	67091.4	86925	72122.5	71868.8	57033.8
A0A0R4J049	Prmt5	Protein arginine N-methyltransferase 5	A0A0R4J049_MOUSE	12	12	10	13	13	12	14	13	13	14	13	14	40915.8	37584.6	42860	39455.5	38462.2	37590.9	52860.5	59336.6	38100	45041.4	55115.6	55734.7
A0A0R4J050;Q99JW2	Acy1	N-acyl-L-amino-acid amidohydrolase;Aminoacylase-1	A0A0R4J050_MOUSE;ACY1_MOUSE	29	30	28	28	30	29	26	26	29	28	28	25	246943	254739	243221	248632	248640	251391	67905.5	55692.3	82140.5	72297.2	36357.4	56026.6
A0A0R4J052;G5E8T9;Q99KB8	Hagh	Hydroxyacylglutathione hydrolase, mitochondrial;Hydroxyacylglutathione hydrolase, mitochondrial;Hydroxyacylglutathione hydrolase, mitochondrial	A0A0R4J052_MOUSE;G5E8T9_MOUSE;GLO2_MOUSE	15	15	15	15	15	15	15	15	15	15	15	14	358785	334218	375859	371050	358039	388307	142316	128686	177877	156303	130794	131914
A0A0R4J058;A0A0R4J242;Q922Q9	Chid1	Chitinase domain-containing protein 1	A0A0R4J058_MOUSE;A0A0R4J242_MOUSE;CHID1_MOUSE	7	7	8	7	8	7	8	8	7	8	8	8	31378.1	35087.4	35049.3	37329.2	35872.1	39344.3	39414.5	44214.2	23710.5	32854.6	36190.8	38433.5
A0A0R4J065	Atg4b	Cysteine protease	A0A0R4J065_MOUSE	5	5	5	5	5	5	5	5	5	5	5	5	42729.5	46211.3	40955.4	44869.4	43066.4	41095.1	54788.5	55750.1	46635.1	52595.1	55495.4	53399.5
A0A0R4J078	Ubxn4	UBX domain-containing protein 4	A0A0R4J078_MOUSE	4	6	5	5	5	5	6	6	6	6	6	6	68477.6	55273.8	62304.4	61778.8	57953.5	56667.3	73977.1	80989.3	42623.2	60581.7	54040.3	75795
A0A0R4J079;Q8BMP6	Acbd3	Golgi resident protein GCP60	A0A0R4J079_MOUSE;GCP60_MOUSE	16	18	16	16	18	15	19	19	20	21	21	18	55195.8	54143.3	60280.8	62081.9	56032.3	56148.8	93523.9	93232	120584	107819	122055	93717.1
A0A0R4J081;A2AQ17;Q9CWX2	Ndufaf1	Complex I intermediate-associated protein 30, mitochondrial;Complex I intermediate-associated protein 30, mitochondrial;Complex I intermediate-associated protein 30, mitochondrial	A0A0R4J081_MOUSE;A2AQ17_MOUSE;CIA30_MOUSE	10	9	10	10	10	9	9	10	8	9	8	9	153858	140174	162980	148811	150868	147377	49244.9	45298.2	46332.6	43698.1	29817.4	44705.2
A0A0R4J083	Acadl	Long-chain specific acyl-CoA dehydrogenase, mitochondrial	A0A0R4J083_MOUSE	34	34	33	34	34	34	33	34	34	34	34	32	591905	493868	527846	545553	559613	543894	226847	220672	328019	263486	238264	219076
A0A0R4J085;Q3UHZ7;Q91YN5	Uap1	UDP-N-acetylhexosamine pyrophosphorylase	A0A0R4J085_MOUSE;Q3UHZ7_MOUSE;UAP1_MOUSE	12	14	11	13	13	14	14	14	16	15	15	13	78073.6	67055.7	77243.4	68479	70683.4	73033.2	87567.7	80136.5	104345	79450.5	99312.4	85533
A0A0R4J086	Olfml3	Olfactomedin-like protein 3	A0A0R4J086_MOUSE	1	1	3	2	4	1	9	8	9	9	9	8	21735.2	9512.08	25969.1	29451.8	10710.7	25352.6	83349.4	88432.8	106692	88720.8	106276	74570.3
A0A0R4J091;D6RDT4;Q9JKP7	Pole3	DNA polymerase epsilon subunit 3	A0A0R4J091_MOUSE;D6RDT4_MOUSE;DPOE3_MOUSE	2	3	3	3	3	3	3	3	3	3	3	3	33354.1	20350.9	30963.3	24639.7	23701.5	25035.5	56784.9	60193.5	89715.7	68438.8	69297	62259.4
A0A0R4J092	Manba	Beta-mannosidase	A0A0R4J092_MOUSE	21	20	19	21	23	18	26	27	25	26	25	25	35581	33568	38243.6	36700.4	37883.4	31472.9	89405.2	150681	108973	97297.4	122771	77351.4
A0A0R4J094	Fahd2a	Fumarylacetoacetate hydrolase domain-containing 2A	A0A0R4J094_MOUSE	17	17	16	16	17	16	16	16	17	17	17	15	292472	263686	304571	299095	275833	281059	72526.5	58602.5	80157.6	74307.7	49103	75929.4
A0A0R4J097;O88393	Tgfbr3	Transforming growth factor beta receptor type 3	A0A0R4J097_MOUSE;TGBR3_MOUSE	1	1	1	1	1	Filtered	1	1	1	1	1	Filtered	9364.55	5447.88	5570.09	1865.92	6122.34	Filtered	9021.12	5156.48	8081.9	6052.53	5493.63	Filtered
A0A0R4J098;O88291	Zfp326;Znf326	Zinc finger protein 326;DBIRD complex subunit ZNF326	A0A0R4J098_MOUSE;ZN326_MOUSE	8	9	8	9	10	9	12	12	12	12	12	12	33459.3	36121	35940.2	30210.4	34455.5	34022.1	54624.3	58456	70361.4	65466.3	57307.2	52221.6
A0A0R4J0B2;Q8VCI0	Plbd1	Phospholipase B-like;Phospholipase B-like 1	A0A0R4J0B2_MOUSE;PLBL1_MOUSE	5	6	4	5	5	5	13	13	14	14	14	12	17198.2	17932	17320.8	24686.9	18837.7	16038.7	138752	148178	197439	169800	208289	132217
A0A0R4J0B4;Q99KK2	Cmas	CMP-N-acetylneuraminic acid synthase;N-acylneuraminate cytidylyltransferase	A0A0R4J0B4_MOUSE;NEUA_MOUSE	12	13	11	12	11	11	12	13	13	13	13	13	52585.7	47226.5	57861.9	47635.4	45962.6	49433.1	54172.5	52276.8	51426.7	53026.6	54788.9	56312.7
A0A0R4J0B5	Rusf1	RUS family member 1	A0A0R4J0B5_MOUSE	4	4	5	4	6	5	6	6	6	5	6	6	60381.3	59584.2	49330.6	56945.8	49838.6	56583.1	56678.5	63819.2	30895.7	40506.1	55755.5	58323.4
A0A0R4J0B6;Q7TMS5	Abcg2	ATP-binding cassette sub-family G member 2;Broad substrate specificity ATP-binding cassette transporter ABCG2	A0A0R4J0B6_MOUSE;ABCG2_MOUSE	28	28	27	28	27	28	26	24	24	27	20	23	519767	404519	491042	496749	411881	458724	89510	86729.1	37176	62862.4	21478.9	96485.4
A0A0R4J0C2;D3Z4E0;O09046	Il4i1	Amine oxidase;Amine oxidase;L-amino-acid oxidase	A0A0R4J0C2_MOUSE;D3Z4E0_MOUSE;OXLA_MOUSE	Filtered	Filtered	Filtered	Filtered	Filtered	Filtered	1	Filtered	1	1	1	1	Filtered	Filtered	Filtered	Filtered	Filtered	Filtered	11136.4	Filtered	6868.25	12167.8	27440.4	8950.63
A0A0R4J0D3;Q3TDQ1	Stt3b	Dolichyl-diphosphooligosaccharide--protein glycotransferase;Dolichyl-diphosphooligosaccharide--protein glycosyltransferase subunit STT3B	A0A0R4J0D3_MOUSE;STT3B_MOUSE	18	19	17	18	18	17	18	18	18	18	19	18	91424.5	85480.7	87980.5	83102.4	76163	90541.7	90201.5	91942.3	49550.9	66696.5	81394.9	96550.3
A0A0R4J0D4;Q99MJ6	Pdzd3	Na(+)/H(+) exchange regulatory cofactor NHE-RF4	A0A0R4J0D4_MOUSE;NHRF4_MOUSE	1	1	1	1	1	1	1	1	1	1	1	1	59399.7	30172.1	28394.3	37078.3	29490.2	38490.4	26440	22131	24587.2	29645.3	10955	14847.8
A0A0R4J0E4;Q7TQK1	Ints7	Integrator complex subunit 7	A0A0R4J0E4_MOUSE;INT7_MOUSE	2	2	3	2	2	2	3	3	2	3	3	3	29094.3	29668.3	33673.7	23654.8	28253	32684.9	54902.8	51987.2	22500.7	32421.2	33473.8	50125
A0A0R4J0F6;Q99KY4	Gak	Cyclin-G-associated kinase	A0A0R4J0F6_MOUSE;GAK_MOUSE	19	20	20	20	20	19	20	19	19	19	19	19	56685.4	53382.1	59948.5	59056.3	55874.7	61986.1	55775.7	64148	37483.4	47783.5	52064.1	57443.4
A0A0R4J0G0;Q8BH04	Pck2	Phosphoenolpyruvate carboxykinase (GTP);Phosphoenolpyruvate carboxykinase [GTP], mitochondrial	A0A0R4J0G0_MOUSE;PCKGM_MOUSE	21	21	21	21	22	22	23	23	23	23	23	22	81370.2	84619	89084.9	93563.1	89368.5	86628.7	141859	154951	136819	144483	162651	158573
A0A0R4J0G4;Q6VN19	Ranbp10	Ran-binding protein 10	A0A0R4J0G4_MOUSE;RBP10_MOUSE	2	2	2	2	2	2	2	2	2	2	2	2	188505	153197	175710	94216.7	137284	117068	71748.1	61904.3	61152.9	66786.6	49639.4	42832
A0A0R4J0H1;Q02496	Muc1	Mucin-1	A0A0R4J0H1_MOUSE;MUC1_MOUSE	1	1	1	1	1	Filtered	1	1	1	1	1	1	40422.1	50193.7	45513.5	45987.8	51116.3	Filtered	71482.9	107065	45582.9	63903.6	85086.8	48616.1
A0A0R4J0H7;Q8K2Z4	Ncapd2	Condensin complex subunit 1	A0A0R4J0H7_MOUSE;CND1_MOUSE	Filtered	Filtered	Filtered	Filtered	Filtered	Filtered	1	1	1	1	1	1	Filtered	Filtered	Filtered	Filtered	Filtered	Filtered	11724.8	25038.9	2525.56	7256.62	13496.8	25084.2
A0A0R4J0I1	Serpina3k	Serine protease inhibitor A3K	A0A0R4J0I1_MOUSE	28	26	26	27	28	27	29	28	30	29	29	30	351923	311514	385850	431075	417403	457618	693460	278953	718127	656010	1087872	1.03291e+06
A0A0R4J0I6;Q80XL6	Acad11	Acyl-CoA dehydrogenase family member 11	A0A0R4J0I6_MOUSE;ACD11_MOUSE	40	40	40	39	40	40	40	39	38	37	36	38	289981	195935	267672	266352	233609	255586	72509.8	74592.9	35437.6	45773.2	29169.4	75319.3
A0A0R4J0I9;Q91ZX7	Lrp1	Prolow-density lipoprotein receptor-related protein 1	A0A0R4J0I9_MOUSE;LRP1_MOUSE	60	65	56	57	63	62	95	91	101	100	100	92	22714.1	25049	22966.6	27290.7	25625.7	24502	114295	106064	123233	115578	156637	128142
A0A0R4J0J6;Q8BKT7	Thoc5	THO complex subunit 5 homolog	A0A0R4J0J6_MOUSE;THOC5_MOUSE	4	4	4	3	4	4	4	4	4	4	4	4	69810.5	66274.6	68126.4	65752.7	52716.9	65134.4	97378.3	97866.8	48923.9	65105.1	67445.7	92863.7
A0A0R4J0J8;Q2KN98	Specc1l	Cytospin-A	A0A0R4J0J8_MOUSE;CYTSA_MOUSE	6	6	4	6	9	5	10	10	11	11	11	10	13041.7	17598	11181	13815.9	14001.3	12591.6	37886.2	36244.2	36430.5	36618.7	29946.9	38413.6
A0A0R4J0K1;Q9ERR7	Selenof	Selenoprotein F	A0A0R4J0K1_MOUSE;SEP15_MOUSE	2	2	2	2	2	2	2	2	2	2	2	2	76284.3	102217	71922.5	87877.2	64430.7	85250.2	111578	141901	138176	135545	155824	132665
A0A0R4J0K2;A2AGT5;K3W4R5;Z4YL78	Ckap5	Cytoskeleton-associated protein 5	A0A0R4J0K2_MOUSE;CKAP5_MOUSE;K3W4R5_MOUSE;Z4YL78_MOUSE	17	14	13	14	14	14	16	17	17	15	17	16	24613.2	23267.8	24256.8	23430.5	23610.1	26021.4	33340.8	37182.2	20759.1	25585.1	34358.5	34684.4
A0A0R4J0K4;Q9CRG1	Tm7sf3	Transmembrane 7 superfamily member 3	A0A0R4J0K4_MOUSE;TM7S3_MOUSE	2	2	2	2	1	2	2	2	2	2	2	2	52975.9	44987.2	41984.4	36191.1	39764.9	34381.2	32774.4	41281.3	29466.7	30211.8	26553.1	30696.6
A0A0R4J0L1;E0CY86;E0CYE1;Q3UPY5;Q8BZW3	Glb1l2	Beta-galactosidase;Beta-galactosidase;Beta-galactosidase;Beta-galactosidase-1-like protein 2;Beta-galactosidase-1-like protein 2	A0A0R4J0L1_MOUSE;E0CY86_MOUSE;E0CYE1_MOUSE;GLBL2_MOUSE;Q8BZW3_MOUSE	1	1	1	Filtered	1	1	1	1	Filtered	Filtered	Filtered	Filtered	7551.38	4617.28	6195.57	Filtered	3893.8	6237.7	4431.75	10880.7	Filtered	Filtered	Filtered	Filtered
A0A0R4J0L5;Q8BRB0	Cog6	Conserved oligomeric Golgi complex subunit 6	A0A0R4J0L5_MOUSE;Q8BRB0_MOUSE	5	7	4	5	3	6	7	7	6	6	7	7	42829.5	36995.9	43682.5	44145.1	41880.9	43992.3	55000.5	59437	34402.8	45931.6	51604.2	61134.4
A0A0R4J0L6;Q8BJZ4	Mrps35	28S ribosomal protein S35, mitochondrial;28S ribosomal protein S35, mitochondrial	A0A0R4J0L6_MOUSE;RT35_MOUSE	6	6	6	6	6	6	6	5	5	6	5	5	57581.4	60087	50507.2	56823.1	51367.8	54037.6	24178.6	26347.2	30760.8	28546.8	28935	24940.7
A0A0R4J0M1;Q8VCN9	Tbcc	Tubulin-folding cofactor C;Tubulin-specific chaperone C	A0A0R4J0M1_MOUSE;TBCC_MOUSE	7	8	7	7	7	7	7	8	8	8	7	7	42719.4	47246.9	43766.8	42049.2	41007.1	42961.2	79987	87670.6	112500	99301.1	92730.6	81382.2
A0A0R4J0M9;Q8CDG3	Vcpip1	Ubiquitinyl hydrolase 1;Deubiquitinating protein VCPIP1	A0A0R4J0M9_MOUSE;VCIP1_MOUSE	10	11	10	10	11	10	13	13	13	13	13	12	23817.9	23211.2	25725.8	24821.5	22573.1	23356.2	51603.9	51781.9	47968.2	49922.2	51031.2	47268.4
A0A0R4J0P1;D3YTT4;Q9D7B6	Acad8	Isobutyryl-CoA dehydrogenase, mitochondrial;Isobutyryl-CoA dehydrogenase, mitochondrial;Isobutyryl-CoA dehydrogenase, mitochondrial	A0A0R4J0P1_MOUSE;D3YTT4_MOUSE;ACAD8_MOUSE	26	26	26	26	26	26	25	23	25	26	25	25	244910	222274	241843	243887	235941	225252	82921.8	76325.4	110182	90292.1	74318.2	78203.9
A0A0R4J0P5;P97814	Pstpip1	Proline-serine-threonine phosphatase-interacting protein 1	A0A0R4J0P5_MOUSE;PPIP1_MOUSE	Filtered	2	Filtered	1	2	1	3	3	3	3	3	3	Filtered	12910	Filtered	4310.57	9326.22	10149.3	41144.8	28669.6	59263	40389.3	39294.8	35191.5
A0A0R4J0P6;Q8VDG3	Parn	Poly(A)-specific ribonuclease PARN	A0A0R4J0P6_MOUSE;PARN_MOUSE	2	3	2	2	2	2	4	4	4	4	4	4	34103.3	22354.2	30497.4	31673.2	24330.7	22916	48684.3	54195.4	37113.5	40374.8	47318.9	43228.3
A0A0R4J0P7	Slc22a18	Solute carrier family 22 member 18	A0A0R4J0P7_MOUSE	8	8	8	8	8	8	7	8	8	7	8	8	507334	426516	469265	466980	409927	533746	90934	75290.2	39902.4	52097.5	31318.7	87214
A0A0R4J0Q2;D3YUD3;D3YUL8;D3Z230;E9Q9A0;E9QAD0;F6R4N2;F6V2U0;Q3UEQ1;Q9EPW0	Inpp4a	Inositol polyphosphate-4-phosphatase type I A;Phosphatidylinositol-3,4-bisphosphate 4-phosphatase;Phosphatidylinositol-3,4-bisphosphate 4-phosphatase;Phosphatidylinositol-3,4-bisphosphate 4-phosphatase;Phosphatidylinositol-3,4-bisphosphate 4-phosphatase;Inositol polyphosphate-4-phosphatase type I A;Inositol polyphosphate-4-phosphatase type I A;Phosphatidylinositol-3,4-bisphosphate 4-phosphatase;P…	A0A0R4J0Q2_MOUSE;D3YUD3_MOUSE;D3YUL8_MOUSE;D3Z230_MOUSE;E9Q9A0_MOUSE;E9QAD0_MOUSE;F6R4N2_MOUSE;F6V2U0_MOUSE;Q3UEQ1_MOUSE;INP4A_MOUSE	1	1	1	1	1	1	1	1	1	1	1	1	364921	301413	387358	345493	345391	340008	96564.2	86244.1	44708.6	49183.9	36583	121216
A0A0R4J0Q4;P97873	Loxl1	Lysyl oxidase homolog;Lysyl oxidase homolog 1	A0A0R4J0Q4_MOUSE;LOXL1_MOUSE	Filtered	Filtered	1	Filtered	1	3	4	5	7	6	7	6	Filtered	Filtered	10415.4	Filtered	6659.2	13738.2	50310.2	39128.9	66018.9	61660.3	61806.9	53129.1
A0A0R4J0Q6;Q80VI1	Trim56	E3 ubiquitin-protein ligase TRIM56	A0A0R4J0Q6_MOUSE;TRI56_MOUSE	8	7	7	8	8	8	8	8	8	8	8	8	28963.6	27750.2	26985.4	33757.3	27349	28176.4	46464.8	47239.8	31277.5	38652.4	44700.9	39778.1
A0A0R4J0Q9;Q3UM29	Cog7	Component of oligomeric Golgi complex 7;Conserved oligomeric Golgi complex subunit 7	A0A0R4J0Q9_MOUSE;COG7_MOUSE	8	8	7	6	7	6	7	7	8	8	8	8	37112.1	30305.8	35761.7	33560.9	34738.3	33467.9	52051.1	53506.6	32063.8	40367.8	49892.7	49666.4
A0A0R4J0R1;O70404	Vamp8	Vesicle-associated membrane protein 8	A0A0R4J0R1_MOUSE;VAMP8_MOUSE	8	8	8	8	8	8	8	6	7	7	6	8	95019.4	81237.1	104268	101053	88081.9	89168.1	73818.7	76867.8	53529.8	58219.7	75919.4	68741.7
A0A0R4J0S1;Q91W92	Cdc42ep1	Cdc42 effector protein 1	A0A0R4J0S1_MOUSE;BORG5_MOUSE	9	8	4	5	5	6	10	10	10	10	10	10	28976.9	32267.9	41429.4	28350.4	32150.3	37330.3	62188.8	68804.3	78691.9	82137.9	78549.6	53936.7
A0A0R4J0S3;Q924D0	Rtn4ip1	Reticulon-4-interacting protein 1, mitochondrial;Reticulon-4-interacting protein 1, mitochondrial	A0A0R4J0S3_MOUSE;RT4I1_MOUSE	14	14	14	13	14	14	13	14	13	11	12	13	200129	177792	201036	218042	188737	198669	55563.8	57486.5	39947.3	49051.2	36355.1	56609.9
A0A0R4J0S4;Q80Y17	Llgl1	Lethal(2) giant larvae protein homolog 1	A0A0R4J0S4_MOUSE;L2GL1_MOUSE	Filtered	1	Filtered	1	Filtered	1	2	2	2	2	2	2	Filtered	13238.3	Filtered	32108.6	Filtered	10872.3	34852.8	37261.8	29739.3	28855.8	42385.9	20616.6
A0A0R4J0S7;A0A1L1SVG0;Q8CGB3	Uaca	Uveal autoantigen with coiled-coil domains and ankyrin repeats	A0A0R4J0S7_MOUSE;A0A1L1SVG0_MOUSE;UACA_MOUSE	12	13	12	14	13	13	14	15	15	15	15	15	13381.2	12866	14356.9	12307.1	12886.8	12554.3	17429.7	16965.9	21996	20389.8	20866.8	14853
A0A0R4J0T0;Q8K3A0	Hscb	Iron-sulfur cluster co-chaperone protein HscB	A0A0R4J0T0_MOUSE;HSC20_MOUSE	10	10	10	10	10	10	10	10	10	10	10	9	82114	79083.4	83565.2	84447.4	82033.7	80861.5	33707.5	33534.5	40869.3	33097.7	27949.9	34374.5
A0A0R4J0T4;O88351;Q5D0E0	Ikbkb	I-kappa-B kinase;Inhibitor of nuclear factor kappa-B kinase subunit beta;I-kappa-B kinase	A0A0R4J0T4_MOUSE;IKKB_MOUSE;Q5D0E0_MOUSE	5	7	7	6	7	6	8	8	8	8	8	8	19810.3	14592.6	16738.9	17139.6	16092.6	14856.8	34058.1	37104	15933.4	24256.2	33542.8	29740.7
A0A0R4J0T5;P28659	Celf1	CUGBP Elav-like family member 1	A0A0R4J0T5_MOUSE;CELF1_MOUSE	7	5	6	4	6	5	8	8	9	9	9	7	33085.2	33915.5	32740.7	36868.2	30063.6	30801.9	41880.8	47857.1	60639.8	51999.9	54585.7	44295.6
A0A0R4J0T8;Q9D8S3	Arfgap3	ADP-ribosylation factor GTPase-activating protein 3	A0A0R4J0T8_MOUSE;ARFG3_MOUSE	12	14	10	11	14	12	16	16	18	16	18	16	27556.2	27391.5	27226.3	27299.6	26811.6	28425.1	40774.2	44956.3	45984.6	41840.2	42118.3	46124.1
A0A0R4J0U2;Q0VGB7	Ppp4r2	Serine/threonine-protein phosphatase 4 regulatory subunit 2	A0A0R4J0U2_MOUSE;PP4R2_MOUSE	5	5	5	5	6	4	7	7	7	6	7	5	16919.2	23953.2	20253.6	19472.3	19516.4	14713.6	41731.9	44206.6	52644.9	40577.9	52898.3	36502.8
A0A0R4J0U7	Commd5	COMM domain-containing protein 5	A0A0R4J0U7_MOUSE	13	13	13	12	12	13	13	13	13	13	13	13	55186.4	48984.3	50980	51177.3	52626.5	48251.8	66271.1	62612.3	64042	72620.7	70130.6	63518.4
A0A0R4J0U8;A2RSY6	Trmt1l	TRMT1-like protein	A0A0R4J0U8_MOUSE;TRM1L_MOUSE	Filtered	1	Filtered	Filtered	Filtered	Filtered	Filtered	1	1	1	1	1	Filtered	10224.9	Filtered	Filtered	Filtered	Filtered	Filtered	25295.4	11307.1	9357.81	16466.8	11215.3
A0A0R4J0V0;Q8BUG2	Cndp1	Beta-Ala-His dipeptidase	A0A0R4J0V0_MOUSE;CNDP1_MOUSE	2	2	2	2	2	2	2	1	2	1	2	1	57581.1	43092.4	46721.2	43580.3	55516.6	42527.1	10002.4	10842.2	6996.96	9429.34	2312.71	6782.99
A0A0R4J0V1;E9Q360;E9Q361;Q8K2A7	Ints10	Integrator complex subunit 10	A0A0R4J0V1_MOUSE;E9Q360_MOUSE;E9Q361_MOUSE;INT10_MOUSE	1	1	1	1	1	1	1	1	1	1	1	1	16037.8	18998.1	14843.3	17863.5	16421.6	17015.9	24698	38228.5	19425.8	25250.8	33558.7	33678.8
A0A0R4J0V5;P08775	Polr2a	DNA-directed RNA polymerase subunit;DNA-directed RNA polymerase II subunit RPB1	A0A0R4J0V5_MOUSE;RPB1_MOUSE	14	16	14	14	17	16	18	19	18	19	19	18	34555.2	36409.2	34294.7	35195.3	37608.3	35903.9	69883.4	76190.1	51735.1	62918.8	78269.7	72510
A0A0R4J0W4;Q8CI85;Q8K2J1	Car12;Ca12;Car12	Carbonic anhydrase;Carbonic anhydrase 12;Carbonic anhydrase	A0A0R4J0W4_MOUSE;CAH12_MOUSE;Q8K2J1_MOUSE	12	12	12	12	12	12	11	10	10	10	10	11	200455	174549	207324	214765	185833	197092	46959	47967	29983.3	34698	51420.9	47857
A0A0R4J0W6;Q9CRC8	Lrrc40	Leucine-rich repeat-containing protein 40	A0A0R4J0W6_MOUSE;LRC40_MOUSE	10	9	9	8	9	9	10	10	9	10	10	10	42357	43179.3	44158	42995.6	41420.2	42926.8	45980.6	50916.9	43355.5	46904.7	50018.6	51865.6
A0A0R4J0Z0;D3YW02;Q3U6U5	Gtpbp6	Putative GTP-binding protein 6;Putative GTP-binding protein 6 (Fragment);Putative GTP-binding protein 6	A0A0R4J0Z0_MOUSE;D3YW02_MOUSE;GTPB6_MOUSE	1	1	1	1	1	1	1	1	1	1	1	1	4168.26	3485.25	4739.63	2865.87	4303.32	3220.02	3576.22	3816.3	796.185	2315.61	1912.57	3311.01
A0A0R4J0Z1;P08003	Pdia4	Protein disulfide-isomerase A4	A0A0R4J0Z1_MOUSE;PDIA4_MOUSE	41	40	40	40	40	40	42	42	44	44	44	42	145972	132185	150918	140986	146087	138946	231004	222619	317137	273060	307762	230588
A0A0R4J0Z8	Ush1c	Harmonin	A0A0R4J0Z8_MOUSE	22	22	21	20	22	22	21	20	21	21	19	19	101865	91421.4	107957	99258.2	91066.2	98113.4	40157.3	32859.4	33413.3	38977.9	18142.2	37277.3
A0A0R4J104;E9QL31;P98078	Dab2	Disabled homolog 2	A0A0R4J104_MOUSE;E9QL31_MOUSE;DAB2_MOUSE	26	26	24	26	27	24	28	27	29	28	27	27	326401	297227	340987	326261	279193	330658	147705	122247	192665	162704	114083	156835
A0A0R4J107;Q8R146	Apeh	Acyl-peptide hydrolase (Fragment);Acylamino-acid-releasing enzyme	A0A0R4J107_MOUSE;APEH_MOUSE	28	28	27	27	28	28	27	26	27	28	27	26	320099	305753	343955	323867	322114	320666	134957	123440	137346	137527	121429	125879
A0A0R4J112;Z4YKC4	Eif4g3	Eukaryotic translation initiation factor 4 gamma 3	A0A0R4J112_MOUSE;Z4YKC4_MOUSE	24	24	24	21	22	24	23	24	21	22	25	23	35490.2	35372.7	36897.9	38505.3	33352.5	37682.2	29761.4	35187	19433.9	26332.1	30850.3	34194.3
A0A0R4J113;A0A0U1RPX7;P97479;Q5MJ56	Myo7a	Unconventional myosin-VIIa;Unconventional myosin-VIIa;Unconventional myosin-VIIa;Myosin VIIa isoform 2	A0A0R4J113_MOUSE;A0A0U1RPX7_MOUSE;MYO7A_MOUSE;Q5MJ56_MOUSE	9	9	10	8	10	10	11	11	9	11	10	10	39029.8	37325.2	41244.4	41223.3	34710.1	39718.2	54097.8	64006.2	24480.6	35203.8	33798.9	61771.5
A0A0R4J122;Q91WU2	Slc22a7	Solute carrier family 22 member 7	A0A0R4J122_MOUSE;S22A7_MOUSE	7	7	7	7	7	7	5	2	4	5	1	3	193180	221130	167630	214287	247001	216309	19325.1	6136.85	9343.1	15778.2	30632.2	16366.8
A0A0R4J124;O54781	Srpk2	SRSF protein kinase 2	A0A0R4J124_MOUSE;SRPK2_MOUSE	2	2	2	1	2	2	2	2	2	2	2	2	11521.1	8364.86	12063.8	9536.71	9709.03	11149.8	10452.2	13475.7	5107.3	9456.03	8559.72	14545.4
A0A0R4J131;Q8CIF4	Btd	Biotinidase	A0A0R4J131_MOUSE;BTD_MOUSE	3	3	3	3	3	3	3	3	3	3	3	3	120425	154332	130370	160425	123260	144278	89568.2	114419	77572.2	92398.3	100043	97069.8
A0A0R4J133;Q3TIT8	Slc37a3	Sugar phosphate exchanger 3	A0A0R4J133_MOUSE;SPX3_MOUSE	1	1	1	1	1	1	1	1	1	1	1	1	18660.3	12927.8	12258.6	12675.1	15394.5	17096	33258.7	38026.7	17001.8	21958.7	25869.2	35326.6
A0A0R4J135	Selenbp2	Selenium-binding protein 2	A0A0R4J135_MOUSE	4	4	4	4	4	4	4	3	4	4	3	4	148777	166763	162846	141650	161818	155271	48848.7	18956.8	44987.6	44625	15804.5	43094.3
A0A0R4J136;Q68FF9	Srd5a1	3-oxo-5-alpha-steroid 4-dehydrogenase;3-oxo-5-alpha-steroid 4-dehydrogenase 1	A0A0R4J136_MOUSE;S5A1_MOUSE	1	1	Filtered	Filtered	1	1	1	1	1	1	1	1	3347.44	2327.63	Filtered	Filtered	1214.88	4409.4	93040.6	114138	56922.8	81922.9	78764.3	98692
A0A0R4J138;P50429	Arsb	Arylsulfatase B	A0A0R4J138_MOUSE;ARSB_MOUSE	12	12	12	12	12	11	12	12	12	12	12	12	208288	167626	203035	201310	181171	213869	157163	208733	209928	182379	184205	162035
A0A0R4J139	Msrb3	Peptide-methionine (R)-S-oxide reductase	A0A0R4J139_MOUSE	3	4	3	3	6	4	8	8	8	8	8	7	16495.1	18871.8	15356.9	18423.4	13990.4	19325.8	72626.9	66549.5	113934	104739	95996	91212.3
A0A0R4J140	Cluh	Clustered mitochondria protein homolog	A0A0R4J140_MOUSE	36	36	36	36	36	36	36	35	34	33	35	35	143298	126613	144860	133024	127277	142966	59780.7	62750.9	29420.8	42006.8	38237.3	59867.6
A0A0R4J157;Q9JIY8	Nat8f3	N-acetyltransferase family 8 member 3	A0A0R4J157_MOUSE;NT8F3_MOUSE	12	12	12	12	12	12	8	10	6	7	5	8	207351	169710	181688	170474	173649	188959	40967.9	23076.1	18553.8	24565.3	11673.1	37120.3
A0A0R4J159;A0A286YDI1;A0A5F8MPN9;Q9Z2E2	Mbd1	Methyl-CpG-binding domain protein 1	A0A0R4J159_MOUSE;A0A286YDI1_MOUSE;A0A5F8MPN9_MOUSE;MBD1_MOUSE	Filtered	Filtered	Filtered	Filtered	Filtered	Filtered	Filtered	Filtered	1	1	1	Filtered	Filtered	Filtered	Filtered	Filtered	Filtered	Filtered	Filtered	Filtered	21264.2	8412.63	14153.6	Filtered
A0A0R4J170;Q3TKT4	Smarca4	Transcription activator BRG1	A0A0R4J170_MOUSE;SMCA4_MOUSE	14	12	10	10	11	9	16	15	16	15	15	15	23205.9	27140.9	24903.4	24681.5	24413.1	23662.7	73543.8	79564.3	46621.5	53390.8	63902.2	64710.8
A0A0R4J174;Q9QZH6	Ecsit	Evolutionarily conserved signaling intermediate in Toll pathway, mitochondrial;Evolutionarily conserved signaling intermediate in Toll pathway, mitochondrial	A0A0R4J174_MOUSE;ECSIT_MOUSE	13	12	13	13	13	13	12	12	13	12	12	11	86847.7	78853.4	94374.9	87567	79687.7	90396.4	31411.1	28633	27108.2	32176	20338.2	35470.5
A0A0R4J187;P23475	Xrcc6	ATP-dependent DNA helicase 2 subunit 1;X-ray repair cross-complementing protein 6	A0A0R4J187_MOUSE;XRCC6_MOUSE	13	10	11	12	10	13	14	14	14	14	14	14	33566.5	32581.4	32726.9	32939.7	29697.4	31600	47907.5	57857.5	53368.7	54566.1	55345.7	47591.2
A0A0R4J190	Bst1	ADP-ribosyl cyclase/cyclic ADP-ribose hydrolase	A0A0R4J190_MOUSE	4	6	4	4	4	5	6	6	5	5	5	4	35831.3	34066.9	30380.3	45587.8	58264.4	29300.6	22519.6	41999.7	29248.8	28978.4	24697.6	31202.3
A0A0R4J195;Q9CSU0	Rprd1b	Regulation of nuclear pre-mRNA domain-containing protein 1B	A0A0R4J195_MOUSE;RPR1B_MOUSE	11	13	11	11	14	11	14	14	14	14	14	13	43746.1	46460	46770.4	45686.4	44911.5	46039.7	81590.8	90763.4	109241	103132	95536.6	83989.8
A0A0R4J1C0;P70351	Ezh1	[Histone H3]-lysine(27) N-trimethyltransferase;Histone-lysine N-methyltransferase EZH1	A0A0R4J1C0_MOUSE;EZH1_MOUSE	2	2	Filtered	1	2	Filtered	1	2	2	2	2	Filtered	3328.71	2626.9	Filtered	2781	2422.77	Filtered	4913.41	5548.16	9349.26	7309.05	4827.17	Filtered
A0A0R4J1C5;Q91YY4	Atpaf2	ATP synthase mitochondrial F1 complex assembly factor 2	A0A0R4J1C5_MOUSE;ATPF2_MOUSE	4	4	3	2	4	3	4	2	4	3	4	3	65754.8	79374.6	72495.3	85826.4	62698.4	67417.5	30998.1	34238.4	20921.6	23925.1	17015.7	32657.5
A0A0R4J1C8;P31996	Cd68	Macrosialin	A0A0R4J1C8_MOUSE;CD68_MOUSE	3	2	1	2	1	1	3	3	3	3	3	3	59843.8	32563.5	199268	123609	26796.1	138851	148905	147824	137439	123993	166094	174719
A0A0R4J1D0;P59108	Cpne2	Copine-2	A0A0R4J1D0_MOUSE;CPNE2_MOUSE	4	6	3	5	6	6	9	9	9	9	9	9	59657.4	46900.5	34214.9	43041.8	53126.8	39992.4	124235	142964	144001	131208	151624	124868
A0A0R4J1D9;O88842;Q3TNB8	Fgd3	FYVE, RhoGEF and PH domain-containing protein 3;FYVE, RhoGEF and PH domain-containing protein 3;FYVE, RhoGEF and PH domain-containing protein 3	A0A0R4J1D9_MOUSE;FGD3_MOUSE;Q3TNB8_MOUSE	Filtered	1	Filtered	Filtered	Filtered	Filtered	1	1	1	1	1	1	Filtered	7170.7	Filtered	Filtered	Filtered	Filtered	5591.4	14255.6	7587.07	9275.09	5744.99	11789.1
A0A0R4J1E3;Q9QXS6	Dbn1	Drebrin	A0A0R4J1E3_MOUSE;DREB_MOUSE	11	11	12	14	15	11	13	14	15	15	15	14	36976.9	34705.5	41209	39117.3	41083.7	36539.6	121175	107834	157639	137032	142426	127261
A0A0R4J1E6;A0A286YCU0;A0A286YD43;A0A286YDR3;E9Q5N4;P34056;Q61313;Q6VUP9;Q8BPN4;Q8CE69	Tfap2a;Tfap2a;Tfap2a;Tfap2a;Tfap2b;Tfap2a;Tfap2b;Tfap2e;Tfap2a;Tfap2b	AP-2 transcription factor;AP-2 transcription factor;AP-2 transcription factor;AP-2 transcription factor;Transcription factor AP-2-beta;Transcription factor AP-2-alpha;Transcription factor AP-2-beta;Transcription factor AP-2-epsilon;AP-2 transcription factor;Transcription factor AP-2-beta	A0A0R4J1E6_MOUSE;A0A286YCU0_MOUSE;A0A286YD43_MOUSE;A0A286YDR3_MOUSE;E9Q5N4_MOUSE;AP2A_MOUSE;AP2B_MOUSE;AP2E_MOUSE;Q8BPN4_MOUSE;Q8CE69_MOUSE	1	1	1	1	1	1	1	1	1	1	1	1	21266.1	22564.8	19264.2	23637.2	22871.6	20029.8	21617.6	33500	24239	26245.8	23930.3	26399.9
A0A0R4J1F2;Q3U4P5;Q61144	Psen2	Presenilin;Presenilin;Presenilin-2	A0A0R4J1F2_MOUSE;Q3U4P5_MOUSE;PSN2_MOUSE	1	1	1	1	1	1	2	2	2	2	2	2	23789.4	24648.6	20793.7	24232.7	23357.1	22605.6	41778.7	42748.3	36602.4	24933.9	48728.3	24752.8
A0A0R4J1G9;D3YTP0;E9QN92;Q8CI59	Steap3	Metalloreductase STEAP3;Metalloreductase STEAP3 (Fragment);Metalloreductase STEAP3;Metalloreductase STEAP3	A0A0R4J1G9_MOUSE;D3YTP0_MOUSE;E9QN92_MOUSE;STEA3_MOUSE	5	5	5	6	5	5	9	9	8	9	9	9	21198.6	21543.7	19930.9	27240.1	13839.7	22059	111932	84476.3	77038.7	89514.5	112519	160829
A0A0R4J1H0;Q3KNM2	Marchf5	E3 ubiquitin-protein ligase MARCHF5	A0A0R4J1H0_MOUSE;MARH5_MOUSE	3	4	3	3	3	3	4	4	3	4	4	4	44721.7	32430.7	36952.8	44502.9	46026.7	40145	32439.5	31769.7	15665.8	27571.6	35103.3	27909.4
A0A0R4J1H2	Glyctk	Glycerate kinase	A0A0R4J1H2_MOUSE	11	11	11	11	11	11	11	10	10	10	8	11	343360	304301	344120	309161	298140	313782	85690.9	73388.6	74636.6	79088.1	38124.1	81575.7
A0A0R4J1H6;E9QP99	Golga3	Golgin subfamily A member 3	A0A0R4J1H6_MOUSE;E9QP99_MOUSE	17	20	12	19	21	16	25	25	25	25	25	23	17218.7	14963.9	17220.8	15605.2	17344.4	14075.9	29711.7	28131.8	40483.7	34202.2	33757.1	27589.6
A0A0R4J1H8;A0A286YDQ8;E9QMY5;Q9QXN0	Shroom3	Protein Shroom3	A0A0R4J1H8_MOUSE;A0A286YDQ8_MOUSE;E9QMY5_MOUSE;SHRM3_MOUSE	5	4	4	5	4	5	7	7	6	7	6	7	21705.7	32983.7	32171.3	23273.5	30378.6	23241.3	33021.3	36449.2	30058.4	33384.1	34224.3	27999.8
A0A0R4J1I6;Q9QY81	Nup210	Nuclear pore membrane glycoprotein 210	A0A0R4J1I6_MOUSE;PO210_MOUSE	25	27	25	23	28	25	29	29	27	29	29	29	28039.7	24726.8	27994	24102.7	25990.8	24973.5	52194.3	58671	31217.5	40150.8	48939.2	45774.8
A0A0R4J1I9;Q8CFZ5	Slc22a12	Solute carrier family 22 member 12	A0A0R4J1I9_MOUSE;S22AC_MOUSE	25	25	26	26	26	25	24	23	19	22	7	23	461158	343598	410870	417301	350711	417035	60593.9	52154.7	22338.2	31015.5	3585.75	64897.2
A0A0R4J1K1;E9QA19;Q05BG1;Q8BT14	Cnot4	CCR4-NOT transcription complex subunit 4	A0A0R4J1K1_MOUSE;E9QA19_MOUSE;Q05BG1_MOUSE;CNOT4_MOUSE	Filtered	Filtered	1	Filtered	Filtered	Filtered	1	1	1	1	1	1	Filtered	Filtered	7845.43	Filtered	Filtered	Filtered	21216.5	16703.3	32620.6	21762.6	27952.4	21029.7
A0A0R4J1L2	Eef1d	Elongation factor 1-delta	A0A0R4J1L2_MOUSE	2	2	2	2	2	2	2	2	2	2	2	2	182163	162964	193093	164697	175957	159879	248852	227963	343706	249135	270092	216947
A0A0R4J1L3;A0A286YD32;Q91VW9	Zkscan3	Zinc finger protein with KRAB and SCAN domains 3	A0A0R4J1L3_MOUSE;A0A286YD32_MOUSE;ZKSC3_MOUSE	2	5	1	Filtered	4	Filtered	5	5	5	5	4	4	1004.08	1536.14	309.061	Filtered	1375.43	Filtered	4478.48	4321.21	7078.51	6478.81	5154.99	2344.06
A0A0R4J1L9;Q5HZI1	Mtus1	Microtubule-associated tumor suppressor 1 homolog	A0A0R4J1L9_MOUSE;MTUS1_MOUSE	3	3	3	3	3	3	2	2	3	3	2	3	26768.7	24196.7	25331.4	21611	22632.7	25202.4	9157.13	8598.21	11523.3	10275.7	6358.01	7484.81
A0A0R4J1N2;Q9D2L1	Arsk	Arylsulfatase K	A0A0R4J1N2_MOUSE;ARSK_MOUSE	1	Filtered	1	1	1	1	1	1	1	1	1	1	5067.34	Filtered	5479.55	4058.56	5709.26	4398.99	17942.2	27787.3	17296.5	21740.6	23945.6	13919.4
A0A0R4J1N3;E9QP56;P33622	Apoc3	Apolipoprotein C-III	A0A0R4J1N3_MOUSE;E9QP56_MOUSE;APOC3_MOUSE	3	3	3	3	3	3	3	3	3	3	3	3	142872	177012	177268	259814	252384	241235	223520	149514	390405	228046	392798	338914
A0A0R4J1N7;D3Z5M4;E9QNT8;G8JL84;Q02357;Q0VGY9	Ank1	Ankyrin-1;Ankyrin-1;Ankyrin-1;Ankyrin-1;Ankyrin-1;Ank1 protein	A0A0R4J1N7_MOUSE;D3Z5M4_MOUSE;E9QNT8_MOUSE;G8JL84_MOUSE;ANK1_MOUSE;Q0VGY9_MOUSE	31	32	33	32	30	31	30	21	25	25	29	29	47697.3	43827.9	74832	73712.9	53052.1	56389.6	26458.4	20364.3	18239.7	15791.4	30589.1	30907.1
A0A0R4J1N9;P40630	Tfam	Transcription factor A, mitochondrial;Transcription factor A, mitochondrial	A0A0R4J1N9_MOUSE;TFAM_MOUSE	9	9	9	9	9	9	9	9	9	9	9	9	113579	99733.5	110951	98626.1	111565	100676	45445.1	45227.2	56969.5	48364.5	45373.7	38841.4
A0A0R4J1Q7;G3X9S2;P06802	Enpp1	Ectonucleotide pyrophosphatase/phosphodiesterase family member 1	A0A0R4J1Q7_MOUSE;G3X9S2_MOUSE;ENPP1_MOUSE	10	12	12	10	11	10	18	17	18	18	17	17	30899.1	25501.2	29053	31738.4	28861	27852.9	83894.9	79040.1	61941.6	71324.9	86632.8	67285.4
A0A0R4J1R1;D3Z1Y1;E9QQ99;Q9DBY1	Syvn1	RING-type E3 ubiquitin transferase;RING-type E3 ubiquitin transferase;RING-type E3 ubiquitin transferase;E3 ubiquitin-protein ligase synoviolin	A0A0R4J1R1_MOUSE;D3Z1Y1_MOUSE;E9QQ99_MOUSE;SYVN1_MOUSE	2	2	2	2	2	2	2	2	2	2	2	2	54914.2	40201	40635.2	50347.2	44217	44836.8	55164.7	59260.7	42570.9	52169.9	67145.6	55116.5
A0A0R4J1R7	Pcbd2	4a-hydroxytetrahydrobiopterin dehydratase	A0A0R4J1R7_MOUSE	2	2	2	2	2	2	2	2	2	2	2	2	297723	243012	305686	261047	266456	264527	138033	136379	168619	140739	120373	129090
A0A0R4J1R9;Q8C460	Eri3	ERI1 exoribonuclease 3 (Fragment);ERI1 exoribonuclease 3	A0A0R4J1R9_MOUSE;ERI3_MOUSE	Filtered	Filtered	Filtered	Filtered	Filtered	Filtered	1	1	1	1	1	Filtered	Filtered	Filtered	Filtered	Filtered	Filtered	Filtered	16817.4	18934.5	35509.7	31296.9	35745.8	Filtered
A0A0R4J1V0	Pdzk1	Na(+)/H(+) exchange regulatory cofactor NHE-RF3	A0A0R4J1V0_MOUSE	62	62	61	62	62	62	58	56	53	56	48	55	838726	703231	800362	765031	721781	762322	142903	119380	142556	159788	39482.1	134482
A0A0R4J1W7;G3X8W7;Q8BGZ4	Cdc23	Cell division cycle protein 23 homolog	A0A0R4J1W7_MOUSE;G3X8W7_MOUSE;CDC23_MOUSE	8	7	8	8	7	8	11	11	11	11	11	11	19530.1	22370.7	21770.9	21805.8	19764.7	22658.9	52636.4	60329.9	33393.2	39731.8	52942	58323.9
A0A0R4J1Y3	Osgep	Probable tRNA N6-adenosine threonylcarbamoyltransferase	A0A0R4J1Y3_MOUSE	7	8	9	7	8	8	9	8	8	8	9	8	33177.7	35046.3	34804.2	35712.6	35623	36821.2	61881.3	59963	55958.5	59646.4	63246	54891.5
A0A0R4J1Z3;Q9CR67	Tmem33	Transmembrane protein 33	A0A0R4J1Z3_MOUSE;TMM33_MOUSE	9	10	9	9	10	9	10	10	10	10	10	9	113653	106654	94536.6	86164.1	106103	109925	87188.5	93411.6	57050.9	78795.2	95095.3	80811.4
A0A0R4J1Z4;E9Q6Z8;I1E4X2	Pou2f1	POU domain protein	A0A0R4J1Z4_MOUSE;E9Q6Z8_MOUSE;I1E4X2_MOUSE	1	2	2	3	2	2	3	3	3	3	3	3	39489.9	28772.8	45565.8	16126.9	10052	23305.2	23016.6	24449.4	34885.5	19334.8	29337.4	13180.6
A0A0R4J203;P18894	Dao	D-amino-acid oxidase	A0A0R4J203_MOUSE;OXDA_MOUSE	17	17	17	17	17	17	15	17	16	16	15	15	776294	662397	841866	831429	725721	770827	232405	230217	135421	161871	93103.6	236975
A0A0R4J206;Q9Z223	Mocs2	Molybdopterin synthase catalytic subunit	A0A0R4J206_MOUSE;MOC2B_MOUSE	1	1	1	1	1	1	1	1	1	1	1	1	184248	174426	186242	187269	145625	189965	36994.3	29127.2	67244.1	52353.3	42120.4	37696.7
A0A0R4J211;A0A1W2P6R9;A0A1Y7VNM7;G5E825;Q9CWR0	Arhgef25	Rho guanine nucleotide exchange factor 25	A0A0R4J211_MOUSE;A0A1W2P6R9_MOUSE;A0A1Y7VNM7_MOUSE;G5E825_MOUSE;ARHGP_MOUSE	2	2	2	1	1	1	3	3	3	3	3	3	16646.3	13437.6	17272.4	12023.6	12180.3	5470.55	16290.2	17436.1	10247.7	13357.8	13199.4	28395.2
A0A0R4J215;Q3UFS4	Gpatch11	Coiled-coil domain-containing protein 75;G patch domain-containing protein 11	A0A0R4J215_MOUSE;GPT11_MOUSE	Filtered	1	1	1	1	1	1	1	1	1	1	1	Filtered	29814.1	20815.6	26510.7	30020.4	28537.1	53245.7	51143.2	89623.6	71753.6	58139.3	42355.8
A0A0R4J216	Cys1	Cystin-1	A0A0R4J216_MOUSE	4	4	4	4	4	3	4	4	4	4	4	4	24904.9	22892.3	30664.3	28808.9	26317.8	23880.1	14640.2	16178.9	11397.3	14066	12692.5	13446
A0A0R4J233;A0A1W2P6J7;Q8C650	Septin10	Septin;Septin;Septin-10	A0A0R4J233_MOUSE;A0A1W2P6J7_MOUSE;SEP10_MOUSE	2	5	2	3	5	3	5	5	5	5	5	5	50376.6	22707.1	48894.8	24651.4	19492	23298	36800.6	45641.4	75065.7	48542.6	73080.8	34831.5
A0A0R4J254;Q9ESJ0	Xpo4	Exportin-4	A0A0R4J254_MOUSE;XPO4_MOUSE	5	5	4	5	4	5	3	5	4	3	4	5	32581	31559.8	31401.4	35507.4	29531.6	30888.1	42139.1	55241.4	22595.6	31246.2	46451.8	49428.1
A0A0R4J256	Psmb9	Proteasome subunit beta	A0A0R4J256_MOUSE	4	5	4	4	4	4	6	6	6	6	6	6	30471.3	34112.3	35599.8	38582.4	32880	34861.9	136103	148626	224734	200394	198467	129787
A0A0R4J259	Syncrip	Heterogeneous nuclear ribonucleoprotein Q	A0A0R4J259_MOUSE	31	32	31	30	32	30	32	34	34	34	33	33	85672.1	87091.6	83012.9	79899.6	82219.9	85783.2	144945	142804	174196	167646	178351	146510
A0A0R4J260;B2RRE7	Otud4	Ubiquitinyl hydrolase 1;OTU domain-containing protein 4	A0A0R4J260_MOUSE;OTUD4_MOUSE	8	7	8	6	7	7	8	8	8	8	8	8	32270.6	30525.5	33982.8	32734.8	37370.5	33902.7	59372.8	66974.5	64229.2	64830.2	69671.6	58652.8
A0A0R4J263;O35083	Agpat1	1-acyl-sn-glycerol-3-phosphate acyltransferase;1-acyl-sn-glycerol-3-phosphate acyltransferase alpha	A0A0R4J263_MOUSE;PLCA_MOUSE	2	2	2	2	3	2	3	3	3	3	3	3	185929	183297	189105	210045	154502	199933	120712	125535	54182.2	81079.4	77742.5	92560.9
A0A0R4J268;G3X8V6;O70458	Osmr	Oncostatin-M-specific receptor subunit beta	A0A0R4J268_MOUSE;G3X8V6_MOUSE;OSMR_MOUSE	Filtered	1	1	Filtered	Filtered	Filtered	2	2	2	2	2	2	Filtered	10681.7	9872.73	Filtered	Filtered	Filtered	78652.6	91709.6	53251.4	63087.7	112367	66579
A0A0R4J272;Q921N7	Tmem70	Transmembrane protein 70, mitochondrial;Transmembrane protein 70, mitochondrial	A0A0R4J272_MOUSE;TMM70_MOUSE	3	3	3	3	3	3	3	3	3	3	3	3	121212	124119	127273	130789	115704	129897	40631.5	50567.9	30502.8	43936.8	33735.1	59492.2
A0A0R4J275;Q7TMF3	Ndufa12	NADH dehydrogenase [ubiquinone] 1 alpha subcomplex subunit 12	A0A0R4J275_MOUSE;NDUAC_MOUSE	22	22	21	22	22	22	21	21	22	22	21	21	269330	215754	240276	244392	185228	279245	81936.7	55866.2	83749.2	87735.5	72265.1	84146.5
A0A0R4J288;G3UZ39;G3UZV8;O70348	Dxo	Decapping nuclease;Decapping nuclease (Fragment);Decapping and exoribonuclease protein (Fragment);Decapping and exoribonuclease protein	A0A0R4J288_MOUSE;G3UZ39_MOUSE;G3UZV8_MOUSE;DXO_MOUSE	1	Filtered	Filtered	1	Filtered	Filtered	1	1	1	1	1	1	14834.9	Filtered	Filtered	6585.66	Filtered	Filtered	23976.2	27393.4	36479.5	24388.3	34972.4	25341.2
A0A0R4J293	Tgm1	Protein-glutamine gamma-glutamyltransferase K	A0A0R4J293_MOUSE	25	25	25	25	25	25	25	25	23	25	25	25	137382	101384	129717	124110	134063	139010	65044.9	60679.5	28237.8	38651.8	23075.8	67583.8
A0A0R4J298;E9PUG7;Q61211	Eif2d	Eukaryotic translation initiation factor 2D	A0A0R4J298_MOUSE;E9PUG7_MOUSE;EIF2D_MOUSE	3	2	3	2	2	3	3	3	3	3	3	3	23902.5	20621.5	20455.8	15795.5	20134.5	16150.9	23153.5	30326.9	37715.7	28489.3	33134.9	36902.9
A0A0R4J2B0;E9QA47;Q9Z0H4;S4R1S7;S4R2U7;V9GX43	Celf2	CUGBP Elav-like family member 2;CUGBP Elav-like family member 2;CUGBP Elav-like family member 2;CUGBP Elav-like family member 2;CUGBP Elav-like family member 2;CUGBP Elav-like family member 2 (Fragment)	A0A0R4J2B0_MOUSE;E9QA47_MOUSE;CELF2_MOUSE;S4R1S7_MOUSE;S4R2U7_MOUSE;V9GX43_MOUSE	2	1	1	1	1	1	5	5	8	8	8	4	94373.9	1965.73	48897.2	9134.12	3852.82	61681.9	88902.1	51110.7	155869	116206	96742.9	106187
A0A0R4J2B2;Q6WVG3	Kctd12	BTB/POZ domain-containing protein KCTD12	A0A0R4J2B2_MOUSE;KCD12_MOUSE	15	16	15	16	16	15	20	20	21	21	21	18	111616	117866	111283	124781	127830	113137	262499	253075	451006	279368	383176	231521
A0A0R4J2B6;Q8BX09	Rbbp5	Retinoblastoma-binding protein 5	A0A0R4J2B6_MOUSE;RBBP5_MOUSE	5	6	6	6	5	4	6	6	6	6	6	6	33629.6	44384	40429.2	37068.4	47246.4	44796.9	62641.2	67268.5	67775	65336	72109.4	58176.8
A0A0R4J2D2;Q8K007	Sulf1	Extracellular sulfatase Sulf-1	A0A0R4J2D2_MOUSE;SULF1_MOUSE	1	Filtered	Filtered	Filtered	Filtered	Filtered	2	2	2	2	2	2	7585.53	Filtered	Filtered	Filtered	Filtered	Filtered	7251.92	7425.97	15033.7	9722.33	6923.47	4195.7
A0A0R4J2D3	Mia3	Transport and Golgi organization protein 1 homolog	A0A0R4J2D3_MOUSE	22	24	23	20	25	21	25	24	25	24	24	23	31654.4	25278.3	34393.4	28668.2	28253.2	29112.2	29231.3	28141.1	24908.6	27405.6	29622.2	28996.2
A0A0U1RNF2;A2RTH5	Lcmt1	Leucine carboxyl methyltransferase 1	A0A0U1RNF2_MOUSE;A2RTH5_MOUSE	6	7	7	6	8	7	8	7	8	8	8	8	55529.4	58288	50353.5	55889.1	56544.2	50738.2	63609.8	84021	81774	78324.2	84054	66225.8
A0A0U1RNH1;A0A0U1RPT9;Q9DA08	Sgf29	SAGA-associated factor 29	A0A0U1RNH1_MOUSE;A0A0U1RPT9_MOUSE;SGF29_MOUSE	Filtered	Filtered	Filtered	1	Filtered	Filtered	1	1	1	1	1	1	Filtered	Filtered	Filtered	1924.76	Filtered	Filtered	2178.22	3088.65	5565.85	5752.25	3911.71	5899.98
A0A0U1RNK7;A2A9M4;A2A9M5;E9PX48;Q8R1A4	Dock7	Dedicator of cytokinesis protein 7	A0A0U1RNK7_MOUSE;A2A9M4_MOUSE;A2A9M5_MOUSE;E9PX48_MOUSE;DOCK7_MOUSE	12	11	11	8	13	11	14	15	15	13	15	14	16330.6	16199.8	19268.5	16259.6	15777.2	14653.2	44357.1	46608.6	22025	30638.6	42539.1	44838.9
A0A0U1RNL1;A0A0U1RNL9;F8VPK3;P56671	Maz	Myc-associated zinc finger protein	A0A0U1RNL1_MOUSE;A0A0U1RNL9_MOUSE;F8VPK3_MOUSE;MAZ_MOUSE	2	2	1	2	1	2	2	2	2	2	2	2	24843.6	66137.3	14187.9	63507.8	28416.6	17975.6	51838.1	54422.2	62173.6	59439.6	52210.4	34228
A0A0U1RNL7;A0A0U1RPT4;A0A0U1RQ97;D3Z7R0;O55028	Bckdk	Protein-serine/threonine kinase;Protein-serine/threonine kinase;Protein-serine/threonine kinase (Fragment);Protein-serine/threonine kinase (Fragment);[3-methyl-2-oxobutanoate dehydrogenase [lipoamide]] kinase, mitochondrial	A0A0U1RNL7_MOUSE;A0A0U1RPT4_MOUSE;A0A0U1RQ97_MOUSE;D3Z7R0_MOUSE;BCKD_MOUSE	6	6	6	6	6	6	6	5	5	6	5	6	72317.4	71527.8	73748.7	71699.6	66453.5	73062.2	30305.8	29223.2	22470.3	26695.1	22902.7	29750.7
A0A0U1RNN5;P15702	Spn	Leukosialin (Fragment);Leukosialin	A0A0U1RNN5_MOUSE;LEUK_MOUSE	2	2	2	2	2	2	3	3	3	3	3	3	6792.93	82129.7	88777.8	11498.8	19359	14940.6	19637.1	21548.6	22625.7	17777.6	16485.9	22749.1
A0A0U1RNV1;Q8K479	C1qtnf5	Complement C1q tumor necrosis factor-related protein 5 (Fragment);Complement C1q tumor necrosis factor-related protein 5	A0A0U1RNV1_MOUSE;C1QT5_MOUSE	Filtered	Filtered	Filtered	1	Filtered	Filtered	5	6	5	5	6	4	Filtered	Filtered	Filtered	4086.01	Filtered	Filtered	140537	246154	153066	155021	122059	102551
A0A0U1RNX8;O08664	Bcl7c	B-cell CLL/lymphoma 7 protein family member C	A0A0U1RNX8_MOUSE;BCL7C_MOUSE	1	Filtered	1	Filtered	1	1	1	1	1	1	1	1	28902.5	Filtered	49997.2	Filtered	40156.2	47423.3	161790	158477	223745	209561	233521	150822
A0A0U1RNY9;O09130	Nfatc2ip	NFATC2-interacting protein (Fragment);NFATC2-interacting protein	A0A0U1RNY9_MOUSE;NF2IP_MOUSE	Filtered	1	1	1	Filtered	1	1	1	1	1	1	1	Filtered	1632.94	3615.42	4096.84	Filtered	1586.91	12106.7	11831.9	20743	17880.5	18334.8	12655.7
A0A0U1RP06;P51612	Xpc	DNA repair protein-complementing XP-C cells homolog (Fragment);DNA repair protein complementing XP-C cells homolog	A0A0U1RP06_MOUSE;XPC_MOUSE	1	1	1	1	1	1	1	1	1	1	1	1	13969.6	16613.4	23683.1	21248.9	17623.5	19176.2	28718.7	35065.3	11154.8	18401	22372.4	28023.8
A0A0U1RP13;Q8VDP6	Cdipt	CDP-diacylglycerol--inositol 3-phosphatidyltransferase	A0A0U1RP13_MOUSE;CDIPT_MOUSE	6	5	5	6	6	6	6	6	6	6	6	6	80086.6	68320.1	61416.8	84789	73214.4	81465.3	84720.7	98959.1	56178.2	68467.5	91478.7	71139.2
A0A0U1RP20;A0A0U1RQA0;A0A0U1RQA5;O35316	Slc6a6	Transporter (Fragment);Transporter (Fragment);Transporter (Fragment);Sodium- and chloride-dependent taurine transporter	A0A0U1RP20_MOUSE;A0A0U1RQA0_MOUSE;A0A0U1RQA5_MOUSE;SC6A6_MOUSE	4	4	4	4	4	4	4	4	4	4	3	4	53685.8	52535.9	62654.4	44368.1	52405.2	49849.1	69893	66799.2	45887.4	65968.1	32687.2	62410.2
A0A0U1RP47;A0A0U1RQ85;A0A0X1KG61;P22682	Cbl	E3 ubiquitin-protein ligase CBL	A0A0U1RP47_MOUSE;A0A0U1RQ85_MOUSE;A0A0X1KG61_MOUSE;CBL_MOUSE	2	2	2	Filtered	2	1	3	4	4	4	4	4	13031.1	3272.3	22939.9	Filtered	12761.2	17730	32524.7	43775.6	34663.5	34620.2	51266	42296.6
A0A0U1RP59;Q9JL16	Isg20	Interferon-stimulated gene 20 kDa protein	A0A0U1RP59_MOUSE;ISG20_MOUSE	Filtered	1	1	1	1	1	1	1	1	1	1	1	Filtered	3037.57	2218.81	6516.54	2463.26	3218.97	12869.8	16556.4	10385.2	18247.3	15508	13757.7
A0A0U1RP81	Immt	MICOS complex subunit MIC60	A0A0U1RP81_MOUSE	3	4	3	3	3	3	4	4	4	4	4	3	150537	129585	165966	139348	158447	136811	55331.2	46680.6	45357.6	36981.6	36044.5	54489.7
A0A0U1RP87;Q9Z2P8	Vamp5	Vesicle-associated membrane protein 5	A0A0U1RP87_MOUSE;VAMP5_MOUSE	2	2	2	2	2	2	2	2	2	2	2	2	60020	83560.5	38757.5	48288.9	34640.7	68462.9	43316.3	39947.5	73105.6	25776	33037.7	28267.4
A0A0U1RPA0	Plekha7	Pleckstrin homology domain-containing family A member 7 (Fragment)	A0A0U1RPA0_MOUSE	3	3	3	3	3	3	3	3	3	3	3	3	88120.2	74164.7	91439.3	85124.7	75882.8	73874.6	17721.2	29089.5	28812.9	18291.3	17930.1	25015.5
A0A0U1RPD8;Q8K284	Gtf3c1	General transcription factor 3C polypeptide 1	A0A0U1RPD8_MOUSE;TF3C1_MOUSE	3	4	3	3	4	4	4	4	4	4	4	4	39802.3	45719	41432.8	39765.9	41472.8	46036.1	52311.5	70033.9	31979.4	45616.8	56151.7	58984.3
A0A0U1RPF2;Q99P31	Hspbp1	Hsp70-binding protein 1 (Fragment);Hsp70-binding protein 1	A0A0U1RPF2_MOUSE;HPBP1_MOUSE	4	4	4	4	4	4	4	4	4	4	4	4	58392.2	54221.6	59311.1	62114	47477.8	56304.8	77698.4	92432.6	55197.5	80223.6	81516.9	76425.1
A0A0U1RPL0;Q7TQH0	Atxn2l	Ataxin-2-like protein	A0A0U1RPL0_MOUSE;ATX2L_MOUSE	2	3	2	3	2	2	3	3	3	3	3	3	33326	24340.9	32402.1	24060.8	25790.3	21024.2	62492.1	52118.2	94070.7	66260.4	67206.8	35410.8
A0A0U1RPM2;A0A0U1RPN6;P16879;P70451	Fes;Fes;Fes;Fer	Tyrosine-protein kinase;Tyrosine-protein kinase Fes/Fps (Fragment);Tyrosine-protein kinase Fes/Fps;Tyrosine-protein kinase Fer	A0A0U1RPM2_MOUSE;A0A0U1RPN6_MOUSE;FES_MOUSE;FER_MOUSE	1	Filtered	1	1	1	Filtered	1	1	1	1	1	1	24765.4	Filtered	19369.6	29959.3	21517	Filtered	60524.5	59536.8	72357.2	51988	79616.6	76593.9
A0A0U1RPM3;Q9Z0S9	Rabac1	PRA1 family protein;Prenylated Rab acceptor protein 1	A0A0U1RPM3_MOUSE;PRAF1_MOUSE	2	2	2	2	2	2	2	2	2	2	2	2	129148	109827	126453	112368	124353	126496	136109	142155	68878.9	95270.9	112806	159666
A0A0U1RPY6;Q9JKW0	Arl6ip1	ADP-ribosylation factor-like protein 6-interacting protein 1 (Fragment);ADP-ribosylation factor-like protein 6-interacting protein 1	A0A0U1RPY6_MOUSE;AR6P1_MOUSE	1	1	1	1	1	1	1	1	1	1	1	1	115027	129493	93550.6	89522.2	113539	86043.7	104979	89600.5	78520.2	92745.2	111242	48362.9
A0A0U1RQ60;Q7TPM9	Mtmr10	Myotubularin-related protein 10	A0A0U1RQ60_MOUSE;MTMRA_MOUSE	1	1	1	1	1	1	1	1	1	1	Filtered	1	56138.7	56988.2	53005.5	65043.6	51580.6	57389.6	42579.7	47093.8	24096.1	38441.5	Filtered	51596.1
A0A0U1RQ65;Q3UHK8	Tnrc6a	Trinucleotide repeat-containing gene 6A protein (Fragment);Trinucleotide repeat-containing gene 6A protein	A0A0U1RQ65_MOUSE;TNR6A_MOUSE	2	2	2	2	2	2	2	2	2	2	2	2	158580	111042	132734	45082.3	102442	71323.9	79398.6	37280.8	105311	82509.3	40337.6	42362.3
A0A0U1RQ92;E9Q9R3	4930451I11Rik;Fimp	RIKEN cDNA 4930451I11 gene (Fragment);Fertilization-influencing membrane protein	A0A0U1RQ92_MOUSE;FIMP_MOUSE	1	1	1	1	1	1	1	1	1	1	1	1	173996	153415	188985	164761	173097	164898	59394.9	56676.5	28295.9	38905.5	30081.5	59538.9
A0A0U1RQA1;P42209	Septin1	Septin-1 (Fragment);Septin-1	A0A0U1RQA1_MOUSE;SEPT1_MOUSE	1	Filtered	1	Filtered	2	1	3	3	3	3	3	3	6721.13	Filtered	6189.22	Filtered	14877.1	5214.16	33025.8	42873.9	46591.9	59959.6	44615	44409
A0A0U1RQB6;F8VPR5;P45481	Crebbp	Histone acetyltransferase;Histone acetyltransferase;Histone lysine acetyltransferase CREBBP	A0A0U1RQB6_MOUSE;F8VPR5_MOUSE;CBP_MOUSE	1	1	1	1	1	1	1	1	1	1	1	1	3286.62	2775.43	3143.54	2930	1518.8	2502.06	5226.81	6438.08	4705.98	5213.46	6717.27	4615.35
A0A0X1KG67;Q3TAS6	Emc10	ER membrane protein complex subunit 10	A0A0X1KG67_MOUSE;EMC10_MOUSE	2	2	2	2	2	2	2	2	2	2	2	2	186444	201100	197013	185065	184910	182621	139942	143679	115175	135053	134354	126748
A0A140LHA2;Q9WVA3	Bub3	Mitotic checkpoint protein BUB3	A0A140LHA2_MOUSE;BUB3_MOUSE	14	14	14	12	13	12	16	16	16	16	16	15	54845	55164	57108.3	55288.7	58517.2	55274.2	109137	109180	158650	123683	137193	91433.8
A0A140LHG8;A0A140LHR3;A0A140LJ01;Q9CYN2	Spcs2	Signal peptidase complex subunit 2;Signal peptidase complex subunit 2;Signal peptidase complex subunit 2 (Fragment);Signal peptidase complex subunit 2	A0A140LHG8_MOUSE;A0A140LHR3_MOUSE;A0A140LJ01_MOUSE;SPCS2_MOUSE	5	5	5	5	5	5	5	5	5	5	5	5	91683.2	82411.8	89974	91999.2	88189.5	96718.1	153104	172187	110546	129944	154126	170288
A0A140LHH8	Tacc2	Transforming acidic coiled-coil-containing protein 2 (Fragment)	A0A140LHH8_MOUSE	1	1	Filtered	Filtered	1	1	1	1	1	1	1	1	7550.44	2903.24	Filtered	Filtered	3897.29	4079.64	14927.2	15158.5	17429.3	14901.9	17109.8	14766.8
A0A140LHL7	Smarca2	Probable global transcription activator SNF2L2 (Fragment)	A0A140LHL7_MOUSE	1	1	1	1	1	1	1	1	1	1	1	1	484141	433995	592137	466973	513025	549361	807258	698597	664273	707684	604006	691986
A0A140LHQ8	Picalm	Phosphatidylinositol-binding clathrin assembly protein (Fragment)	A0A140LHQ8_MOUSE	1	1	1	1	1	1	1	1	1	1	1	1	426529	363712	462210	384418	408948	402487	453075	347813	406281	356547	424278	395460
A0A140LHQ9;Q70IV5	Synm	Synemin	A0A140LHQ9_MOUSE;SYNEM_MOUSE	3	4	3	4	4	5	7	7	7	7	7	7	1727.54	1818.32	2309.23	2320.42	1751.01	3516.87	6829.42	6529.68	11211.1	11052.3	11684.2	9654.02
A0A140LHT6;E9QPQ8;Q8JZS9	Mrpl48	39S ribosomal protein L48, mitochondrial;39S ribosomal protein L48, mitochondrial;39S ribosomal protein L48, mitochondrial	A0A140LHT6_MOUSE;E9QPQ8_MOUSE;RM48_MOUSE	2	2	2	2	2	2	2	2	2	2	2	2	149099	158709	139636	137358	138880	139689	65903.5	57066.2	73023.6	65191.3	46491.1	75856.9
A0A140LHU0;E9Q638;Q61072	Adam9	Disintegrin and metalloproteinase domain-containing protein 9	A0A140LHU0_MOUSE;E9Q638_MOUSE;ADAM9_MOUSE	1	1	1	1	1	1	1	1	1	1	1	1	10785.5	11194.1	9959.15	9426.59	11771.4	9914.08	18826.8	22184	12808	17277.6	23816	24544.6
A0A140LHU9;A0A140LI54;Q3TRM4	Pnpla6	Patatin-like phospholipase domain-containing protein 6	A0A140LHU9_MOUSE;A0A140LI54_MOUSE;PLPL6_MOUSE	10	9	10	10	10	10	8	9	8	7	9	9	84049.2	80801	71581.7	77705.5	70864.1	80119.8	48189.5	56236.4	21234.7	32194.9	37983.8	48190.1
A0A140LIF8;Q9Z1M2	Irgm2	Immunity-related GTPase family M member 2	A0A140LIF8_MOUSE;Q9Z1M2_MOUSE	4	2	3	3	3	3	4	4	3	4	4	4	4473.65	5199.03	5264.55	16202.3	8149.69	8677.17	12584.7	15554.4	8037.7	16226.7	18806.9	12895.3
A0A140LIJ1;Q8BGZ2	Fam168a	Protein FAM168A	A0A140LIJ1_MOUSE;F168A_MOUSE	3	3	3	3	3	3	3	3	3	3	3	3	19585.6	17362	17887.8	11961.7	17042.5	15780.4	45093.7	51458.4	63895.3	59746.9	50066.2	40048.6
A0A140LIM2;Q9DCH6	Zfand6	AN1-type zinc finger protein 6 (Fragment);AN1-type zinc finger protein 6	A0A140LIM2_MOUSE;ZFAN6_MOUSE	2	2	2	3	2	2	4	4	4	4	4	2	34444.9	30157.3	33462.5	25789	33260	29253.7	42566.1	49696.8	60668.3	52462.1	46273.5	40295.1
A0A140LIS5;Q3UL36	Arglu1	Arginine and glutamate-rich protein 1 (Fragment);Arginine and glutamate-rich protein 1	A0A140LIS5_MOUSE;ARGL1_MOUSE	3	3	3	3	3	3	3	3	3	3	3	3	90548.4	90920.4	98815.7	90468.2	95800.2	88629.1	158895	177625	180808	147362	163607	156066
A0A140LIS7;A0A140LIT5;P0DJE0	Pet100	Protein PET100 homolog, mitochondrial;Protein PET100 homolog, mitochondrial (Fragment);Protein PET100 homolog, mitochondrial	A0A140LIS7_MOUSE;A0A140LIT5_MOUSE;PT100_MOUSE	3	3	3	3	3	3	3	3	3	3	3	3	71858.4	56961.7	78564.9	72328.3	62879.7	68109.1	25155.3	26844.7	18640.6	20376.9	22198.4	21310
A0A140LIT2;O88455	Dhcr7	7-dehydrocholesterol reductase	A0A140LIT2_MOUSE;DHCR7_MOUSE	2	2	2	2	2	2	2	2	2	2	2	2	156727	155672	144899	140129	134809	152127	139780	131791	67099.6	97401.5	104337	131820
A0A140LIU4;P56392	Cox7a1	Cytochrome c oxidase subunit 7A1, mitochondrial;Cytochrome c oxidase subunit 7A1, mitochondrial	A0A140LIU4_MOUSE;CX7A1_MOUSE	3	3	3	3	3	3	3	2	3	3	3	3	384489	317826	363937	440268	343197	400568	75348.6	73837.7	56795.9	75743.2	56572.4	68269
A0A140LJ04;E9Q5W5;Q5SSH7	Zzef1	Zinc finger ZZ-type and EF-hand domain-containing protein 1	A0A140LJ04_MOUSE;E9Q5W5_MOUSE;ZZEF1_MOUSE	5	5	5	5	4	5	5	5	5	5	5	5	90309.8	113664	93543.7	104769	102928	99169.5	90987.7	98334.8	61984.6	59571.9	51135.9	106623
A0A140LJ80;D3Z684;Q9CWY4	Gemin7	Gem-associated protein 7 (Fragment);Gem-associated protein 7 (Fragment);Gem-associated protein 7	A0A140LJ80_MOUSE;D3Z684_MOUSE;GEMI7_MOUSE	1	1	1	1	1	1	1	1	1	1	1	1	11120.4	16483.4	17091.2	16642.5	17379.2	19849.2	35906.4	34959.9	45753.6	38430.2	30940.8	34111.6
A0A140LJF9	Aldh3a2	Aldehyde dehydrogenase family 3 member A2 (Fragment)	A0A140LJF9_MOUSE	1	1	1	1	1	1	1	1	1	1	1	1	235777	128041	219312	226488	174937	218200	70618.3	66271.2	27765.3	37640.1	32350.4	65357.5
A0A140LJJ5;E9Q394	Akap13	A-kinase anchor protein 13	A0A140LJJ5_MOUSE;AKP13_MOUSE	6	7	6	4	5	6	9	9	11	11	11	9	13130.2	13835.1	12956.5	14169.4	14259.9	12204.4	32175.3	31701.7	38586.9	34948.8	40029.1	30946.4
A0A140T8J4;Q9R257	Hebp1	Heme-binding protein 1	A0A140T8J4_MOUSE;HEBP1_MOUSE	8	8	8	8	8	8	8	8	8	8	8	8	194112	182217	200515	176914	179645	205545	104766	83285.1	128687	109426	89689.1	100909
A0A140T8M0	Igkv1-117	Immunoglobulin kappa variable 1-117 (Fragment)	A0A140T8M0_MOUSE	2	2	1	2	2	2	2	2	2	2	2	2	60217.2	68694.6	53261.9	87829	71309.8	61932.5	103391	71678.1	98103.7	95850.1	101645	108133
A0A140T8M2	Igkv12-44	Immunoglobulin kappa variable 12-44 (Fragment)	A0A140T8M2_MOUSE	Filtered	Filtered	Filtered	1	1	1	2	2	2	2	2	2	Filtered	Filtered	Filtered	10263.4	26685.5	15533.3	77082.2	71434.6	92849.1	54405.1	71011.9	56284.3
A0A140T8M3	Igkv8-30	Immunoglobulin kappa chain variable 8-30 (Fragment)	A0A140T8M3_MOUSE	3	2	3	3	3	3	4	4	4	4	4	4	29771.3	28472	18608.6	22717.5	28585.8	17207.4	107571	100129	69811.8	94877.6	186778	83202.5
A0A140T8M5	Igkv6-15	Immunoglobulin kappa variable 6-15 (Fragment)	A0A140T8M5_MOUSE	2	2	2	2	2	2	2	2	2	2	2	2	44621.2	37912	70887.1	42669.4	43287.5	31443.2	132519	78461.8	60915.4	108690	191026	158801
A0A140T8N0;P01639	Igkv9-120;Gm5571	Immunoglobulin kappa chain variable 9-120 (Fragment);Ig kappa chain V-V region MOPC 41	A0A140T8N0_MOUSE;KV5A7_MOUSE	1	Filtered	Filtered	Filtered	Filtered	Filtered	1	1	1	1	1	1	4216.87	Filtered	Filtered	Filtered	Filtered	Filtered	15574.3	19501.1	18702	16102.2	40234.7	14465.3
A0A140T8N5	Igkv6-23	Immunoglobulin kappa variable 6-23 (Fragment)	A0A140T8N5_MOUSE	3	2	3	3	3	4	4	4	4	4	4	4	24230.8	27832.2	28265.7	27664.1	27620.5	29021.3	94269.7	93413	113708	116726	153521	98585.4
A0A140T8N9	Igkv6-32	Immunoglobulin kappa variable 6-32 (Fragment)	A0A140T8N9_MOUSE	1	1	1	1	1	Filtered	1	1	1	1	1	1	11353.1	14057.2	13447.8	12377.2	11426.2	Filtered	124029	29902.3	18876.5	22624.2	66645.2	16635.3
A0A140T8P3	Igkv15-103	Immunoglobulin kappa chain variable 15-103 (Fragment)	A0A140T8P3_MOUSE	1	1	1	1	1	1	1	1	1	1	1	1	8822.38	7249.92	10648.4	8505.79	9161.91	7262.97	65958.1	19965.9	50420.6	46498.6	40333.1	18707.3
A0A140T8P5	Igkv8-24	Immunoglobulin kappa chain variable 8-24 (Fragment)	A0A140T8P5_MOUSE	1	Filtered	Filtered	Filtered	Filtered	Filtered	Filtered	1	1	1	1	1	16268.6	Filtered	Filtered	Filtered	Filtered	Filtered	Filtered	21483.8	32396.8	25106.5	62141	9414.39
A0A140T8P6	Igkv12-46	Immunoglobulin kappa variable 12-46 (Fragment)	A0A140T8P6_MOUSE	1	1	1	Filtered	1	1	1	2	2	2	2	2	10112.7	13111.8	19842.9	Filtered	25505.2	17441.6	46337.3	59560.3	33024.4	74204.4	74566.4	45716.4
A0A140T8P9;P01638	Igkv14-111;	Immunoglobulin kappa variable 14-111 (Fragment);Ig kappa chain V-V region L6 (Fragment)	A0A140T8P9_MOUSE;KV5A6_MOUSE	3	3	1	2	3	3	3	3	3	3	3	3	33390.5	23474.5	23400.3	51280.3	32421.1	31919.2	65474.5	56093.7	91290.4	71223.5	104735	98174.1
A0A140T8Q3	Igkv6-17	Immunoglobulin kappa variable 6-17 (Fragment)	A0A140T8Q3_MOUSE	2	2	2	3	3	3	3	3	3	3	3	3	23265	12054.4	15611.6	6688.87	9286.99	8456.62	53990.1	16369.5	22670.5	24260.7	30453.2	25324.4
A0A140T8R7;Q8CFE3	Rcor1	REST corepressor 1	A0A140T8R7_MOUSE;RCOR1_MOUSE	2	2	2	3	4	3	6	5	6	6	5	5	22858.1	23458.6	22596.8	20026.1	17954.5	18042.7	34190.9	41880.7	50673.8	45591.5	45252.1	35732.4
A0A140T8T4;P51410	Rpl9-ps6;Rpl9	60S ribosomal protein L9	A0A140T8T4_MOUSE;RL9_MOUSE	11	11	11	11	11	11	12	12	11	11	12	10	194178	181569	191900	181661	161672	184276	210322	200970	236656	203047	238943	232539
A0A140T8T5	Map4	Microtubule-associated protein	A0A140T8T5_MOUSE	Filtered	2	2	1	2	1	2	2	2	2	2	2	Filtered	17436.9	23720	19031.7	12040.5	5191.3	50826.2	60322.4	92260.8	71592.5	71159.9	54578
A0A140T8T7;A0A140T8W1;A6H584	Col6a5	Collagen alpha-5(VI) chain	A0A140T8T7_MOUSE;A0A140T8W1_MOUSE;CO6A5_MOUSE	2	1	Filtered	1	1	1	3	1	3	3	3	3	86150.7	90958.8	Filtered	84409.6	74525.2	74619.7	27543.6	29764.1	14834.6	26332.2	11231.7	53947.7
A0A171EBK7;E9Q251;Q9D659	Vsir	V-type immunoglobulin domain-containing suppressor of T-cell activation;V-type immunoglobulin domain-containing suppressor of T-cell activation (Fragment);V-type immunoglobulin domain-containing suppressor of T-cell activation	A0A171EBK7_MOUSE;E9Q251_MOUSE;VISTA_MOUSE	Filtered	Filtered	Filtered	Filtered	Filtered	1	2	2	2	2	2	2	Filtered	Filtered	Filtered	Filtered	Filtered	5922.18	54507	45200.3	75369.5	48405.9	59186.2	52564.5
A0A171EBL2;E9Q555	Rnf213	E3 ubiquitin-protein ligase RNF213	A0A171EBL2_MOUSE;RN213_MOUSE	43	42	40	48	44	43	64	65	64	65	65	63	14346.6	14885.5	14316.2	22154.2	15018.1	16800.9	56721	63984.2	31261.1	43193.8	53261.6	58095.8
A0A171KXD3;Q9JIF0	Prmt1	Protein arginine N-methyltransferase 1	A0A171KXD3_MOUSE;ANM1_MOUSE	18	23	18	18	21	19	26	26	26	26	26	26	32624.1	33491	32552.8	32776.4	35489.7	31527.3	109727	120212	131266	119822	149040	104307
A0A1B0GQV5;P05367	Saa2	Serum amyloid A protein;Serum amyloid A-2 protein	A0A1B0GQV5_MOUSE;SAA2_MOUSE	Filtered	Filtered	Filtered	Filtered	Filtered	Filtered	3	Filtered	2	1	3	3	Filtered	Filtered	Filtered	Filtered	Filtered	Filtered	1.00363e+06	Filtered	14485.9	19551.1	265518	382385
A0A1B0GR08;Q921G8	Tubgcp2	Gamma-tubulin complex component (Fragment);Gamma-tubulin complex component 2	A0A1B0GR08_MOUSE;GCP2_MOUSE	4	3	4	3	4	3	3	4	4	4	4	4	10057.7	8236.06	9353.21	11492.9	10535.6	8746.14	15747.5	19245.7	8757.07	10190.8	16277.1	17138
A0A1B0GR11;Q93092	Taldo1	Transaldolase	A0A1B0GR11_MOUSE;TALDO_MOUSE	29	29	29	29	29	28	28	29	29	29	29	29	246152	231079	249635	250381	241277	248493	295335	323454	339051	347641	396353	291750
A0A1B0GR18;A0A1B0GRX6;Q8VI63	Mob2	MOB kinase activator 2;MOB kinase activator 2 (Fragment);MOB kinase activator 2	A0A1B0GR18_MOUSE;A0A1B0GRX6_MOUSE;MOB2_MOUSE	1	1	1	1	1	1	1	1	1	1	1	1	133334	129011	138642	139474	134603	129427	144317	157831	100163	111645	134434	156785
A0A1B0GR51;Q8CBG9	Rnf170	E3 ubiquitin-protein ligase RNF170 (Fragment);E3 ubiquitin-protein ligase RNF170	A0A1B0GR51_MOUSE;RN170_MOUSE	1	2	1	2	2	1	2	2	2	2	2	2	8346.5	12359.3	5905.86	12293.3	11128.4	11448.5	26318.2	30910.7	17721.7	21743	32361	26874.7
A0A1B0GR85	2900026A02Rik	RIKEN cDNA 2900026A02 gene	A0A1B0GR85_MOUSE	5	5	4	3	4	5	5	4	4	4	5	5	17615.7	13585.5	18393.9	12815.7	15674.6	15820.3	15462.8	19332.4	19300.1	12510.3	13673.7	12157.8
A0A1B0GRA5;P70302	Stim1	Stromal interaction molecule 1	A0A1B0GRA5_MOUSE;STIM1_MOUSE	6	8	7	6	8	7	8	7	8	8	8	7	38406.1	44284	38038.6	37814.1	40694.4	44429	67200.3	72937.2	48319.5	59347.4	73307.5	80707
A0A1B0GRC2;Q64704	Stx3	Syntaxin-3	A0A1B0GRC2_MOUSE;STX3_MOUSE	2	2	2	2	2	2	2	2	2	2	2	2	212017	203475	218939	223760	186128	215980	69605.7	84021.4	38084.9	47749.5	36116.7	79495.7
A0A1B0GRH2;A0A1B0GRT6;P49446	Ptpre	Receptor-type tyrosine-protein phosphatase;Receptor-type tyrosine-protein phosphatase;Receptor-type tyrosine-protein phosphatase epsilon	A0A1B0GRH2_MOUSE;A0A1B0GRT6_MOUSE;PTPRE_MOUSE	1	Filtered	Filtered	Filtered	Filtered	Filtered	3	3	3	3	3	3	7223.44	Filtered	Filtered	Filtered	Filtered	Filtered	12887.2	12559	5101.23	11200.9	14642.2	13745.5
A0A1B0GRJ9;Q5PR72;Q922S4	Pde2a	Phosphodiesterase;Phosphodiesterase;cGMP-dependent 3',5'-cyclic phosphodiesterase	A0A1B0GRJ9_MOUSE;Q5PR72_MOUSE;PDE2A_MOUSE	7	8	8	5	8	7	10	11	11	11	11	10	18598.6	23545.5	21745.6	24865.7	19623.8	24249.4	45483.2	62773.9	30295.5	34819.3	48738.7	51037.9
A0A1B0GRP7;Q9Z2Y8	Plpbp	Pyridoxal phosphate homeostasis protein (Fragment);Pyridoxal phosphate homeostasis protein	A0A1B0GRP7_MOUSE;PLPHP_MOUSE	15	16	15	16	15	15	16	17	17	16	17	16	248080	226579	252083	242859	227259	231795	156159	160420	208964	181354	151141	164589
A0A1B0GRS3	Arhgef7	Rho guanine nucleotide exchange factor 7 (Fragment)	A0A1B0GRS3_MOUSE	1	1	1	1	1	1	1	1	1	1	1	1	74813.1	65941.5	67390	75623.7	66806.3	69938.8	123287	140924	161236	153052	136709	143239
A0A1B0GRS5;P30204	Msr1	Macrophage scavenger receptor types I and II (Fragment);Macrophage scavenger receptor types I and II	A0A1B0GRS5_MOUSE;MSRE_MOUSE	Filtered	Filtered	Filtered	Filtered	Filtered	Filtered	3	1	3	3	3	1	Filtered	Filtered	Filtered	Filtered	Filtered	Filtered	5052.41	4518.68	10461.8	6420.19	7777.11	5112.5
A0A1B0GRU3;E9Q8K8;Q6ZPZ3	Zc3h4	Zinc finger CCCH domain-containing protein 4	A0A1B0GRU3_MOUSE;E9Q8K8_MOUSE;ZC3H4_MOUSE	3	5	4	4	5	5	5	5	5	5	5	5	26283.8	25979.4	32012.5	26643.8	25457.9	27929.6	57143.8	66711.5	85773	82709.1	80065.9	57330.2
A0A1B0GRU8;A0A6Q6PUT5;Q9R1C7	Prpf40a	Pre-mRNA-processing factor 40 homolog A;Pre-mRNA-processing factor 40 homolog A (Fragment);Pre-mRNA-processing factor 40 homolog A	A0A1B0GRU8_MOUSE;A0A6Q6PUT5_MOUSE;PR40A_MOUSE	13	15	14	14	13	14	15	14	15	15	15	15	25474.5	28206.4	25300	27212.5	26679.4	26233.4	49827	54456.2	62971.3	57156	56469.4	49184.7
A0A1B0GRV0	Bpnt1	3'(2'),5'-bisphosphate nucleotidase 1	A0A1B0GRV0_MOUSE	2	2	2	2	2	2	2	2	2	2	2	2	78600.5	80149.9	89896.6	86470.9	79551.8	76737.9	23945.2	31181.8	22974.9	26853.1	18681.4	29912.2
A0A1B0GRV3;P48377	Rfx1	MHC class II regulatory factor RFX1	A0A1B0GRV3_MOUSE;RFX1_MOUSE	1	1	2	Filtered	1	2	2	2	2	2	2	2	7294.79	13965.5	6191.29	Filtered	8129.43	6406.98	21184.6	25531.1	8327.06	16746.6	20358.9	17395.1
A0A1B0GRV7	Gm17949	Nucleoside-diphosphate kinase	A0A1B0GRV7_MOUSE	1	1	1	1	1	1	1	1	1	1	1	1	1.29469e+06	1.3155e+06	1.38668e+06	1.57425e+06	1.18088e+06	1.57112e+06	575695	883784	424342	518444	242470	639635
A0A1B0GRX7;A2A517;P63034;Q3TZ02;Q99KH2;Q9QX11	Cyth2;Cyth1;Cyth2;Cyth1;Cyth2;Cyth1	Cytohesin-2;Cytohesin-1 (Fragment);Cytohesin-2;Cytohesin-1;Cytohesin-2;Cytohesin-1	A0A1B0GRX7_MOUSE;A2A517_MOUSE;CYH2_MOUSE;Q3TZ02_MOUSE;Q99KH2_MOUSE;CYH1_MOUSE	1	1	1	1	1	1	1	1	1	1	1	1	28864.8	77317	67433.6	63237.5	56709.6	69071.2	93976.3	78788.6	81231.1	67028.5	62922.6	84694
A0A1B0GRY5;D3YVQ5;Q8R104	Sirt3	NAD-dependent protein deacetylase;NAD-dependent protein deacetylase sirtuin-3 (Fragment);NAD-dependent protein deacetylase sirtuin-3	A0A1B0GRY5_MOUSE;D3YVQ5_MOUSE;SIR3_MOUSE	5	5	5	5	5	5	5	4	3	4	3	3	154722	135236	141504	144380	144477	145547	28331.3	20406.6	17316.8	8735.21	7628.36	29731
A0A1B0GRZ8;Q8BGF6	Elmod2	ELMO domain-containing protein 2 (Fragment);ELMO domain-containing protein 2	A0A1B0GRZ8_MOUSE;ELMD2_MOUSE	2	1	2	2	2	2	2	2	2	2	1	2	61405	39005.8	62529.2	56993.6	56628.4	55919.4	47474	42871.4	14359	22657.1	36570	37876.4
A0A1B0GS41;Q9QYY0	Gab1	GRB2-associated-binding protein 1	A0A1B0GS41_MOUSE;GAB1_MOUSE	3	3	3	3	3	3	4	4	4	4	4	3	21424.8	22053.9	27272.3	21369.5	23647.5	24170.6	35056.8	33018.5	45240.7	41144.6	39808.1	31137.5
A0A1B0GS44;Q9CXT7	Tmem192	Transmembrane protein 192	A0A1B0GS44_MOUSE;TM192_MOUSE	1	1	1	1	1	1	1	1	1	1	1	1	69861	53218.7	56435.9	54915.3	65763.6	56529.6	58468.3	59807	29391.2	41133.6	36289.9	54424.9
A0A1B0GS63;Q8K221	Arfip2	Arfaptin-2	A0A1B0GS63_MOUSE;ARFP2_MOUSE	5	6	5	5	6	6	6	6	6	6	6	6	37628.1	35752.4	33771.7	37621.6	37930.4	35189.5	37917.3	38579.4	39778.3	35605.1	38651.6	35487.2
A0A1B0GS77;Q9WTL8	Arntl	Aryl hydrocarbon receptor nuclear translocator-like protein 1	A0A1B0GS77_MOUSE;BMAL1_MOUSE	2	2	1	2	2	2	2	2	2	1	2	2	3876.47	5606.67	5877.04	5522.94	4408.46	4590.19	5365.34	5365.2	4172.75	5894.15	5978.31	5113.83
A0A1B0GSA5;Q80Y98	Ddhd2	Phospholipase DDHD2	A0A1B0GSA5_MOUSE;DDHD2_MOUSE	2	1	1	2	2	1	2	2	2	2	2	1	40451.4	18962	4388.23	37157.8	31138.7	17134.3	35533.6	31344.9	29314.9	35429.1	30843	42138
A0A1B0GSI7;P02463	Col4a1	Collagen alpha-1(IV) chain	A0A1B0GSI7_MOUSE;CO4A1_MOUSE	4	6	5	4	4	5	7	7	7	7	7	7	59302.2	104880	41557.3	47590.1	65958.3	38086.4	480883	403218	841387	739743	778782	318077
A0A1B0GSU0	Aldh16a1	Aldehyde dehydrogenase family 16 member A1	A0A1B0GSU0_MOUSE	19	20	19	19	20	20	21	21	21	21	21	21	113687	104225	117336	111761	112391	105297	80619.4	89964.9	65141.1	75918	90075.6	83193.2
A0A1B0GSU4;Q9D3N8	Grtp1	Growth hormone-regulated TBC protein 1	A0A1B0GSU4_MOUSE;GRTP1_MOUSE	2	2	2	2	2	2	1	2	1	Filtered	Filtered	2	25824.6	4866.41	3374.71	15810.1	17571.6	19435.6	3135	2722.95	2508.38	Filtered	Filtered	3052.1
A0A1B0GSV7;Q05421	Cyp2e1	Cytochrome P450 2E1	A0A1B0GSV7_MOUSE;CP2E1_MOUSE	15	15	15	14	15	15	15	11	14	15	13	14	327887	194385	296213	198098	234507	307552	78395.1	23779.8	29957.5	58791.8	24575.6	71820.3
A0A1B0GSX0;P06151	Ldha	L-lactate dehydrogenase;L-lactate dehydrogenase A chain	A0A1B0GSX0_MOUSE;LDHA_MOUSE	36	36	35	36	37	35	35	36	38	38	37	36	318060	294486	293612	340365	303032	324990	268380	309053	285469	297584	377792	270020
A0A1B0GSX7	Nup98	Nuclear pore complex protein Nup96	A0A1B0GSX7_MOUSE	17	21	19	21	20	18	30	29	28	30	28	26	25470.9	26692.6	29712.9	27189.5	28088.1	25399.4	61519.3	67354.5	65859.1	69318.7	83073.6	63179
A0A1B0GSY0;E9QQ33;Q69ZI1	Sh3rf1	E3 ubiquitin-protein ligase SH3RF1	A0A1B0GSY0_MOUSE;E9QQ33_MOUSE;SH3R1_MOUSE	1	1	1	1	1	1	2	2	3	3	2	2	2049.16	7810.22	2401.5	1995.16	3964.31	2335.22	10730.6	10834.4	26247.2	23005	19072	6603.11
A0A1B0GT07;Q9D6T0	Nosip	E3 ubiquitin-protein ligase NOSIP (Fragment);Nitric oxide synthase-interacting protein	A0A1B0GT07_MOUSE;NOSIP_MOUSE	4	4	2	2	2	3	5	4	5	5	4	4	25021.7	23008.4	23692.4	26701.7	22020.8	20960.3	29004.6	35219.4	37200.6	43667.4	41256.2	41018.9
A0A1B0GT26;O55003	Bnip3	BCL2/adenovirus E1B 19 kDa protein-interacting protein 3	A0A1B0GT26_MOUSE;BNIP3_MOUSE	3	3	3	3	3	3	3	3	2	3	3	3	78047.1	70566.1	90617.4	85678	74991.4	80623.9	19209.6	25442.7	27386.9	24015	18253.9	23676.8
A0A1B0GT63;G3X9F4;Q8VD26	Tmem143	Transmembrane protein 143	A0A1B0GT63_MOUSE;G3X9F4_MOUSE;TM143_MOUSE	5	5	5	5	5	5	4	5	4	5	4	5	64464.5	59287.8	61961.5	69859.9	66048.1	70461.2	20639.7	23680.9	10750.8	16277.8	14297.6	17533.6
A0A1B0GT81;A0A1B0GTA4;Q07813	Bax	Apoptosis regulator BAX;Apoptosis regulator BAX (Fragment);Apoptosis regulator BAX	A0A1B0GT81_MOUSE;A0A1B0GTA4_MOUSE;BAX_MOUSE	2	4	5	5	4	4	4	5	4	5	5	5	33191.6	29365	26159	34750.4	32028.7	31401.7	63513.6	65092.2	47228.9	48876.7	56789.3	54664.9
A0A1B0GT92;Q9Z1E4	Gys1	Glycogen [starch] synthase;Glycogen [starch] synthase, muscle	A0A1B0GT92_MOUSE;GYS1_MOUSE	9	9	9	9	9	9	9	9	7	8	8	8	63913.8	63951.2	68347.7	78479.3	61397.6	68395	38981.9	60317.3	21445.3	34226.4	40947.3	43773.7
A0A1C7CYU5;F8WHJ1;Q3U2I3	Fam160a2;Fam160a2;Fhip1b	Family with sequence similarity 160, member A2;Family with sequence similarity 160, member A2;FHF complex subunit HOOK interacting protein 1B	A0A1C7CYU5_MOUSE;F8WHJ1_MOUSE;FHI1B_MOUSE	2	2	2	2	2	2	2	2	2	2	2	2	55192.7	45328.3	33155.6	45104.2	36165	47554.6	21806	27241.9	6723.19	16579.1	8320.03	20977.7
A0A1C7CYV0;Q99K51	Pls3	Plastin-3 (Fragment);Plastin-3	A0A1C7CYV0_MOUSE;PLST_MOUSE	35	36	34	34	38	34	38	39	39	39	40	37	103853	100373	102284	113404	110467	99531.2	134149	136888	130880	132325	153722	132769
A0A1D5RL92;G5E8I8;Q8CGZ0	Cherp	Calcium homeostasis endoplasmic reticulum protein	A0A1D5RL92_MOUSE;G5E8I8_MOUSE;CHERP_MOUSE	7	6	8	8	7	6	9	9	11	10	11	10	29831.2	41299.8	39620.2	40849.9	39799.3	40303.6	64021.9	71217.3	60513.8	69282.2	65145.3	65854.7
A0A1D5RLD1;E9PWZ6;E9PZW8;E9QKV6;Q9QY06	Myo9b	Unconventional myosin-IXb	A0A1D5RLD1_MOUSE;E9PWZ6_MOUSE;E9PZW8_MOUSE;E9QKV6_MOUSE;MYO9B_MOUSE	7	4	6	3	4	5	8	8	8	8	8	8	6727.49	9572.08	7820.91	9186.95	6440.05	7055.57	31986.6	31052.8	25646.3	25128.3	30687	31718.2
A0A1D5RLE0;A0A1D5RMM1;A0A5F8MPL9;E9QMR2;F8VPN7;Q8BIK4	Dock9	Dedicator of cytokinesis protein 9	A0A1D5RLE0_MOUSE;A0A1D5RMM1_MOUSE;A0A5F8MPL9_MOUSE;E9QMR2_MOUSE;F8VPN7_MOUSE;DOCK9_MOUSE	4	4	4	4	4	4	5	5	4	5	5	5	53683	54789.9	51313.2	55456	49356	56239.8	44950.7	42462.9	21247.1	31669.6	34058.6	45832.9
A0A1D5RLG3;Q80UJ7	Rab3gap1	Rab3 GTPase-activating protein catalytic subunit	A0A1D5RLG3_MOUSE;RB3GP_MOUSE	4	5	5	5	5	5	5	5	5	5	5	4	53253.6	44538.4	54004.4	52492.8	51549.4	45728.6	60166.2	56532.3	36401.3	41178.5	53050.8	46446.1
A0A1D5RLJ8;Q8C0M0	Wdr59	GATOR complex protein WDR59	A0A1D5RLJ8_MOUSE;WDR59_MOUSE	1	1	1	1	1	1	1	1	1	1	1	1	12221.6	10694.9	14473.9	12917.7	11518.5	11511.8	15760.3	18544.9	15401.4	15098.2	16136	17715.2
A0A1D5RLL3;Q8BG67	Efr3a	Protein EFR3 homolog A	A0A1D5RLL3_MOUSE;EFR3A_MOUSE	6	6	6	6	6	6	6	6	4	3	5	5	61021.6	53178.8	58141.9	59401.1	52731.5	55741.2	38385.2	36202.4	22641	30249.9	36651	44222.6
A0A1D5RLL4;E9PWT1;E9PZA7;E9QLK7;F7CGG2	Trrap	Transformation/transcription domain-associated protein;Transformation/transcription domain-associated protein;Transformation/transcription domain-associated protein;Transformation/transcription domain-associated protein;Transformation/transcription domain-associated protein (Fragment)	A0A1D5RLL4_MOUSE;E9PWT1_MOUSE;E9PZA7_MOUSE;E9QLK7_MOUSE;F7CGG2_MOUSE	3	3	2	5	5	3	4	4	4	3	4	5	11242.1	12884	17796.3	13001.5	12855.2	13179.6	26292	29052.5	12291.2	16648.1	21080.8	26903.8
A0A1D5RLM0;E9PWU7;O35231	Kifc3	Kinesin-like protein;Kinesin-like protein;Kinesin-like protein KIFC3	A0A1D5RLM0_MOUSE;E9PWU7_MOUSE;KIFC3_MOUSE	2	2	2	1	2	2	2	2	1	2	2	1	25666.5	23681.2	27373.8	28835.4	24337.9	21970	28496.8	26623.9	17852.3	21936.6	12704.1	19912.6
A0A1D5RLP7;P59158	Slc12a3	Solute carrier family 12 member 3	A0A1D5RLP7_MOUSE;S12A3_MOUSE	19	19	19	19	19	19	15	15	14	16	17	17	237561	200628	199084	238023	195589	221963	29507.9	34694.3	14340.8	19505.1	26707.8	46585.1
A0A1D5RLQ9;D3YYN8;E9PVY0;H7BX44;Q3UU96	Cdc42bpa	Non-specific serine/threonine protein kinase;Non-specific serine/threonine protein kinase;Non-specific serine/threonine protein kinase;Non-specific serine/threonine protein kinase;Serine/threonine-protein kinase MRCK alpha	A0A1D5RLQ9_MOUSE;D3YYN8_MOUSE;E9PVY0_MOUSE;H7BX44_MOUSE;MRCKA_MOUSE	2	3	2	2	2	2	3	3	3	2	3	3	12229.9	16174.2	11789.8	11815.2	12997.4	10602.2	18191.7	17932.4	14458.2	14196.3	17015.7	20314
A0A1D5RLR7;Q9D2X5;Z4YNA3	Mau2	Cohesin loading complex subunit SCC4 homolog;MAU2 chromatid cohesion factor homolog;Cohesin loading complex subunit SCC4 homolog	A0A1D5RLR7_MOUSE;SCC4_MOUSE;Z4YNA3_MOUSE	1	1	1	1	1	1	1	1	1	1	1	1	13058.1	11977.9	12021.9	13621.6	14274.5	10112.6	27821	37580.5	16339.5	23939.1	32635.9	30074.3
A0A1D5RLT6;A0A1L1SQ42;D3YWR0;Q80TI0	Gramd1b	Protein Aster-B	A0A1D5RLT6_MOUSE;A0A1L1SQ42_MOUSE;D3YWR0_MOUSE;ASTRB_MOUSE	7	7	7	7	7	7	7	7	6	7	7	7	29603.8	27688.5	26793.3	31990.1	24700.5	27134.8	13613.1	13714.2	7845.87	10572	7580.61	13607.2
A0A1D5RLV0;Q8C1D8	Iws1	Protein IWS1 homolog	A0A1D5RLV0_MOUSE;IWS1_MOUSE	3	4	3	3	4	4	4	4	4	4	4	4	18764.2	17639.9	16936.3	16228.9	12911.3	19118.2	38833.1	35397.2	53132.1	42497.4	41490.9	30669.1
A0A1D5RLV1	Epb41	Band 4.1 (Fragment)	A0A1D5RLV1_MOUSE	1	1	1	1	1	1	1	1	1	1	1	1	39053.4	39561.1	63924	46084.8	36752.5	42820.8	13518.2	14432.1	6939.35	11714	9699.88	13729.4
A0A1D5RLV7;G3UYW1;Q6VNB8	Wdfy3	WD repeat and FYVE domain-containing protein 3	A0A1D5RLV7_MOUSE;G3UYW1_MOUSE;WDFY3_MOUSE	8	9	7	9	9	9	9	9	9	9	9	9	35059.4	30545.5	37305.2	38095.6	31925.3	34839.6	37405.9	42070.6	22782.4	25767.1	31407.3	36383.3
A0A1D5RLY9;Q80TE4	Sipa1l2	Signal-induced proliferation-associated 1-like protein 2	A0A1D5RLY9_MOUSE;SI1L2_MOUSE	Filtered	Filtered	Filtered	1	1	1	1	1	1	1	1	1	Filtered	Filtered	Filtered	3084.22	4635.09	3615.3	9422.95	11069.2	9059.45	8753.72	11112.5	6566.44
A0A1D5RM83;E9PUA3;Q8R0S2	Iqsec1	IQ motif and SEC7 domain-containing protein 1	A0A1D5RM83_MOUSE;E9PUA3_MOUSE;IQEC1_MOUSE	5	5	5	5	5	5	5	5	5	5	5	5	34690.8	34148.2	35288.8	28952	32335.2	38216	40027.2	41148.5	30754.4	37065.2	42293.5	44460.8
A0A1D5RM85;P62717	Rpl18a	60S ribosomal protein L18a (Fragment);60S ribosomal protein L18a	A0A1D5RM85_MOUSE;RL18A_MOUSE	12	12	11	11	11	12	12	12	12	12	12	12	59973.5	86245.1	43861.6	28107.4	48389.1	41580.9	65306.7	85816.4	169477	86322.1	76168.8	46101
A0A1D5RM90;B2ZAC8;Q8R3L2	Tcf25	Transcription factor 25;Nuclear localized protein-1 isoform d (Fragment);Transcription factor 25	A0A1D5RM90_MOUSE;B2ZAC8_MOUSE;TCF25_MOUSE	1	2	1	1	2	Filtered	2	2	2	2	2	2	19988	13857.6	15766.8	9232.4	16352.7	Filtered	26948.7	27898.7	30067.8	19226.7	22388.1	9966.57
A0A1D5RMA9;Q9D7V1	Sh2d4a	SH2 domain-containing protein 4A (Fragment);SH2 domain-containing protein 4A	A0A1D5RMA9_MOUSE;SH24A_MOUSE	3	3	3	3	4	3	4	4	4	4	4	3	16897.3	16236.3	15965.4	16385	18788.3	14256.2	23582	31057.7	21874.4	23973.9	24310.4	20395.8
A0A1D5RMD4;B1AVY7;E7FLY0	Kif16b	Kinesin-like protein KIF16B;Kinesin-like protein KIF16B;Kinesin superfamily protein 16B	A0A1D5RMD4_MOUSE;KI16B_MOUSE;E7FLY0_MOUSE	1	1	1	1	1	1	1	1	1	1	1	1	2982.91	2509.4	3102.8	4641.88	3042.39	3951.05	4416.3	4048.26	5647.4	3284.11	3679.46	3568.36
A0A1D5RMH2;O08581	Kcnk1	Potassium channel subfamily K member;Potassium channel subfamily K member 1	A0A1D5RMH2_MOUSE;KCNK1_MOUSE	Filtered	Filtered	Filtered	Filtered	Filtered	Filtered	1	1	1	1	1	Filtered	Filtered	Filtered	Filtered	Filtered	Filtered	Filtered	16442.2	33511.6	19358.8	24250.3	56245.7	Filtered
A0A1D5RMJ8;B7ZWL1;Q6ZQ08	Cnot1	CCR4-NOT transcription complex subunit 1	A0A1D5RMJ8_MOUSE;B7ZWL1_MOUSE;CNOT1_MOUSE	21	21	19	20	23	21	25	25	25	25	24	23	36544.5	34209	36685.2	40302.4	34940.4	36482.7	64053.9	72993.8	32966	45024.1	57425.8	72537.6
A0A1D5RMK9;Q8BYZ7	Elmo3	Engulfment and cell motility protein 3	A0A1D5RMK9_MOUSE;ELMO3_MOUSE	4	3	3	4	4	4	4	4	4	4	4	3	52153	52040.5	50785.6	50777.7	54507.7	48589.3	34211.9	40746.7	16290.2	26542	28704.7	35700.7
A0A1D5RML8;P97760	Polr2c	DNA-directed RNA polymerase II subunit RPB3	A0A1D5RML8_MOUSE;RPB3_MOUSE	5	5	5	5	5	5	5	5	5	5	5	5	66047.5	63084.6	76424.5	62790.4	65102	58333.2	101220	117284	150765	123180	133160	111873
A0A1D5RMM8;F8VQ28;Q8VI36	Pxn	Paxillin	A0A1D5RMM8_MOUSE;F8VQ28_MOUSE;PAXI_MOUSE	21	25	19	20	26	20	26	26	25	26	27	27	39660.6	60306.4	29594.8	31387.4	58307.1	36071.8	107150	105033	184399	141764	138620	85115.5
A0A1I7Q4G8;E9QMN5;Q8CHY6	Gatad2a	Transcriptional repressor p66 alpha	A0A1I7Q4G8_MOUSE;E9QMN5_MOUSE;P66A_MOUSE	7	6	8	7	8	7	8	8	8	8	8	8	32795.5	30865.2	32837.5	30234.6	28795.8	29390.2	61782.9	63434	74015.2	71979.7	70171.7	52120.5
A0A1L1SQ26;A0A1L1SQD8;A0A1L1SRA4;A0A1L1SRA9;A0A1L1SRV8;A0A1L1SSQ9;A0A1L1ST77;A0A1L1STK9;A0A1L1SU15;A0A1L1SUH2;Q8BZB2	Ppcdc	Phosphopantothenoylcysteine decarboxylase (Fragment);Phosphopantothenoylcysteine decarboxylase;Phosphopantothenoylcysteine decarboxylase (Fragment);Phosphopantothenoylcysteine decarboxylase;Phosphopantothenoylcysteine decarboxylase;Phosphopantothenoylcysteine decarboxylase (Fragment);Phosphopantothenoylcysteine decarboxylase;Phosphopantothenoylcysteine decarboxylase (Fragment);Phosphopantothenoyl…	A0A1L1SQ26_MOUSE;A0A1L1SQD8_MOUSE;A0A1L1SRA4_MOUSE;A0A1L1SRA9_MOUSE;A0A1L1SRV8_MOUSE;A0A1L1SSQ9_MOUSE;A0A1L1ST77_MOUSE;A0A1L1STK9_MOUSE;A0A1L1SU15_MOUSE;A0A1L1SUH2_MOUSE;COAC_MOUSE	1	1	Filtered	1	1	1	1	1	1	1	1	1	34090.3	39339.6	Filtered	42072.6	39643.2	31883	11691.3	21405.5	19930	24414.1	19412.2	23819.5
A0A1L1SQ41;J3QNU1;Q4FCQ7;Q9Z2A5	Ate1	Arginyl-tRNA--protein transferase 1	A0A1L1SQ41_MOUSE;J3QNU1_MOUSE;Q4FCQ7_MOUSE;ATE1_MOUSE	4	4	4	4	4	4	4	4	4	4	4	4	37427.1	36964.3	34805	27612.5	34662.5	30648.5	50052.3	50354.9	31954	35800.3	40960.4	38958.2
A0A1L1SQ51;E9PUM4	Tln2	Talin-2	A0A1L1SQ51_MOUSE;E9PUM4_MOUSE	69	75	71	69	73	71	81	82	83	84	84	79	76306.2	70137.3	75607.3	79326	80900.7	69476.5	88106.1	104692	76530.4	86701.9	128048	82701.6
A0A1L1SQA7;A0A1L1SQF2;A0A1L1SS47;A0A1L1SSE2;A0A5F8MPB8;Q8BH15	Cnot10	CCR4-NOT transcription complex subunit 10;CCR4-NOT transcription complex subunit 10;CCR4-NOT transcription complex subunit 10;CCR4-NOT transcription complex subunit 10;CCR4-NOT transcription complex subunit 10 (Fragment);CCR4-NOT transcription complex subunit 10	A0A1L1SQA7_MOUSE;A0A1L1SQF2_MOUSE;A0A1L1SS47_MOUSE;A0A1L1SSE2_MOUSE;A0A5F8MPB8_MOUSE;CNO10_MOUSE	1	Filtered	1	1	1	1	1	1	1	1	1	1	20767	Filtered	27312.8	29261.4	28728.6	29875.1	51080	59000.3	20069.9	50547.4	63878.8	56218.1
A0A1L1SQA8;P62852	Rps25	40S ribosomal protein S25	A0A1L1SQA8_MOUSE;RS25_MOUSE	8	8	8	8	8	8	8	8	8	8	8	8	372132	450008	361533	258059	325181	316783	347112	402571	626276	396924	337345	268299
A0A1L1SQP8	Fxyd2	FXYD domain-containing ion transport regulator	A0A1L1SQP8_MOUSE	2	2	2	2	2	2	2	2	2	2	2	2	1.56638e+06	1.29961e+06	1.39526e+06	1.34125e+06	1.56652e+06	1.26895e+06	264980	323412	129708	177191	166225	244752
A0A1L1SQR4;Q8VDR9	Dock6	Dedicator of cytokinesis protein 6	A0A1L1SQR4_MOUSE;DOCK6_MOUSE	5	4	5	4	5	5	6	6	6	6	6	5	25241.5	24831.4	30821.7	28183.3	26195.8	24362.5	50746.5	58764.5	28477.5	35381.4	53243	52699.2
A0A1L1SR69;A0A1L1ST61;A0A1L1SV00;Q8R472;Q9JLR9	Higd1a	HIG1 domain family member 1A, mitochondrial (Fragment);HIG1 domain family member 1A, mitochondrial (Fragment);HIG1 domain family member 1A, mitochondrial (Fragment);HIG1 domain family member 1A, mitochondrial;HIG1 domain family member 1A, mitochondrial	A0A1L1SR69_MOUSE;A0A1L1ST61_MOUSE;A0A1L1SV00_MOUSE;Q8R472_MOUSE;HIG1A_MOUSE	1	1	1	1	1	1	1	1	1	1	1	1	363527	243059	392851	294896	340229	263866	147711	120333	91372.5	94279.4	111245	98392.6
A0A1L1SRC3;Q9CQT2	Rbm7	RNA-binding protein 7	A0A1L1SRC3_MOUSE;RBM7_MOUSE	7	6	4	5	6	5	7	7	7	7	7	7	24347.3	25803	25976.2	21053.3	21953	22389.1	40368.9	41523.4	42404.4	40057	37384	30422.6
A0A1L1SRT5;A0A1L1SRW2;A0A1L1STF2;A0A1L1SU68;Q91W67	Ubl7	Ubiquitin-like protein 7 (Fragment);Ubiquitin-like protein 7 (Fragment);Ubiquitin-like protein 7 (Fragment);Ubiquitin-like protein 7 (Fragment);Ubiquitin-like protein 7	A0A1L1SRT5_MOUSE;A0A1L1SRW2_MOUSE;A0A1L1STF2_MOUSE;A0A1L1SU68_MOUSE;UBL7_MOUSE	3	3	3	3	3	3	4	4	4	4	4	4	93775.3	100093	118980	136255	108802	130452	202399	216986	289021	258740	248812	201127
A0A1L1SRX2;O08739	Ampd3	AMP deaminase;AMP deaminase 3	A0A1L1SRX2_MOUSE;AMPD3_MOUSE	6	5	4	5	7	6	7	7	6	7	7	7	22457.9	24817.7	23161.7	24497.4	32520	19808.2	49110.2	71477.2	34812.2	36267.9	57730.2	53646.9
A0A1L1SS10;Q9Z2X8	Keap1	Kelch-like ECH-associated protein 1	A0A1L1SS10_MOUSE;KEAP1_MOUSE	3	3	3	3	3	3	4	4	4	4	3	4	197423	170947	199179	196927	174795	197571	54453	42939.9	34264.7	39420.1	24973	53168.4
A0A1L1SS27;A0A1L1SUN1;P47915;W4VSN7	Rpl29;Rpl29;Rpl29;Gm3550	60S ribosomal protein L29 (Fragment);60S ribosomal protein L29 (Fragment);60S ribosomal protein L29;60S ribosomal protein L29	A0A1L1SS27_MOUSE;A0A1L1SUN1_MOUSE;RL29_MOUSE;W4VSN7_MOUSE	1	1	1	1	1	1	1	1	2	1	2	1	51468.6	112032	57988.4	24644.7	51654.3	58926	39037.2	78125.1	143432	48312.2	30229.9	30375.8
A0A1L1SS55;A0A1L1SS65;Q2UVA9;Q922Z0;Q9D2B4	Ddo	D-aspartate oxidase	A0A1L1SS55_MOUSE;A0A1L1SS65_MOUSE;Q2UVA9_MOUSE;OXDD_MOUSE;Q9D2B4_MOUSE	2	2	2	2	2	2	2	1	2	2	1	2	80511.5	73748.2	84556.6	77993.5	83719.1	82175.2	36832.4	34674.4	24136.3	40438.5	24799.3	44933.4
A0A1L1SSA3;Q9CXU9	Eif1b	Eukaryotic translation initiation factor 1b (Fragment);Eukaryotic translation initiation factor 1b	A0A1L1SSA3_MOUSE;EIF1B_MOUSE	11	11	12	11	11	11	12	12	12	12	12	12	49338.6	42489.4	51983.4	42682.6	42617.8	45479.9	58705.4	54260.1	70749.8	62768.8	49878	42078.8
A0A1L1SSA8;Q91XE8	Tmem205	Transmembrane protein 205 (Fragment);Transmembrane protein 205	A0A1L1SSA8_MOUSE;TM205_MOUSE	4	4	4	4	4	4	4	3	4	4	4	4	161408	109744	149475	139624	125241	148956	66838	74482.2	33855.5	49463.1	50311.5	61412.4
A0A1L1SSF2;Q3UDS7;Q8VDL4	Adpgk	ADP-dependent glucokinase	A0A1L1SSF2_MOUSE;Q3UDS7_MOUSE;ADPGK_MOUSE	6	7	6	6	7	4	8	8	8	8	8	7	47600	41725.4	43886.6	44259.6	43544.2	44173.3	91222.6	78401.6	66942	73695.6	93033.4	102399
A0A1L1SSH9;P07214;Q5NCU4	Sparc	Osteonectin;SPARC;Osteonectin	A0A1L1SSH9_MOUSE;SPRC_MOUSE;Q5NCU4_MOUSE	3	4	3	5	5	4	14	12	14	14	14	14	20672	40645.2	32963.6	34824.6	32476.7	43045.4	259622	182759	402224	335243	305303	309394
A0A1L1SSK2	Spc24	Kinetochore protein Spc24 (Fragment)	A0A1L1SSK2_MOUSE	2	2	2	2	2	2	2	2	2	2	2	2	37766.6	35538.3	43260.4	36836.4	41782.9	45196.7	16330.7	26237.6	15957.2	21639.8	20157.4	17650.3
A0A1L1SSS4;B9EIW5;Q6DFV7	Ncoa7	Nuclear receptor coactivator 7;Ncoa7 protein;Nuclear receptor coactivator 7	A0A1L1SSS4_MOUSE;B9EIW5_MOUSE;NCOA7_MOUSE	5	5	5	5	5	5	5	5	5	5	5	5	27442.6	25926.4	28733.3	24682.4	23598.3	24487.9	11671.8	14223.3	14710.9	14837.4	9623.57	11814.5
A0A1L1SSU2;A0A1N9M8A6;Q9CXV9	Dcun1d5	DCN1-like protein (Fragment);DCN1-like protein;DCN1-like protein 5	A0A1L1SSU2_MOUSE;A0A1N9M8A6_MOUSE;DCNL5_MOUSE	1	1	1	1	1	1	1	1	1	1	1	1	17336.4	21302.8	16971	20086.7	19580.7	22582.8	39677.7	54236.8	42581.3	49054.3	57913.8	48374.6
A0A1L1ST22;Q8BSE7	Clasp2	CLIP-associating protein 2	A0A1L1ST22_MOUSE;Q8BSE7_MOUSE	1	1	1	Filtered	Filtered	Filtered	1	1	1	1	1	1	19061.2	24190.9	18584.1	Filtered	Filtered	Filtered	35661.5	83221.7	31820.7	37000.3	60049.4	55357.1
A0A1L1STC6;Q6ZWR6	Syne1	Nesprin-1	A0A1L1STC6_MOUSE;SYNE1_MOUSE	2	2	2	2	2	2	2	2	2	2	2	2	178866	106300	214542	242650	82385.7	154501	19801.7	22137.9	9078.8	14883.3	7138.79	19496
A0A1L1STE4	Ilf3	Interleukin enhancer-binding factor 3	A0A1L1STE4_MOUSE	25	23	20	21	23	23	29	29	29	29	29	28	55679.8	57724.1	56729.6	58113.2	55791.5	57176.3	103948	107462	89793.3	99456.9	113223	99378.2
A0A1L1STE6;Q9D6R2	Idh3a	Isocitrate dehydrogenase [NAD] subunit, mitochondrial;Isocitrate dehydrogenase [NAD] subunit alpha, mitochondrial	A0A1L1STE6_MOUSE;IDH3A_MOUSE	22	21	19	21	24	22	23	22	22	23	24	20	181954	168403	180634	181266	159301	150507	67100.2	63170.6	113630	89164.5	73624.4	55714.8
A0A1L1STF0;Q6PDI6	Mindy2	Ubiquitin carboxyl-terminal hydrolase;Ubiquitin carboxyl-terminal hydrolase MINDY-2	A0A1L1STF0_MOUSE;MINY2_MOUSE	4	4	4	4	4	4	4	4	4	4	4	4	90258.1	80572.1	90790.3	79763.7	83072.2	85444.9	57310.2	57618.6	50938.4	51774.6	54013.3	45881.9
A0A1L1STF4;Q6GU68	Islr	Immunoglobulin superfamily-containing leucine-rich repeat protein (Fragment);Immunoglobulin superfamily containing leucine-rich repeat protein	A0A1L1STF4_MOUSE;ISLR_MOUSE	1	2	Filtered	2	Filtered	Filtered	5	5	5	5	5	5	1569.43	1820.18	Filtered	8300.56	Filtered	Filtered	28413.2	25837.4	32134.6	28405.9	35651.9	50589.3
A0A1L1SUI3;Q9D1F9	Slc37a4	Solute carrier family 37 (glucose-6-phosphate transporter), member 4;Solute carrier family 37 (Glucose-6-phosphate transporter), member 4	A0A1L1SUI3_MOUSE;Q9D1F9_MOUSE	5	6	6	5	6	6	5	3	4	4	5	3	319276	231734	262514	251842	227101	292300	56389.2	45527	32671.2	38194.3	31868	51673.6
A0A1L1SUX1	Abhd14b	Protein ABHD14B	A0A1L1SUX1_MOUSE	1	1	1	1	1	1	1	1	1	1	1	1	95831.6	105243	108162	89900.6	97153.3	110028	28814.1	27292.3	14073.8	31264.7	6945.53	47928.5
A0A1L1SUX8;P01831	Thy1	Thy-1 antigen (Fragment);Thy-1 membrane glycoprotein	A0A1L1SUX8_MOUSE;THY1_MOUSE	5	6	3	6	6	5	11	11	11	11	11	11	15617.8	20946.7	17650.5	24621.1	17857.5	27988	543368	531388	439211	547593	595403	632393
A0A1L1SV73;Q8BY87	Usp47	Ubiquitin carboxyl-terminal hydrolase 47	A0A1L1SV73_MOUSE;UBP47_MOUSE	22	19	21	19	22	21	24	24	24	24	24	22	39912.8	34623.7	41847.7	38155.5	37270.7	38213.7	43991.8	48359.9	46596.7	49679.3	50264.4	47633.7
A0A1L1SVC7	Commd4	COMM domain-containing protein 4 (Fragment)	A0A1L1SVC7_MOUSE	1	1	1	1	1	1	1	1	1	1	Filtered	1	94643.1	73663	88928.9	75240.9	70362.5	78316.3	20250.3	12832.1	5446.99	9885.12	Filtered	21168
A0A1L1SVG6	Slc44a2	Choline transporter-like protein 2	A0A1L1SVG6_MOUSE	11	10	11	10	11	10	11	11	11	11	10	11	44387.3	49192	39083.8	41030.6	41341.8	35387.6	79477.1	63918.3	48412.3	66474.7	71981.8	63716.4
A0A1S6GWJ4;Q91VN6	Ddx41	RNA helicase;Probable ATP-dependent RNA helicase DDX41	A0A1S6GWJ4_MOUSE;DDX41_MOUSE	4	3	5	4	5	5	5	6	6	6	6	6	22520.3	23464	28203	29320.7	24626	23450.7	51848.9	57924.5	50370.7	58117.1	57052.8	48880.9
A0A1W2P6F0;Q09200	B4galnt1	Beta-1,4 N-acetylgalactosaminyltransferase 1;Beta-1,4 N-acetylgalactosaminyltransferase 1	A0A1W2P6F0_MOUSE;B4GN1_MOUSE	1	2	1	1	Filtered	Filtered	2	2	2	2	2	2	23680.2	2633.32	17639.9	17166	Filtered	Filtered	58292.7	76272.1	51423	51603.9	66858.5	66500.7
A0A1W2P6F6;A0A1W2P7Q9;Q60605	Myl6	Myosin light polypeptide 6	A0A1W2P6F6_MOUSE;A0A1W2P7Q9_MOUSE;MYL6_MOUSE	14	12	14	13	13	12	14	13	13	13	14	14	604424	598896	599251	604514	645188	603138	1.59088e+06	1.55169e+06	2.76549e+06	2.0699e+06	2288357	1.60408e+06
A0A1W2P6K9;Q9JI99	Sgpp1	Sphingosine-1-phosphate phosphatase 1	A0A1W2P6K9_MOUSE;SGPP1_MOUSE	1	1	1	1	1	1	1	1	1	1	1	1	252041	198439	227243	202194	202356	222635	117014	68337.9	48159	79360.4	91592.6	109438
A0A1W2P6P1;Q8BJU0	Sgta	Small glutamine-rich tetratricopeptide repeat-containing protein alpha (Fragment);Small glutamine-rich tetratricopeptide repeat-containing protein alpha	A0A1W2P6P1_MOUSE;SGTA_MOUSE	8	9	7	8	7	10	11	11	12	12	11	10	63475.3	67000.9	66325.1	68156.3	63192.6	65469.5	91531.6	87257.9	143649	107412	115783	86970.2
A0A1W2P6X3;A2AB60;Q9JL26	Fmnl1	Formin-like protein 1	A0A1W2P6X3_MOUSE;A2AB60_MOUSE;FMNL1_MOUSE	9	11	10	13	12	11	16	16	15	16	16	16	26071.7	23886.5	28033.8	32520.5	27032.6	27304.9	54568.6	57189.2	41229.3	47377.3	57684.5	55843.6
A0A1W2P6Y8;A0A1W2P7W8;Q7TNB8	Sbno2	Protein strawberry notch homolog 2;Protein strawberry notch homolog 2 (Fragment);Protein strawberry notch homolog 2	A0A1W2P6Y8_MOUSE;A0A1W2P7W8_MOUSE;SBNO2_MOUSE	3	3	3	3	3	3	3	3	3	3	3	3	41138.5	39609.1	36720	38908.9	40230.2	42396	87743.7	96322.4	64247.2	71324.2	87714.6	92067.2
A0A1W2P711;E9PY90;E9Q3S2;H3BJS0;H3BK44;H3BK48;H3BKH2;Q91ZV0	Mia2	Melanoma inhibitory activity protein 2	A0A1W2P711_MOUSE;E9PY90_MOUSE;E9Q3S2_MOUSE;H3BJS0_MOUSE;H3BK44_MOUSE;H3BK48_MOUSE;H3BKH2_MOUSE;MIA2_MOUSE	14	16	15	15	16	14	16	16	15	16	16	16	70360	59052.3	72223.6	65736.1	63821.2	66577.3	46961.4	50367.9	38330.9	40843.5	40511	46640.1
A0A1W2P712;A0A1W2P832;A0A2I3BRX9;Q6GYP7	Ralgapa1	Ral GTPase-activating protein subunit alpha-1	A0A1W2P712_MOUSE;A0A1W2P832_MOUSE;A0A2I3BRX9_MOUSE;RGPA1_MOUSE	3	3	3	3	3	3	3	3	2	2	2	3	10321.4	10944.8	11853.5	11367.4	10243.7	10022.5	14029.9	19134.6	6878.61	9888.7	13230.2	12595.4
A0A1W2P737;F8VPV0;P48725	Pcnt	Pericentrin	A0A1W2P737_MOUSE;F8VPV0_MOUSE;PCNT_MOUSE	3	2	2	2	2	2	3	3	3	3	3	3	7792.24	8986.79	7691.27	5427.82	8079.44	8255.27	9819.99	12866.7	11670.6	12392.7	12288.4	10636.9
A0A1W2P768;P84228	H3c14;H3c2	Histone H3.2	A0A1W2P768_MOUSE;H32_MOUSE	9	9	8	8	10	9	11	12	12	12	9	9	782514	1.54783e+06	568913	250960	611132	625266	885682	1.30769e+06	2450425	1.06434e+06	1.00853e+06	551594
A0A1W2P788;P45700	Man1a;Man1a1	alpha-1,2-Mannosidase (Fragment);Mannosyl-oligosaccharide 1,2-alpha-mannosidase IA	A0A1W2P788_MOUSE;MA1A1_MOUSE	8	8	6	6	9	7	9	9	9	9	9	9	51241.7	43274.2	59670.3	52722.1	44192.6	45437.5	37550.3	37241.5	22927.2	24373.4	32462.6	47261
A0A1W2P7A1;F7AEH4;Q6ZWZ6	Rps12	40S ribosomal protein S12	A0A1W2P7A1_MOUSE;F7AEH4_MOUSE;Q6ZWZ6_MOUSE	6	9	6	5	8	6	9	9	9	9	9	8	131373	335174	127242	132607	212884	132682	444754	340012	1.12783e+06	693994	687463	284553
A0A1W2P7B6	Gatd3a	Glutamine amidotransferase-like class 1 domain-containing protein 3A, mitochondrial (Fragment)	A0A1W2P7B6_MOUSE	Filtered	1	1	Filtered	1	Filtered	1	1	1	1	1	Filtered	Filtered	115048	NaN	Filtered	15563.2	Filtered	20489.1	14411.5	70688.3	26667.8	11217.8	Filtered
A0A1W2P7G2;Q9D1J3	Sarnp	SAP domain-containing ribonucleoprotein	A0A1W2P7G2_MOUSE;SARNP_MOUSE	8	8	7	8	7	8	8	8	8	8	8	8	143723	138115	149154	135729	141629	146073	255753	258822	358603	315999	306185	191993
A0A1W2P7G5;A0A1W2P7J1;E9Q3H6	Coq10a	Coenzyme Q10A	A0A1W2P7G5_MOUSE;A0A1W2P7J1_MOUSE;E9Q3H6_MOUSE	4	4	4	4	4	4	4	4	4	4	4	4	97941	103506	105052	111880	94835.8	96774.8	31839.6	30270.7	17338.9	31082.3	27582.2	38242.3
A0A1W2P7J4;E9Q166	Atad2b	ATPase family, AAA domain-containing 2B (Fragment);ATPase family, AAA domain-containing 2B	A0A1W2P7J4_MOUSE;E9Q166_MOUSE	1	1	1	1	1	1	1	1	1	1	1	1	7899.44	9718.27	9047.96	7871.17	6766.43	10636.1	17662.5	17022.6	8573.03	13435.1	13173.9	16471.5
A0A1W2P7K2;Q9CQE6;Q9DAP7	Asf1a;Asf1a;Asf1b	Histone chaperone ASF1A;Histone chaperone ASF1A;Histone chaperone ASF1B	A0A1W2P7K2_MOUSE;ASF1A_MOUSE;ASF1B_MOUSE	1	1	1	1	1	1	1	1	1	1	1	1	57058.3	69063.1	88250.5	69606.8	68298.2	77951.8	147438	155414	146652	149505	137179	129618
A0A1W2P7K6	Rab3ip	Rab-3A-interacting protein	A0A1W2P7K6_MOUSE	8	8	6	7	7	6	8	8	9	8	9	7	80730.8	77783.2	82523	80821.4	75710.8	74908.9	46400.3	53186.9	52544.8	51434.6	45761.7	40503.2
A0A1W2P7L5	Mthfd1	C-1-tetrahydrofolate synthase, cytoplasmic (Fragment)	A0A1W2P7L5_MOUSE	1	1	1	1	1	1	Filtered	1	Filtered	Filtered	Filtered	1	30910.2	17041.6	45194.6	55748.3	13583.4	39453	Filtered	2341.89	Filtered	Filtered	Filtered	13806.7
A0A1W2P7P4;P28574	Max	Protein max	A0A1W2P7P4_MOUSE;MAX_MOUSE	Filtered	1	1	1	1	1	1	1	1	1	1	1	Filtered	50167	31987.5	38877.6	40356.2	35521.6	92325	95294.2	133190	116949	109276	89421.1
A0A1W2P7P6;A0A1W2P7R5;Q91W52	Tmem19	Transmembrane protein 19	A0A1W2P7P6_MOUSE;A0A1W2P7R5_MOUSE;TMM19_MOUSE	3	4	4	4	4	4	4	3	2	3	4	4	132070	103096	126308	107340	100226	105782	93339	91117.6	41102.2	55648.9	49341.4	70788.7
A0A1W2P7Q6;Q9CRT8	Xpot	Exportin-T	A0A1W2P7Q6_MOUSE;XPOT_MOUSE	3	3	1	2	Filtered	1	3	3	3	3	3	3	16452.3	4050.71	17500.9	16429.7	Filtered	21262.1	22885.1	16903.7	12655.9	12610.3	20818.4	24731
A0A1W2P7V0;K3W4Q9;Q8BH60	Gopc	Golgi-associated PDZ and coiled-coil motif-containing protein (Fragment);Golgi-associated PDZ and coiled-coil motif-containing protein;Golgi-associated PDZ and coiled-coil motif-containing protein	A0A1W2P7V0_MOUSE;K3W4Q9_MOUSE;GOPC_MOUSE	13	12	11	13	13	13	12	13	13	13	13	13	76025.5	73503.1	75024	75816.5	74262.9	74703.1	58452	54476	74808.7	66005.7	57362.4	54668.4
A0A1W2P7X0;E9QMV2;Q4KML4	Abracl	ABRA C-terminal-like protein (Fragment);ABRA C-terminal-like protein;Costars family protein ABRACL	A0A1W2P7X0_MOUSE;E9QMV2_MOUSE;ABRAL_MOUSE	3	3	3	3	3	3	3	3	3	3	3	3	467671	530161	440607	481363	413470	503350	854391	751096	1.19153e+06	1.29494e+06	1.3056e+06	853483
A0A1W2P7Y1;B2RRF0;P35822	Ptprk	Protein-tyrosine-phosphatase;Protein-tyrosine-phosphatase;Receptor-type tyrosine-protein phosphatase kappa	A0A1W2P7Y1_MOUSE;B2RRF0_MOUSE;PTPRK_MOUSE	17	17	17	17	17	16	16	17	15	16	15	15	67671.6	70698.1	63577.3	69217.4	62897.8	63590.9	27504.4	28229.3	26960.3	28444.5	25254.1	27186.5
A0A1W2P865;Q9D945	Llph	Protein LLP homolog	A0A1W2P865_MOUSE;LLPH_MOUSE	1	1	1	Filtered	Filtered	Filtered	1	1	1	1	1	1	10576.7	5010.68	7431.2	Filtered	Filtered	Filtered	25025.2	18814.5	52841	41445.6	32304.8	14535
A0A1W2P872;Q9JKN6	Nova2;Nova1	RNA-binding protein Nova-2;RNA-binding protein Nova-1	NOVA2_MOUSE;NOVA1_MOUSE	Filtered	Filtered	Filtered	Filtered	Filtered	Filtered	1	1	1	1	1	1	Filtered	Filtered	Filtered	Filtered	Filtered	Filtered	36056.6	36962.1	32592.3	59967.7	51269.3	43361
A0A1W2P879	Palm	Paralemmin-1 (Fragment)	A0A1W2P879_MOUSE	2	2	2	2	2	2	2	2	2	2	2	1	65175.1	66510.2	53421	60897.3	49577.2	59866.8	28213	26944.4	20506.5	25387.3	17711.4	20333.8
A0A1W2P8C6;P41731	Cd63	CD63 antigen (Fragment);CD63 antigen	A0A1W2P8C6_MOUSE;CD63_MOUSE	1	1	1	1	1	1	1	1	1	1	1	1	76897	63050.2	73456.5	79298	73099.5	71669.4	189846	235907	109388	123166	159934	181648
A0A1Y7VJ48;P48428	Tbca	Tubulin-specific chaperone A	A0A1Y7VJ48_MOUSE;TBCA_MOUSE	11	10	10	10	9	12	13	13	13	14	14	13	46324	43776.3	53065.2	48025.7	45698.7	45671.9	57607.7	64876.3	76616.5	60144.4	51770.2	51097.2
A0A1Y7VJC3;A0A1Y7VNC5;Q61043	Nin	Ninein (Fragment);Ninein;Ninein	A0A1Y7VJC3_MOUSE;A0A1Y7VNC5_MOUSE;NIN_MOUSE	1	1	Filtered	Filtered	Filtered	Filtered	1	1	1	1	1	1	8464.78	6633.38	Filtered	Filtered	Filtered	Filtered	43888.1	66792.2	1.02097e+06	356046	602630	31971.6
A0A1Y7VJM4;A0A1Y7VNF4;Q8R2E9	Ero1b	ERO1-like protein beta	A0A1Y7VJM4_MOUSE;A0A1Y7VNF4_MOUSE;ERO1B_MOUSE	1	Filtered	1	Filtered	1	Filtered	1	1	1	1	Filtered	1	13191.4	Filtered	15244.8	Filtered	5173.47	Filtered	14601.6	20479.2	4169.4	14839.3	Filtered	12840.8
A0A1Y7VJN9;A0A1Y7VL34;Q8CFR5;Q9D2N4	Dtna	Dystrobrevin;Dystrobrevin;Dystrobrevin;Dystrobrevin alpha	A0A1Y7VJN9_MOUSE;A0A1Y7VL34_MOUSE;Q8CFR5_MOUSE;DTNA_MOUSE	2	2	2	2	3	2	2	3	3	3	3	3	5801.17	5797.41	5829.31	9646.78	5242.7	7658.34	7426.91	8776.25	5842.86	5901.36	8419.57	6514.25
A0A1Y7VJW9;Q9WVH9	Fbln5	Fibulin-5	A0A1Y7VJW9_MOUSE;FBLN5_MOUSE	8	9	7	10	9	8	11	10	11	11	11	9	45437.8	51485.1	53207.2	63406.1	54417.7	64883.7	166960	159391	223579	232336	276891	189659
A0A1Y7VJZ2	Gstz1	Maleylacetoacetate isomerase	A0A1Y7VJZ2_MOUSE	18	19	18	18	19	18	19	19	19	19	18	18	765822	684322	792489	784100	681154	766852	212790	184892	167439	193292	101083	227000
A0A1Y7VK19;Q9DCB8	Isca2	Iron-sulfur cluster assembly 2 homolog, mitochondrial (Fragment);Iron-sulfur cluster assembly 2 homolog, mitochondrial	A0A1Y7VK19_MOUSE;ISCA2_MOUSE	4	5	4	4	4	4	5	5	5	5	5	4	168481	155034	182018	165578	165345	169238	107117	93523.3	118109	105438	101852	100492
A0A1Y7VK29;Q9D2Z8	Kif12	Kinesin-like protein;Kinesin-like protein KIF12	A0A1Y7VK29_MOUSE;KIF12_MOUSE	3	3	3	3	3	3	3	2	3	3	2	3	39978.5	45103.7	46082.9	41799.5	35791	43322.4	33669.5	31687.9	18873.5	31226.5	24452.4	28598
A0A1Y7VK42;K3W4R3;Q91WZ8	Dtnbp1	Dysbindin	A0A1Y7VK42_MOUSE;K3W4R3_MOUSE;DTBP1_MOUSE	3	3	3	3	3	3	3	3	3	3	3	3	28205	29506.1	31013.5	23210.4	27748.6	30567.2	47199.1	50446.7	64320.1	54517	52631.4	43047.7
A0A1Y7VK55;P70255	Nfic	Nuclear factor 1;Nuclear factor 1 C-type	A0A1Y7VK55_MOUSE;NFIC_MOUSE	3	3	3	3	3	3	3	3	3	3	3	3	34520.6	33845.3	37396.3	27471.8	29662.4	39961.1	60305.7	68140.6	42769.3	55684.3	67092.5	62674.9
A0A1Y7VKT9;E0CY38;E0CY91;E0CYW1;E0CZB3;Q9EPV8	Ubl5b;Ubl5;Ubl5;Ubl5;Ubl5;Ubl5	Ubiquitin-like protein 5;Ubiquitin-like protein 5;Ubiquitin-like protein 5;Ubiquitin-like protein 5 (Fragment);Ubiquitin-like protein 5;Ubiquitin-like protein 5	A0A1Y7VKT9_MOUSE;E0CY38_MOUSE;E0CY91_MOUSE;E0CYW1_MOUSE;E0CZB3_MOUSE;UBL5_MOUSE	3	3	2	2	3	3	4	4	4	4	4	4	21652	14103.7	18935.8	5693.76	12104.7	5562.75	37550	20480	61928.1	42339.3	25736.1	8499.99
A0A1Y7VL44;E9Q6P5	Ttc7b	Tetratricopeptide repeat protein 7B	A0A1Y7VL44_MOUSE;TTC7B_MOUSE	1	1	1	1	1	1	1	1	1	1	1	1	52805.6	53289.8	49051.3	58893.5	54465.2	65583.8	39930.9	47508.5	17269.5	30597.9	42850	43487.2
A0A1Y7VLN4;A0A5F8MPG1;A0A5F8MQ53;E9QKQ5;Q91ZP3	Lpin1	Phosphatidate phosphatase;Phosphatidate phosphatase;Phosphatidate phosphatase;Phosphatidate phosphatase;Phosphatidate phosphatase LPIN1	A0A1Y7VLN4_MOUSE;A0A5F8MPG1_MOUSE;A0A5F8MQ53_MOUSE;E9QKQ5_MOUSE;LPIN1_MOUSE	1	1	1	1	1	1	1	Filtered	1	Filtered	1	Filtered	9266.87	8818.93	10424.1	8018.73	6805.67	13497.3	3849.92	Filtered	3321.21	Filtered	4420.32	Filtered
A0A1Y7VLP0;P56379	Atp5mpl;Atp5mj	ATP synthase membrane subunit 6.8PL (Fragment);ATP synthase subunit ATP5MJ, mitochondrial	A0A1Y7VLP0_MOUSE;ATP68_MOUSE	5	5	5	5	5	5	4	4	3	5	4	4	159408	98130.9	126676	168952	114715	153996	38039.3	30002.3	42488.3	45108.1	39877.7	44663.5
A0A1Y7VLY2;P59764	Dock4	Dedicator of cytokinesis protein 4	A0A1Y7VLY2_MOUSE;DOCK4_MOUSE	2	1	Filtered	2	2	1	2	2	1	2	2	2	15275	18771.8	Filtered	12585.1	16350.4	12260.7	22097.3	27015.3	13931.2	19325.6	21883.7	23722.4
A0A1Y7VM45;E9QJV4	Prpf39	Pre-mRNA-processing factor 39 (Fragment);Pre-mRNA-processing factor 39	A0A1Y7VM45_MOUSE;E9QJV4_MOUSE	2	2	2	2	3	3	4	4	4	4	4	4	24158.5	21158	21168.1	21650.7	17008.4	14682.7	25906	31199.4	26136.1	27329.4	29277.3	29221.6
A0A1Y7VMD8;B2RQV3;Q3UDP0;S4R290	Wdr41	WD repeat-containing protein 41	A0A1Y7VMD8_MOUSE;B2RQV3_MOUSE;WDR41_MOUSE;S4R290_MOUSE	1	1	Filtered	1	Filtered	1	1	1	1	1	1	1	10972.7	12391.2	Filtered	12388.3	Filtered	17879	21569.1	31598.2	29290.2	26976	27378.5	23251.5
A0A1Y7VME9;A0A1Y7VMH7;E9Q9B7	Kidins220	Kinase D-interacting substrate 220	A0A1Y7VME9_MOUSE;A0A1Y7VMH7_MOUSE;E9Q9B7_MOUSE	5	5	5	5	5	5	4	5	4	4	4	4	39226.1	35925.6	42608.7	40946.7	35837.7	41579.2	15611.4	15392	7934.01	11838.6	11176.6	16241.6
A0A1Y7VMF7;O89016	Abcd4	Lysosomal cobalamin transporter ABCD4	A0A1Y7VMF7_MOUSE;ABCD4_MOUSE	4	4	4	4	4	4	3	4	3	3	4	4	39352.1	40571.2	38729.8	42171.2	34243.3	44528.5	20181.7	21628.7	8676.97	12758.3	14747.2	17984.7
A0A1Y7VMH3;Q80X41	Vrk1	Serine/threonine-protein kinase VRK1	A0A1Y7VMH3_MOUSE;VRK1_MOUSE	4	4	3	4	4	3	5	6	6	6	6	5	15323.1	15526.4	12811.8	16760.2	16097.4	14698.1	37724.3	47331.9	59385	41771.4	48087.3	31662.5
A0A1Y7VMN0;F8VPK5;P70336	Rock2	Rho-associated protein kinase 2 (Fragment);Rho-associated protein kinase;Rho-associated protein kinase 2	A0A1Y7VMN0_MOUSE;F8VPK5_MOUSE;ROCK2_MOUSE	26	22	25	23	26	23	29	30	29	30	29	29	28882.4	28447	30619	32174.2	30123.2	30110.1	70354	71224.3	51602.8	57509.1	68880.3	69413.4
A0A1Y7VN19;Q9CXR1	Dhrs7	Dehydrogenase/reductase SDR family member 7 (Fragment);Dehydrogenase/reductase SDR family member 7	A0A1Y7VN19_MOUSE;DHRS7_MOUSE	5	6	2	5	5	4	8	8	8	8	8	7	25484.9	26809	26569.3	22053	20921.6	27793.3	55488	47090.4	32279.7	36278.2	45676.8	53905.3
A0A1Y7VN70;Q80Y14	Glrx5	Glutaredoxin-related protein 5, mitochondrial;Glutaredoxin-related protein 5, mitochondrial	A0A1Y7VN70_MOUSE;GLRX5_MOUSE	5	5	5	5	5	5	5	5	5	5	5	5	162384	165122	175597	186854	171134	194334	74271	64426.7	114324	93959.9	79327.7	72283.5
A0A1Y7VNG3;I7HPW8	Myo15b	Myosin XVB	A0A1Y7VNG3_MOUSE;I7HPW8_MOUSE	6	7	7	7	7	7	6	7	7	6	6	7	47776.6	48324.1	52896.3	51456.9	45098.9	56384.3	21670.5	22390.3	13038.2	21028	10944.2	18754.1
A0A1Y7VNT1;E9QKB2;Q9JKS5	Habp4	Intracellular hyaluronan-binding protein 4	A0A1Y7VNT1_MOUSE;E9QKB2_MOUSE;HABP4_MOUSE	6	6	6	6	6	6	6	6	6	6	6	6	43268	37744.8	39737.1	35963.4	34519.4	34654.6	26435.9	26714.2	31367.9	32298.8	20052.1	22970.2
A0A1Y7VNZ6;Q03141	Mark3	Non-specific serine/threonine protein kinase;MAP/microtubule affinity-regulating kinase 3	A0A1Y7VNZ6_MOUSE;MARK3_MOUSE	4	4	3	4	4	4	4	4	4	3	4	3	5637.39	4797.85	5356.18	2158.36	3051.77	2415.49	6260.18	4247.45	7512.54	7438.48	4344.99	2333.78
A0A217FL58;A2AKQ0;V9GX08	Slc35d1	UDP-glucuronic acid/UDP-N-acetylgalactosamine transporter (Fragment);UDP-glucuronic acid/UDP-N-acetylgalactosamine transporter;UDP-glucuronic acid/UDP-N-acetylgalactosamine transporter (Fragment)	A0A217FL58_MOUSE;S35D1_MOUSE;V9GX08_MOUSE	1	1	1	1	1	1	1	1	1	1	1	1	30165.3	31960.1	26677.1	37147.7	31317.9	32211	15168.4	14244.2	6165.77	7154.75	11017.3	17888.1
A0A286YCB3	Cetn3	Centrin-3 (Fragment)	A0A286YCB3_MOUSE	1	1	1	1	1	1	1	1	1	1	1	1	283870	580459	289791	277855	337999	250714	323091	280175	293451	300389	236842	188175
A0A286YCG8;A0A286YCT4;Q9CY50	Ssr1	Signal sequence receptor subunit alpha;Signal sequence receptor subunit alpha;Translocon-associated protein subunit alpha	A0A286YCG8_MOUSE;A0A286YCT4_MOUSE;SSRA_MOUSE	7	7	8	8	7	7	8	8	8	8	8	8	88511.5	93806.4	96244.9	92966.9	86270.4	94186.9	152276	148209	174701	167562	169027	174231
A0A286YCI1;Q9D2Y9	Elovl7	Elongation of very long chain fatty acids protein;Elongation of very long chain fatty acids protein 7	A0A286YCI1_MOUSE;ELOV7_MOUSE	1	1	1	1	1	1	1	1	1	1	1	1	141502	136696	137634	145093	124542	143828	109264	122510	50402.8	65591.7	77436.7	101195
A0A286YCJ4;A0A286YE25;A0A3B2WC92;Q9QYY8	Spast	Spastin (Fragment);Spastin;Spastin;Spastin	A0A286YCJ4_MOUSE;A0A286YE25_MOUSE;A0A3B2WC92_MOUSE;SPAST_MOUSE	2	2	1	2	3	3	3	3	3	3	3	3	21939.2	26625.9	18726	71189	15928.9	12118.4	23228.4	21769.4	30751.4	26818.7	27048.9	23978.3
A0A286YCS4;A0A286YCX2;A0A286YCX8;A0A286YD46;A0A286YDJ7;A0A286YDK8;D3Y272;D3Y273;E3UVT8;E3UVT9;F8VQC9;H6WZ45;H6WZF5;I1VGT4;I1VGT5;I1VGT6;J9RDH0;J9RV59;Q8BTY2	Slc4a7	Anion exchange protein;Anion exchange protein;Anion exchange protein;Anion exchange protein;Anion exchange protein (Fragment);Anion exchange protein;Anion exchange protein;Anion exchange protein;Anion exchange protein;Anion exchange protein;Anion exchange protein;Anion exchange protein;Anion exchange protein;Anion exchange protein;Anion exchange protein;Anion exchange protein;Anion exchange prote…	A0A286YCS4_MOUSE;A0A286YCX2_MOUSE;A0A286YCX8_MOUSE;A0A286YD46_MOUSE;A0A286YDJ7_MOUSE;A0A286YDK8_MOUSE;D3Y272_MOUSE;D3Y273_MOUSE;E3UVT8_MOUSE;E3UVT9_MOUSE;F8VQC9_MOUSE;H6WZ45_MOUSE;H6WZF5_MOUSE;I1VGT4_MOUSE;I1VGT5_MOUSE;I1VGT6_MOUSE;J9RDH0_MOUSE;J9RV59_MOUSE;S4A7_MOUSE	3	3	3	3	3	3	3	3	3	3	3	3	7673.47	8974.77	9467.05	7783.81	8967.88	9325.1	11255.7	15931.8	8781.55	11595.2	17943.7	14889.5
A0A286YCV0;D3YV00;P98195	Atp9b	Phospholipid-transporting ATPase;Phospholipid-transporting ATPase;Probable phospholipid-transporting ATPase IIB	A0A286YCV0_MOUSE;D3YV00_MOUSE;ATP9B_MOUSE	3	2	3	3	2	2	3	3	3	2	3	3	17104.6	15322.1	16117.8	16913.3	16742.3	15239.2	27644.3	28901.6	16845.5	16235.7	21212.5	23357.3
A0A286YCV9;E9Q4K7	Kif13b	Kinesin family member 13B	A0A286YCV9_MOUSE;E9Q4K7_MOUSE	26	25	20	22	24	22	28	28	27	27	28	27	41742.8	39003.9	43155.4	43742.9	45197.9	41037.7	56990	64269.7	52086.6	55060.1	67876.9	55656.3
A0A286YCX6;E9PY51	Trappc8	Trafficking protein particle complex 8	A0A286YCX6_MOUSE;E9PY51_MOUSE	12	12	11	11	12	11	12	12	10	11	12	12	53765.3	47348.4	51485.7	48151	49974.6	49853.9	46556.8	47577.6	24246.1	34228.5	43050.8	43519.3
A0A286YD19;Q9JLJ1	Selenok	Selenoprotein K	A0A286YD19_MOUSE;SELK_MOUSE	1	1	1	1	1	1	1	1	1	1	1	1	47279.5	39907.7	53473.6	37152.6	50052.1	31767.2	56139.6	66397.3	33333.5	44097.7	52376.5	49619.7
A0A286YD34	Sorbs1	Sorbin and SH3 domain-containing protein 1 (Fragment)	A0A286YD34_MOUSE	1	1	1	1	1	1	1	1	1	1	1	1	23535.1	27046.2	24607.9	14698.4	23286.7	28252.9	73516	62912.2	95371.9	99104.7	90581.3	81429.5
A0A286YD91;D3Z4J6;Q8R0J8	Idnk	Gluconate kinase;Gluconate kinase;Probable gluconokinase	A0A286YD91_MOUSE;D3Z4J6_MOUSE;GNTK_MOUSE	1	1	1	1	1	1	1	1	1	1	1	1	30237.5	23642.1	30671.3	29846.6	28313.8	25603.9	21363.1	22240.4	18830.5	16677.8	22234.5	23472.3
A0A286YDA2;A0A286YDT3;A0A286YDV7;E9Q5C9	Nolc1	Nucleolar and coiled-body phosphoprotein 1;Nucleolar and coiled-body phosphoprotein 1;Nucleolar and coiled-body phosphoprotein 1 (Fragment);Nucleolar and coiled-body phosphoprotein 1	A0A286YDA2_MOUSE;A0A286YDT3_MOUSE;A0A286YDV7_MOUSE;NOLC1_MOUSE	7	7	7	7	7	7	7	7	7	7	7	7	44650	44236.5	55239.6	55414.1	48693.5	50434.1	93032	105434	115504	101257	96335.8	95533.9
A0A286YDB3;Q80XQ2	Tbc1d5	TBC1 domain family member 5	A0A286YDB3_MOUSE;TBCD5_MOUSE	3	3	3	2	3	4	6	6	6	6	6	6	8359.08	10923.7	6371.06	26389.9	10954.8	9322.26	21438	22263.1	19442.4	21333.7	20459.7	26782
A0A286YDB8;Q9CZX0	Elp3	Elongator complex protein 3	A0A286YDB8_MOUSE;ELP3_MOUSE	6	6	6	6	6	6	6	6	6	6	6	6	71506.3	76909.6	71112.9	75835	71336.9	77290.1	111902	126669	87647	103408	107113	129213
A0A286YDD7;E9PUA2;Q5BLK4	Tut7	Terminal uridylyltransferase 7 (Fragment);Terminal uridylyltransferase 7;Terminal uridylyltransferase 7	A0A286YDD7_MOUSE;E9PUA2_MOUSE;TUT7_MOUSE	2	3	2	2	2	2	3	3	3	3	3	3	14422.1	17861.9	11882.1	14795.6	15706.3	16813.3	34266.1	38730.1	21222.2	31406.3	36826.3	33142.5
A0A286YDF2;O89116	Vti1a	Vesicle transport through interaction with t-SNAREs homolog 1A	A0A286YDF2_MOUSE;VTI1A_MOUSE	1	1	1	1	1	1	1	1	1	1	1	1	145812	128508	153025	134196	137227	136938	138809	148457	107789	109353	130280	133105
A0A286YDF5;Q69ZN7	Myof	Myoferlin	A0A286YDF5_MOUSE;MYOF_MOUSE	65	65	62	67	65	58	97	99	97	99	99	99	24954.2	25231.7	25605	29469.1	29409.6	24480.6	173817	198279	99102	123849	181112	178459
A0A286YDH3;Q61419	Cmah	Cytidine monophosphate-N-acetylneuraminic acid hydroxylase	A0A286YDH3_MOUSE;CMAH_MOUSE	1	1	1	1	1	1	1	1	1	1	Filtered	Filtered	25249.1	15841.3	29760.6	23596	21085.6	18928.4	6645.72	5203.61	5357.37	5891.12	Filtered	Filtered
A0A286YDM0;Q9JJX7	Tdp2	Tyrosyl-DNA phosphodiesterase 2	A0A286YDM0_MOUSE;TYDP2_MOUSE	1	1	1	1	1	1	1	1	1	1	1	1	37507.3	49208.3	44750.8	41197	39666	36403.2	50145.8	53453.6	42605	60727	42460.8	58434.6
A0A286YDN1;Q8VC03	Eml3	Echinoderm microtubule-associated protein-like 3	A0A286YDN1_MOUSE;EMAL3_MOUSE	6	6	6	6	5	6	6	6	6	6	6	6	20508.7	21152.7	19078.9	20602.6	19324.8	19775.1	44730.1	49036.8	37289.5	39567.2	44784.6	43457.4
A0A286YDT5;G5E8Q8	Adgrf5	Adhesion G protein-coupled receptor F5 (Fragment);Adhesion G protein-coupled receptor F5	A0A286YDT5_MOUSE;AGRF5_MOUSE	2	2	2	2	2	2	2	2	2	2	2	2	40137.1	32221.9	36132.9	35029.9	47502.6	29300.3	42852.3	41447.4	43937.1	43731.7	64058	30420.8
A0A286YDU2	Atxn2	Ataxin-2 (Fragment)	A0A286YDU2_MOUSE	1	1	1	1	1	1	1	1	1	1	1	1	547576	481298	389754	380264	482568	461408	364256	397340	373221	407178	373038	366782
A0A286YDV6;Q8R4H9	Slc30a5	Zinc transporter 5	A0A286YDV6_MOUSE;ZNT5_MOUSE	1	1	Filtered	1	1	1	1	1	1	1	1	1	12197.2	19591.7	Filtered	18821.9	16971.4	19602.3	15972.7	25108.7	5895.11	11732.2	18891.9	18852
A0A286YED2;P53690	Mmp14	Matrix metalloproteinase-14	A0A286YED2_MOUSE;MMP14_MOUSE	Filtered	Filtered	Filtered	Filtered	1	Filtered	3	3	3	3	4	4	Filtered	Filtered	Filtered	Filtered	2619.76	Filtered	102282	112230	79066.8	90374.8	111978	177115
A0A2C9F2B5;Q8BX57	Pxk	PX domain-containing protein kinase-like protein	A0A2C9F2B5_MOUSE;PXK_MOUSE	4	3	4	4	4	4	4	4	4	4	4	4	29683.3	24624	27178	27290.9	19572.5	26637.2	38958.8	49253.6	27058.6	30787.4	38651.8	38329.1
A0A2C9F2D2;Q07076	Anxa7	Annexin;Annexin A7	A0A2C9F2D2_MOUSE;ANXA7_MOUSE	28	28	25	28	28	26	29	27	29	29	29	29	114631	117300	113849	112372	114447	106014	187761	178022	298804	245090	294037	151794
A0A2I3BPG9;P83882	Rpl36a-ps1;Rpl36a	Ribosomal protein L36A, pseudogene 1;60S ribosomal protein L36a	A0A2I3BPG9_MOUSE;RL36A_MOUSE	1	1	Filtered	Filtered	1	1	1	1	1	1	1	1	3893.27	207316	Filtered	Filtered	36685.9	2614.05	72648	71718.3	1436667	171953	141272	16854.1
A0A2I3BPP1;A0A2I3BRT5;Q3UHB2;Q61037;Q7TT21	Tsc2	Tuberin	A0A2I3BPP1_MOUSE;A0A2I3BRT5_MOUSE;Q3UHB2_MOUSE;TSC2_MOUSE;Q7TT21_MOUSE	2	2	2	2	2	2	2	2	1	2	2	2	26890.6	18633.5	21259.7	26972.7	18890.2	25348.4	24618.8	27591.7	20718.5	18265.5	22535	26170.1
A0A2I3BPQ5;E9Q784	Zc3h13	Zinc finger CCCH domain-containing protein 13	A0A2I3BPQ5_MOUSE;ZC3HD_MOUSE	2	2	2	2	2	1	2	2	2	2	2	2	16912.9	16361.2	16423.7	12422.2	14565.1	12512.8	26695.5	34264.9	34311.8	30063	27728.1	25614.9
A0A2I3BPT1;A0A2I3BQZ9;P12023;Q3TWF3	App	Amyloid-beta A4 protein;Amyloid-beta A4 protein;Amyloid-beta precursor protein;Amyloid-beta A4 protein	A0A2I3BPT1_MOUSE;A0A2I3BQZ9_MOUSE;A4_MOUSE;Q3TWF3_MOUSE	10	11	10	9	11	9	14	14	14	14	14	10	35147.5	28291	31867.4	35491.5	33500.1	32182.4	33944	36262.4	45478.8	44446.4	45386.6	29790
A0A2I3BPX3;Q6P9J9	Ano6	Anoctamin;Anoctamin-6	A0A2I3BPX3_MOUSE;ANO6_MOUSE	14	14	14	14	14	14	16	16	16	16	16	16	52116.9	42934.1	53194.1	53285.3	49702.7	49744.7	59222.2	63487.3	31799.9	39768.2	67655	62611.4
A0A2I3BPX9;Q60775	Elf1	ETS-related transcription factor Elf-1	A0A2I3BPX9_MOUSE;ELF1_MOUSE	1	1	1	1	1	1	1	1	1	1	1	1	24075.5	23056.5	21258.8	14529.3	20582.4	19307.2	73284.4	68510.4	102307	79157.9	88069	65725.5
A0A2I3BPY7;Q9EP71	Rai14	Ankycorbin	A0A2I3BPY7_MOUSE;RAI14_MOUSE	35	37	34	35	37	32	46	46	46	46	46	41	25957.7	23151.9	28284.1	26090.8	26506.2	25557.5	75264	70747.4	97762.6	84846.3	88782.6	64867.7
A0A2I3BQ07;A0A2I3BQJ1;Q505D1	Ankrd28	Serine/threonine-protein phosphatase 6 regulatory ankyrin repeat subunit A	A0A2I3BQ07_MOUSE;A0A2I3BQJ1_MOUSE;ANR28_MOUSE	2	2	1	1	1	2	2	2	1	2	2	2	96813.4	99110.4	36995.5	175132	137046	140558	49257.7	52688.8	39707	25061.7	16989.6	22646.5
A0A2I3BQ16;P62046	Lrch1	Leucine-rich repeat and calponin homology domain-containing protein 1	A0A2I3BQ16_MOUSE;LRCH1_MOUSE	3	5	4	5	7	5	9	8	9	9	9	8	22045.4	15105.3	17553.5	15272.3	15176.3	16709.9	41429.7	45282.9	49714.6	39854.6	44330.9	38960
A0A2I3BQE0;Q9JI10	Stk3	Non-specific serine/threonine protein kinase;Serine/threonine-protein kinase 3	A0A2I3BQE0_MOUSE;STK3_MOUSE	2	2	3	3	2	2	4	4	5	5	5	4	27505.1	20072.4	25897.2	27320.8	24061.8	22289.6	61092	49903.3	74226.4	62555.9	74779	53945.2
A0A2I3BQP6;Q923T9	Camk2g	Calcium/calmodulin-dependent protein kinase;Calcium/calmodulin-dependent protein kinase type II subunit gamma	A0A2I3BQP6_MOUSE;KCC2G_MOUSE	10	7	8	9	10	9	11	9	11	12	12	10	31395.4	29684.8	29487.6	30772	31912.3	33883.1	48290.8	51317.6	47592.7	46584.3	57961.2	51907.1
A0A2I3BQR1;A0A2I3BR81;A0A2I3BRL0;Q91X76	Nt5dc2	5'-nucleotidase domain-containing 2 (Fragment);5'-nucleotidase domain-containing 2;5'-nucleotidase domain-containing 2;5'-nucleotidase domain-containing 2	A0A2I3BQR1_MOUSE;A0A2I3BR81_MOUSE;A0A2I3BRL0_MOUSE;Q91X76_MOUSE	6	3	3	5	4	4	5	6	6	6	5	6	18477.7	14085.9	14065.8	14722.9	14228.8	17144.8	26138.4	26740.6	17722.9	23115.8	30121.6	42101.7
A0A2I3BQS6;E9Q2H1;Q80TP3	Ubr5	E3 ubiquitin-protein ligase UBR5	A0A2I3BQS6_MOUSE;E9Q2H1_MOUSE;UBR5_MOUSE	5	5	5	5	4	4	6	6	6	6	6	6	14483.3	14364.2	13197.2	10195.2	13722.1	13392.3	24003	25049.7	13691.5	20437.7	20185.2	22609.8
A0A2I3BQU5;E9PZM7	Scaf11	SR-related CTD-associated factor 11	A0A2I3BQU5_MOUSE;E9PZM7_MOUSE	5	6	5	4	5	5	6	6	8	8	8	5	7624.99	6796.09	7655.59	7142.68	7014.16	7093.2	12978.2	13111.2	14497.3	12204.5	12174.2	11297.1
A0A2I3BR11;P70345	Bcl2l2	Bcl-2-like protein 2 (Fragment);Bcl-2-like protein 2	A0A2I3BR11_MOUSE;B2CL2_MOUSE	1	1	Filtered	1	1	1	1	1	Filtered	Filtered	1	1	28479.9	23508.4	Filtered	15838	20934.2	13873.6	9324.94	7254.7	Filtered	Filtered	6983.61	9772.11
A0A2I3BRB9;Z4YM84	Acbd5	Acyl-CoA-binding domain-containing protein 5	A0A2I3BRB9_MOUSE;Z4YM84_MOUSE	8	8	8	8	8	8	8	7	7	7	8	8	83323.5	66664.4	77944.5	77125.6	68204	78777.9	34739.1	36871.6	30246.4	33218.6	35122.3	35618.9
A0A2I3BRD1;Q8K0F1	Tbc1d23	TBC1 domain family member 23	A0A2I3BRD1_MOUSE;TBC23_MOUSE	2	2	2	2	2	2	2	2	2	2	2	2	134391	102846	125898	75672.3	65687.5	82138.5	55799.9	49796.5	27873	36986	45171.2	49663.9
A0A2I3BRK6;Q9JIX0	Eny2	Transcription and mRNA export factor ENY2	A0A2I3BRK6_MOUSE;ENY2_MOUSE	2	2	2	2	2	3	5	5	5	5	5	5	45564.2	55462	49758.8	45082.9	44140	32980.6	63249.5	73888.6	93968.5	69337.1	78487.5	68145.7
A0A2I3BRL8;Q91VM5	Gm7324;Rbmxl1	Predicted gene 7324;RNA binding motif protein, X-linked-like-1	A0A2I3BRL8_MOUSE;RMXL1_MOUSE	22	22	22	21	22	21	22	22	24	23	24	22	161218	158835	156344	137613	142684	156128	220311	251147	279309	271452	237704	214767
A0A2I3BRM6	Hnrnpc	Heterogeneous nuclear ribonucleoproteins C1/C2 (Fragment)	A0A2I3BRM6_MOUSE	Filtered	Filtered	Filtered	Filtered	1	1	1	1	1	1	1	1	Filtered	Filtered	Filtered	Filtered	7496.86	4732.1	9132.54	21651.4	24537.1	28980	46880.3	28373.2
A0A2I3BRQ1	AI182371	Expressed sequence AI182371	A0A2I3BRQ1_MOUSE	1	2	2	3	2	2	2	2	3	3	3	3	32887.7	32322.5	27374.3	42028.8	39559.8	40104.5	60855.3	37462.6	76251.8	69246.2	77443.8	87902.2
A0A2I3BRS9;Q8BH93	Mapk1ip1l	MAPK-interacting and spindle-stabilizing protein-like (Fragment);MAPK-interacting and spindle-stabilizing protein-like	A0A2I3BRS9_MOUSE;MISSL_MOUSE	1	1	1	1	1	1	1	1	1	1	1	1	203379	254499	212315	226866	193165	233270	449856	570138	823789	753939	684189	605097
A0A2I3BRW0;Q9D958	Spcs1	Microsomal signal peptidase 12 kDa subunit;Signal peptidase complex subunit 1	A0A2I3BRW0_MOUSE;SPCS1_MOUSE	2	2	2	2	2	2	2	2	2	2	2	2	75637.4	60751	66975.6	54340.6	58621.6	62308.5	129934	118341	78588.4	89358.5	100355	104719
A0A2I3BRX8	Mbnl2	Muscleblind-like protein 2 (Fragment)	A0A2I3BRX8_MOUSE	1	1	1	1	1	1	1	1	1	1	1	1	1.91024e+06	582861	1.65848e+06	1.78841e+06	386104	2.10375e+06	211134	667692	1.03141e+06	792038	742544	573213
A0A2I3BS41;Q8K0M3;Q9R1Z8	Sorbs3	Vinexin;Sorbs3 protein;Vinexin	A0A2I3BS41_MOUSE;Q8K0M3_MOUSE;VINEX_MOUSE	16	16	16	14	16	16	17	17	17	17	17	17	54914.3	52214.2	52419.5	51205.4	59270	46002.3	96320.3	96911.7	132622	108765	116470	86981.9
A0A2I3BS49;Q9CXU4;Q9WTQ8	Timm23	Mitochondrial import inner membrane translocase subunit Tim23;Mitochondrial import inner membrane translocase subunit TIM23;Mitochondrial import inner membrane translocase subunit Tim23	A0A2I3BS49_MOUSE;Q9CXU4_MOUSE;TIM23_MOUSE	4	4	4	4	4	4	4	4	3	3	4	3	105278	86285.1	90477	107338	85749.3	96235.1	44101.3	47701.9	53306.6	49327.7	54193.6	50026.3
A0A2K6EDK3;Q6PIP5	Nudcd1	NudC domain-containing protein 1	A0A2K6EDK3_MOUSE;NUDC1_MOUSE	8	8	8	7	8	7	10	9	10	10	10	9	20274.7	17739.1	16535.1	18461.7	19436.2	17498.7	42233.2	48458.1	36420.5	42882.4	46223.5	47788.2
A0A2K6EDM5;Q8C181	Mbnl2	Muscleblind-like protein 2	A0A2K6EDM5_MOUSE;MBNL2_MOUSE	10	10	9	9	10	10	11	11	11	11	11	11	59617.6	65289.9	64344.1	59671.9	63300.4	64000.2	141895	141609	222497	176382	190124	137831
A0A2R8VH99;Q8VHN8	Nudt16l1	Tudor-interacting repair regulator protein	A0A2R8VH99_MOUSE;TIRR_MOUSE	6	5	7	6	7	5	7	7	7	7	7	7	32295	36032.8	32036.5	24903.8	29153.2	26160.7	49515.7	50467.6	43378.1	47303.6	46070.9	43615.9
A0A2R8VHA7;D3YZS5;D3Z282;P97473	Tarbp2	RISC-loading complex subunit TARBP2 (Fragment);RISC-loading complex subunit TARBP2 (Fragment);RISC-loading complex subunit TARBP2 (Fragment);RISC-loading complex subunit TARBP2	A0A2R8VHA7_MOUSE;D3YZS5_MOUSE;D3Z282_MOUSE;TRBP2_MOUSE	Filtered	1	Filtered	Filtered	1	Filtered	2	2	2	2	2	1	Filtered	4417.46	Filtered	Filtered	3911.26	Filtered	6851.8	6396.81	9406.32	8723.05	6759.05	5619.06
A0A2R8VHF9	Myh11	Myosin-11	A0A2R8VHF9_MOUSE	124	120	117	118	124	128	135	132	132	135	135	133	65634.2	56890.2	64120.7	73088.9	69796	95649.8	110121	102791	63749.1	103014	133857	157362
A0A2R8VHH1;Q99P88	Nup155	Nuclear pore complex protein Nup155	A0A2R8VHH1_MOUSE;NU155_MOUSE	20	17	19	19	22	18	25	25	25	24	25	25	45275.5	39813.7	43793.1	45013.8	44518.5	44142	83764.8	95734.4	50549.1	65347.7	84509.4	81793.6
A0A2R8VHQ0;Q8CGB6	Tns2	Tensin-2	A0A2R8VHQ0_MOUSE;TNS2_MOUSE	18	21	16	16	19	18	21	20	21	21	20	19	37048	29442.8	35202.9	33434.1	33755	31722.2	41607.3	41258.8	28387	33969.1	47449.7	39044.8
A0A2R8VHU8;A0A2R8VKP5;E9Q7U2;Q8CGU1	Calcoco1	Calcium-binding and coiled-coil domain-containing protein 1 (Fragment);Calcium-binding and coiled-coil domain-containing protein 1;Calcium-binding and coiled-coil domain-containing protein 1;Calcium-binding and coiled-coil domain-containing protein 1	A0A2R8VHU8_MOUSE;A0A2R8VKP5_MOUSE;E9Q7U2_MOUSE;CACO1_MOUSE	1	1	1	1	1	1	1	1	1	1	1	1	8732.01	7613.36	10037.2	8702.8	11152.8	7155.2	10469.2	13876	17630	13941.9	15550.5	10572.2
A0A2R8VHV1;A0A2R8VKH6;A0A5S8DHC4;Q8CCJ9	Phf20l1	PHD finger protein 20-like protein 1	A0A2R8VHV1_MOUSE;A0A2R8VKH6_MOUSE;A0A5S8DHC4_MOUSE;P20L1_MOUSE	1	1	1	1	1	1	1	1	1	1	1	1	13046076	11927750	14910325	13125307	11949772	13823476	9681371	9412868	3.56157e+06	5087967	2.96555e+06	9382645
A0A2R8VHX1	Ndufa6	NADH dehydrogenase [ubiquinone] 1 alpha subcomplex subunit 6 (Fragment)	A0A2R8VHX1_MOUSE	2	2	2	2	2	2	2	2	2	2	2	2	338514	380051	441447	217053	558021	402093	187380	117796	93635.1	159964	84391.1	176343
A0A2R8VHX5;Q8VD12	Zfp385a;Znf385a	Zinc finger protein 385A	A0A2R8VHX5_MOUSE;Z385A_MOUSE	Filtered	1	Filtered	Filtered	Filtered	Filtered	1	1	1	1	1	1	Filtered	621.15	Filtered	Filtered	Filtered	Filtered	4819.21	4940.92	5590.9	5982.58	4273.22	3394.33
A0A2R8VJW0	Aco2	Aconitate hydratase, mitochondrial (Fragment)	A0A2R8VJW0_MOUSE	6	6	6	6	6	6	5	5	5	5	5	6	1.02079e+06	851431	971383	1.18316e+06	949676	1.05647e+06	261878	241205	123992	160124	94084.8	244445
A0A2R8VK70;Q61735	Cd47	Integrin-associated protein;Leukocyte surface antigen CD47	A0A2R8VK70_MOUSE;CD47_MOUSE	2	2	2	1	2	2	3	3	2	3	2	2	120450	90643.5	84472.8	91710.3	88297.2	82653.9	121326	96823.9	97789.8	90544.7	134060	105367
A0A2R8VKI7;Q9ERA0	Tfcp2	Alpha-globin transcription factor CP2	A0A2R8VKI7_MOUSE;TFCP2_MOUSE	2	3	3	3	3	3	3	3	3	3	3	3	28442	25545.6	26849.2	20476.1	22519.4	25244.8	24735.5	29986.6	32188.5	26255.2	27325.9	30493.3
A0A2R8VKL5;A0A2R8W6Y5;E9Q066;G3X9Q6;Q8BWW4	Larp4	La-related protein 4	A0A2R8VKL5_MOUSE;A0A2R8W6Y5_MOUSE;E9Q066_MOUSE;G3X9Q6_MOUSE;LARP4_MOUSE	3	3	3	3	3	3	3	3	2	3	2	3	53589.7	51722.9	58503	50111.4	48112	54712	35422.8	35785.9	41956.3	41655.2	37210.1	39213.2
A0A2R8VKP3;Q61466	Smarcd1	SWI/SNF-related matrix-associated actin-dependent regulator of chromatin subfamily D member 1	A0A2R8VKP3_MOUSE;SMRD1_MOUSE	1	2	2	1	1	2	2	3	3	3	3	1	12317.3	20733.5	21168.2	15731.8	20600.8	19380.7	42289.4	39758.8	32177	33532.9	36223.9	33768.8
A0A2R8W6G4;Q8BGT6	Micall1	MICAL-like protein 1	A0A2R8W6G4_MOUSE;MILK1_MOUSE	Filtered	3	1	Filtered	3	Filtered	3	3	3	3	3	3	Filtered	8775.97	12066.4	Filtered	2097.3	Filtered	25954.5	21828.1	55439	38613.3	41013	20745.4
A0A2R8W6P0	Cd47	Integrin-associated protein	A0A2R8W6P0_MOUSE	Filtered	Filtered	Filtered	Filtered	Filtered	Filtered	1	1	1	1	1	Filtered	Filtered	Filtered	Filtered	Filtered	Filtered	Filtered	4826.83	3324.15	3377.16	3798.63	7080.04	Filtered
A0A2R8W6X1;G3X8Q6;O08672	Kifc2	Kinesin-like protein;Kinesin-like protein;Kinesin-like protein KIFC2	A0A2R8W6X1_MOUSE;G3X8Q6_MOUSE;KIFC2_MOUSE	1	1	1	1	1	1	1	1	1	1	1	1	348368	336321	419047	342331	333281	334432	430559	471605	558967	571107	557700	460876
A0A2U3TZ82;Q99KW3	Triobp	TRIO and F-actin-binding protein	A0A2U3TZ82_MOUSE;TARA_MOUSE	22	23	22	25	23	22	27	29	30	30	30	27	22386.3	21432.3	23112.6	20688.2	22801.7	21010.8	54620.7	53387.7	83010.2	63984.3	73396.1	49242.4
A0A338P697;Q3TUF7	Yeats2	YEATS domain-containing protein 2 (Fragment);YEATS domain-containing protein 2	A0A338P697_MOUSE;YETS2_MOUSE	2	2	2	2	2	2	2	2	2	2	2	2	21378.2	18232.9	41509.4	26015.5	15594.1	18289.6	37113.1	42731	42258.1	42697.6	34755.2	32565.5
A0A338P6F2;G5E8A0;Q8CI95	Osbpl11	Oxysterol-binding protein;Oxysterol-binding protein;Oxysterol-binding protein-related protein 11	A0A338P6F2_MOUSE;G5E8A0_MOUSE;OSB11_MOUSE	2	2	2	2	2	2	2	2	2	2	2	2	51556	47471.8	54361	63757.1	52685.8	55357.3	54969.5	56166.5	30886.1	41953.6	52430.8	54822.7
A0A338P6F6;P17095;Q3TE85	Hmga1	High mobility group protein HMG-I/HMG-Y	A0A338P6F6_MOUSE;HMGA1_MOUSE;Q3TE85_MOUSE	3	3	4	3	5	3	6	6	6	5	5	6	40713	49389.8	39697.1	26899.4	29198.4	27892.8	76671	90780.9	151346	108895	159310	49122.1
A0A338P6G6;A0A384DV79	Hmga1	High mobility group protein HMG-I/HMG-Y	A0A338P6G6_MOUSE;A0A384DV79_MOUSE	2	2	2	2	2	2	2	2	2	2	2	2	60061.9	80146.6	59296	70932.9	57922.7	60253.1	140494	196459	236038	166448	174842	87893.4
A0A338P6I3;E9Q3C1	C2cd2	C2 domain-containing protein 2 (Fragment);C2 domain-containing protein 2	A0A338P6I3_MOUSE;C2CD2_MOUSE	1	1	1	1	1	1	1	1	1	1	1	1	44689.8	30256.6	38806	17012.7	29089.2	23082.5	35547.7	25665.2	23266	21257.4	25325.6	17284
A0A338P6I9		Uncharacterized protein	A0A338P6I9_MOUSE	3	3	3	3	3	3	3	3	3	3	3	3	160319	116449	148548	153831	124247	152066	60573.6	45696.2	46280.5	47886.7	44673.3	58583.5
A0A338P6J4;B7ZNW3;Q8BH47	Sec22a	Vesicle-trafficking protein SEC22a;Sec22a protein;Vesicle-trafficking protein SEC22a	A0A338P6J4_MOUSE;B7ZNW3_MOUSE;SC22A_MOUSE	1	1	1	1	1	1	1	1	1	1	1	1	87767.7	89844.5	79012.7	96033.7	77647	90395.2	109546	147302	78715.8	103646	107085	127821
A0A338P6K2	Myh11	Myosin-11	A0A338P6K2_MOUSE	4	3	4	4	4	4	4	4	4	4	4	4	62216.9	54227.8	61111.8	58583.9	57856.1	87760.7	98397.1	80540.8	49484.6	78660.8	99258.4	113183
A0A338P6L5;Q8K268	Abcf3	ATP-binding cassette sub-family F member 3 (Fragment);ATP-binding cassette sub-family F member 3	A0A338P6L5_MOUSE;ABCF3_MOUSE	9	9	9	9	9	9	9	9	9	9	9	9	59253.6	57570.8	54099.7	53075.6	46674.1	52805.9	59079.4	58106.4	59092.7	60966.1	57027.3	59600.6
A0A338P6P6;D4AFX6;Q6ZQK5	Acap2	Arf-GAP with coiled-coil, ANK repeat and PH domain-containing protein 2;Arf-GAP with coiled-coil, ANK repeat and PH domain-containing protein 2;Arf-GAP with coiled-coil, ANK repeat and PH domain-containing protein 2	A0A338P6P6_MOUSE;D4AFX6_MOUSE;ACAP2_MOUSE	7	6	7	7	7	8	8	9	9	9	9	8	23246.9	21932.6	23074.3	20757.3	20740.2	19421.2	46743.3	42588.8	34994.3	36988.4	49976.5	41271.6
A0A338P6S3;Q6ZPR5	Smpd4	Sphingomyelin phosphodiesterase 4	A0A338P6S3_MOUSE;NSMA3_MOUSE	7	8	7	6	7	7	8	8	7	8	8	8	46835.7	52217.4	46060.6	46945.5	44558.2	49009	74974.7	77448.3	34738.1	52756	64039.6	72459.7
A0A338P6U4;Q5XJY4	Parl	Presenilins-associated rhomboid-like protein, mitochondrial;Presenilins-associated rhomboid-like protein, mitochondrial	A0A338P6U4_MOUSE;PARL_MOUSE	5	5	5	5	5	5	4	5	2	5	4	5	129891	103308	136179	135115	115881	127991	45698.7	40864.9	14564.2	24790.3	20720.6	39097.8
A0A338P6U8;E9Q4N7;E9Q6R4	Arid1b	AT-rich interactive domain-containing protein 1B	A0A338P6U8_MOUSE;ARI1B_MOUSE;E9Q6R4_MOUSE	5	4	5	5	5	5	6	6	6	6	6	6	11956.2	21864.9	18293.2	18771.4	18455.2	16791.8	35432.9	48097.7	24397.3	27642.7	25886.8	35656.2
A0A338P6W1;P97868	Rbbp6	E3 ubiquitin-protein ligase RBBP6 (Fragment);E3 ubiquitin-protein ligase RBBP6	A0A338P6W1_MOUSE;RBBP6_MOUSE	3	5	4	3	6	5	7	7	7	7	7	6	8416.33	6516.04	6576	6882.77	6983.86	6219.58	13822.6	15016.9	17851.9	16885.2	17590.6	11214.6
A0A338P6Y8;A0A338P726;Q8K2A8	Alg3	Dol-P-Man:Man(5)GlcNAc(2)-PP-Dol alpha-1,3-mannosyltransferase;Dol-P-Man:Man(5)GlcNAc(2)-PP-Dol alpha-1,3-mannosyltransferase;Dol-P-Man:Man(5)GlcNAc(2)-PP-Dol alpha-1,3-mannosyltransferase	A0A338P6Y8_MOUSE;A0A338P726_MOUSE;ALG3_MOUSE	1	1	1	1	1	1	1	1	1	1	1	1	9447.92	11930.2	10304.6	9970.27	9894.19	13840.8	17671.5	17256.2	6273.05	11934.2	10898.2	19283.1
A0A338P711;A0A338P7E3;C0HKG5;C0HKG6	Rnaset2b;Rnaset2b;Rnaset2a;Rnaset2b	Ribonuclease T2-B (Fragment);Ribonuclease T2-B;Ribonuclease T2-A;Ribonuclease T2-B	A0A338P711_MOUSE;A0A338P7E3_MOUSE;RNT2A_MOUSE;RNT2B_MOUSE	6	7	6	6	7	6	8	8	8	8	8	7	71641.6	90107	71806.9	75674.2	68341.5	75160.4	134027	164483	174043	158901	160802	102071
A0A338P730;E9Q7C1;Q3TE00;Q924H2	Med15	Mediator of RNA polymerase II transcription subunit 15	A0A338P730_MOUSE;E9Q7C1_MOUSE;Q3TE00_MOUSE;MED15_MOUSE	1	3	3	3	2	3	3	3	3	3	3	3	32131.1	14669	13783.6	10891	29914.1	11969	28260.8	31079.6	34707.5	32542.8	30990.7	33695.6
A0A338P776	Atp5o	ATP synthase subunit O, mitochondrial (Fragment)	A0A338P776_MOUSE	1	1	1	1	1	1	1	1	1	1	1	1	743317	620071	796655	738230	581715	725058	251561	153722	132814	153302	98135.6	227800
A0A338P786;P68037	Ube2l3	Ubiquitin-conjugating enzyme E2 L3 (Fragment);Ubiquitin-conjugating enzyme E2 L3	A0A338P786_MOUSE;UB2L3_MOUSE	11	11	11	10	11	11	11	11	11	11	11	10	227284	221930	221430	238592	200242	218263	268541	297317	434036	372464	404702	305569
A0A338P7B7;P51807	Dynlt1a;Dynlt1	Dynein light chain Tctex-type 1A;Dynein light chain Tctex-type 1	A0A338P7B7_MOUSE;DYLT1_MOUSE	2	2	2	2	2	2	2	2	2	2	2	2	30884.1	21008.9	17522.5	22471.4	16645.8	14621.4	42127.2	37959.6	56439.8	35688	50613.2	33230.9
A0A338P7G4;P54797;Q8BTN3;Q99K56	Tango2	Transport and Golgi organization 2 homolog (Fragment);Transport and Golgi organization 2 homolog;Transport and Golgi organization 2 homolog;D16H22S680E protein	A0A338P7G4_MOUSE;TNG2_MOUSE;Q8BTN3_MOUSE;Q99K56_MOUSE	6	7	6	6	7	7	5	5	6	5	5	5	99470.1	99140.2	97657.9	103134	86470.5	101071	34921	30273.1	44583.6	41493.6	30501.1	31655.3
A0A338P7L8;Q8BJF9	Chmp2b	Charged multivesicular body protein 2b	A0A338P7L8_MOUSE;CHM2B_MOUSE	1	1	Filtered	Filtered	1	1	1	1	1	1	1	1	50524.4	48213	Filtered	Filtered	29496.3	31611.2	116347	85366.9	126561	82050.4	112729	80187.9
A0A384DVA0;E9PY05;H3BKX4;I1E4Y2;P81270	Erg	Transcriptional regulator ERG	A0A384DVA0_MOUSE;E9PY05_MOUSE;H3BKX4_MOUSE;I1E4Y2_MOUSE;ERG_MOUSE	2	2	2	2	3	2	3	3	3	3	3	3	16767.6	19995	17898.1	12722	15050.6	12764.9	23913.4	28873.3	30800.6	28934.4	30650.4	29176
A0A3B2W3F6;E9PY46;E9Q682	Ift140	Intraflagellar transport protein 140 homolog;Intraflagellar transport protein 140 homolog;Intraflagellar transport protein 140 homolog (Fragment)	A0A3B2W3F6_MOUSE;IF140_MOUSE;E9Q682_MOUSE	1	1	1	Filtered	1	1	1	1	1	1	1	1	79234.5	82616.5	124000	Filtered	88343	82903.4	44391.6	56153.1	27684.8	43050.3	35345.3	44384.4
A0A3B2W3Q3;B2KF52;Q3TT38	Ilrun	Protein ILRUN	A0A3B2W3Q3_MOUSE;B2KF52_MOUSE;ILRUN_MOUSE	1	1	1	1	1	1	1	1	1	1	1	1	26962.4	19242.3	21865.1	21406.7	23439	21647	21963	30027.6	31680.2	25981.4	23038.9	25579.4
A0A3B2W437;A0A3B2W4E4;A0A3B2W846;A0A3B2WB50;Q3TDP9;Q8K482	Emilin2	EMILIN-2 (Fragment);EMILIN-2;EMILIN-2 (Fragment);EMILIN-2;EMILIN-2;EMILIN-2	A0A3B2W437_MOUSE;A0A3B2W4E4_MOUSE;A0A3B2W846_MOUSE;A0A3B2WB50_MOUSE;Q3TDP9_MOUSE;EMIL2_MOUSE	Filtered	Filtered	Filtered	Filtered	Filtered	1	1	1	1	1	1	1	Filtered	Filtered	Filtered	Filtered	Filtered	3584.14	17596.8	3139.22	18794.7	10185.9	11068.8	17042.7
A0A3B2W707;F6Q269;Q3TA59	Jmjd8	JmjC domain-containing protein 8	A0A3B2W707_MOUSE;F6Q269_MOUSE;JMJD8_MOUSE	1	1	1	1	1	1	1	1	1	1	1	1	111037	138580	126466	113416	114197	134850	92207.8	115704	116499	111903	109268	115205
A0A3B2W7X3;A0A3B2WCS4;Q62172	Ralbp1	RalA-binding protein 1 (Fragment);RalA-binding protein 1;RalA-binding protein 1	A0A3B2W7X3_MOUSE;A0A3B2WCS4_MOUSE;RBP1_MOUSE	2	3	2	2	3	2	3	3	3	3	3	3	30113.3	18757.3	40869.7	25189.5	21510.6	28614.6	31671.1	36398.4	36988	31567.2	40920.3	29997.9
A0A3B2WAQ7;P59672;Q3UHP6	Anks1;Anks1a;Anks1	Ankyrin repeat and SAM domain containing 1;Ankyrin repeat and SAM domain-containing protein 1A;Ankyrin repeat and SAM domain containing 1	A0A3B2WAQ7_MOUSE;ANS1A_MOUSE;Q3UHP6_MOUSE	4	4	4	4	4	4	4	4	4	4	4	4	97963.3	85536.5	88318.3	89770.1	87824.7	78027.6	114151	118588	104841	100706	115265	109479
A0A3B2WAY2;O54910	Nfkbie	NF-kappa-B inhibitor epsilon	A0A3B2WAY2_MOUSE;IKBE_MOUSE	1	1	1	1	1	Filtered	2	2	2	2	2	1	2288.37	3230.27	5098.43	7446.7	5481.36	Filtered	65842.9	68174.4	92486.4	67612.1	84765	75424.1
A0A3B2WB12;Q64327	Mea1	Male-enhanced antigen 1 (Fragment);Male-enhanced antigen 1	A0A3B2WB12_MOUSE;MEA1_MOUSE	1	1	1	1	1	1	1	1	1	1	1	1	51641	64222.1	65923.4	77574.9	51638.6	64273.9	59623.3	76910.6	66801.7	52872.8	57331.1	87192
A0A3B2WBC6	Polr2m	DNA-directed RNA polymerase II subunit GRINL1A	A0A3B2WBC6_MOUSE	2	3	3	2	3	2	3	3	3	3	3	3	141843	127791	143420	143723	104600	143869	182405	170058	255800	215856	226490	174885
A0A3B2WBE1	Epb41l3	Band 4.1-like protein 3 (Fragment)	A0A3B2WBE1_MOUSE	2	2	2	2	2	2	2	2	2	2	2	2	121151	74963.8	111905	89509.7	85661.5	87686.5	20140.7	15389.5	15569.8	12070.7	11346.1	12074.4
A0A3B2WBH9;A0A3B2WCN9;Q9Z0U1	Tjp2	Tight junction protein ZO-2	A0A3B2WBH9_MOUSE;A0A3B2WCN9_MOUSE;ZO2_MOUSE	31	30	28	31	31	28	33	34	37	37	37	32	37160.7	37038.3	38520.2	37141.3	40472.5	35260.5	71131.1	78357.9	91059.8	80036.9	82504	66791.3
A0A3B2WBL1;Q5XJF6	Rpl10a	Ribosomal protein	A0A3B2WBL1_MOUSE;Q5XJF6_MOUSE	14	15	13	12	15	15	18	17	18	18	17	16	145839	158342	136596	100069	129123	154002	187076	181095	160767	167907	192287	182616
A0A3B2WCD8;Q3U0V1	Khsrp	Far upstream element-binding protein 2	A0A3B2WCD8_MOUSE;FUBP2_MOUSE	31	30	28	29	29	28	33	33	33	33	33	33	112115	110868	116341	105128	108670	106938	215658	226939	332421	279215	281446	200320
A0A3B2WCL5;Q9CT10	Ranbp3	Ran-binding protein 3	A0A3B2WCL5_MOUSE;RANB3_MOUSE	13	13	11	10	13	12	15	15	16	16	16	15	29542	31335.8	32530.3	33606.2	30010.7	30905.2	65917.2	73550.3	94212.5	85372.8	92558.4	68501.1
A0A3B2WDB3;Q3UN02	Lclat1	Lysocardiolipin acyltransferase 1 (Fragment);Lysocardiolipin acyltransferase 1	A0A3B2WDB3_MOUSE;LCLT1_MOUSE	4	4	4	4	4	4	4	4	3	4	4	4	207393	173862	179694	184330	172098	183156	158592	186114	85878.9	114479	136482	172545
A0A3Q4EBK4;Q6P1B9	Bin1	Myc box-dependent-interacting protein 1;Bin1 protein	A0A3Q4EBK4_MOUSE;Q6P1B9_MOUSE	8	9	7	9	9	8	12	12	12	12	12	12	25254.9	22059.6	22733.9	22098.4	23466.2	21495.4	57521.7	61006.1	89401.2	72330.3	79360.8	64239.4
A0A3Q4EC24;A0A3Q4EGL4;D3YXC2;Q791T5	Mtch1	Mitochondrial carrier homolog 1 (Fragment);Mitochondrial carrier homolog 1 (Fragment);Mitochondrial carrier homolog 1 (Fragment);Mitochondrial carrier homolog 1	A0A3Q4EC24_MOUSE;A0A3Q4EGL4_MOUSE;D3YXC2_MOUSE;MTCH1_MOUSE	9	10	9	9	10	9	9	10	10	10	10	10	156844	128683	135435	163274	142714	142164	91306.5	106419	52518.7	73125.8	89632.1	96231.7
A0A3Q4EC50;A0A3Q4EGT0;A0A3Q4EII3;Q8JZY2	Commd10	COMM domain-containing protein 10	A0A3Q4EC50_MOUSE;A0A3Q4EGT0_MOUSE;A0A3Q4EII3_MOUSE;COMDA_MOUSE	4	4	4	4	4	4	4	4	4	4	4	4	114921	111955	121936	127720	118001	122358	137614	132926	175441	154500	135044	136951
A0A3Q4EG48;E9Q6T9;Q5M956	Kctd1	BTB/POZ domain-containing protein KCTD1 (Fragment);BTB/POZ domain-containing protein KCTD1;BTB/POZ domain-containing protein KCTD1	A0A3Q4EG48_MOUSE;E9Q6T9_MOUSE;KCTD1_MOUSE	Filtered	Filtered	1	Filtered	Filtered	Filtered	1	1	1	1	1	1	Filtered	Filtered	4669.23	Filtered	Filtered	Filtered	12713.6	21328.6	21139	23354	23163	20120.3
A0A3Q4EG54;A0A3Q4EI24;Q3V156;Q91XL9	Osbpl1a	Oxysterol-binding protein;Oxysterol-binding protein;Oxysterol-binding protein;Oxysterol-binding protein-related protein 1	A0A3Q4EG54_MOUSE;A0A3Q4EI24_MOUSE;Q3V156_MOUSE;OSBL1_MOUSE	4	4	4	4	4	4	4	4	4	4	4	4	79414.8	81433.2	78778.3	84518.7	66013.2	70869.6	32404.1	41958.5	30266.1	36908.4	34617.9	28072.9
A0A3Q4EGC9;Q8VE09	Ttc39c	Tetratricopeptide repeat protein 39C	A0A3Q4EGC9_MOUSE;TT39C_MOUSE	3	3	3	3	3	3	1	2	1	2	2	1	52126.6	33936.9	45821.3	34880.3	50094.7	52433.2	18521.2	23948.1	12806.7	10220.5	3924.71	11501.2
A0A3Q4EGQ6;A0A3Q4EI07;Q62280;Q8BJJ6;Q8BKL1;Q8VHA8	Ss18	Protein SSXT	A0A3Q4EGQ6_MOUSE;A0A3Q4EI07_MOUSE;SSXT_MOUSE;Q8BJJ6_MOUSE;Q8BKL1_MOUSE;Q8VHA8_MOUSE	2	1	1	1	1	1	2	2	2	2	2	2	36023.8	38960.5	41494.2	31700.2	32337.4	35253.4	83454.6	67841.5	102237	96859.8	82987.6	61462.3
A0A3Q4EGQ9;E9QNE9;Q99JP0	Map4k3	Mitogen-activated protein kinase kinase kinase kinase 3	A0A3Q4EGQ9_MOUSE;E9QNE9_MOUSE;M4K3_MOUSE	2	2	2	2	2	2	2	2	2	2	2	2	20850.2	18412.9	24208.9	17807.8	19186.1	17106.3	23842.8	31089.8	16751.4	17453.3	21512.3	25059.1
A0A3Q4EH04;A0A3Q4L335;A0A3Q4L393;Q8BL97	Srsf7	Serine/arginine-rich-splicing factor 7;Serine/arginine-rich-splicing factor 7;Serine/arginine-rich-splicing factor 7;Serine/arginine-rich splicing factor 7	A0A3Q4EH04_MOUSE;A0A3Q4L335_MOUSE;A0A3Q4L393_MOUSE;SRSF7_MOUSE	5	6	6	6	6	6	6	6	7	6	7	6	230325	237381	222635	239106	230942	232352	414883	443685	644502	550411	603605	405018
A0A3Q4L2S1;Q9R061	Nubp2	Cytosolic Fe-S cluster assembly factor NUBP2	A0A3Q4L2S1_MOUSE;NUBP2_MOUSE	6	5	6	5	6	6	6	6	6	6	6	6	58243.1	52764.7	55348.8	56391.6	58210.4	60834.9	78097.6	78336.7	102247	93141.1	89849.5	67527.9
A0A452J888;F6RSE8;Q91ZH7	Abhd3	Phospholipase ABHD3;Phospholipase ABHD3 (Fragment);Phospholipase ABHD3	A0A452J888_MOUSE;F6RSE8_MOUSE;ABHD3_MOUSE	2	2	2	2	2	2	2	2	1	1	2	2	150779	120918	115912	126955	149399	148824	19683	12318.2	22255.1	22493.4	2606.46	15603
A0A452J8C7;Q8K4Q8	Colec12	Collectin-12	A0A452J8C7_MOUSE;COL12_MOUSE	5	3	3	4	2	3	12	12	12	12	12	12	15802.5	11703.4	11986.3	18091.1	21910.1	10098.1	126863	159758	88568.1	112861	148248	164394
A0A494B8Y8;Q91XB7	Yif1a	Protein YIF1A	A0A494B8Y8_MOUSE;YIF1A_MOUSE	5	5	5	5	5	5	5	5	5	5	5	5	20553.9	18092.3	20003.7	20476.6	18219.9	19921.6	22265.5	26494.4	15146.3	18866.1	24010.1	27296.2
A0A494B953;A0A494B9F0;A0A494BAG2;A0A494BAX0;Q8CFI0	Nedd4l	HECT-type E3 ubiquitin transferase;E3 ubiquitin-protein ligase;HECT-type E3 ubiquitin transferase;HECT-type E3 ubiquitin transferase;E3 ubiquitin-protein ligase NEDD4-like	A0A494B953_MOUSE;A0A494B9F0_MOUSE;A0A494BAG2_MOUSE;A0A494BAX0_MOUSE;NED4L_MOUSE	3	3	3	3	3	3	3	3	3	2	2	2	35264.3	38127	54000.2	33074.2	49072.8	47144	29816.8	25854.4	21117.3	17797.6	22013.5	23337.1
A0A494B9B2;A0A494B9H1;Q9EPK6	Sil1	Nucleotide exchange factor SIL1	A0A494B9B2_MOUSE;A0A494B9H1_MOUSE;SIL1_MOUSE	1	Filtered	1	1	1	1	1	1	1	1	1	1	5031.49	Filtered	5085.36	4735.29	5959.76	5761.93	14490.1	17717.6	17290.5	21616.3	23556.2	14104.9
A0A494B9B9;Q8C6I2	Sdhaf2	Succinate dehydrogenase assembly factor 2, mitochondrial;Succinate dehydrogenase assembly factor 2, mitochondrial	A0A494B9B9_MOUSE;SDHF2_MOUSE	2	2	2	2	2	2	1	1	2	2	1	1	60704.9	47607.5	53432.2	57499.5	40966.3	44932	8796.83	10143.6	8681.68	6879.18	11043.7	3738.78
A0A494B9C7;A0A494BBB6;Q9CQ18	Rnaseh2c	Ribonuclease H2 subunit C (Fragment);Ribonuclease H2 subunit C (Fragment);Ribonuclease H2 subunit C	A0A494B9C7_MOUSE;A0A494BBB6_MOUSE;RNH2C_MOUSE	2	2	1	2	2	1	3	3	3	3	3	3	36394.5	25423.8	22890.5	22118.1	18917.4	24411.4	57288.9	59538.3	94519.2	69353.5	68034.6	47315.9
A0A494B9D7;Q8VE10	Naa40	N-alpha-acetyltransferase 40	A0A494B9D7_MOUSE;NAA40_MOUSE	Filtered	1	1	1	1	1	1	1	1	1	1	1	Filtered	49093.4	32232.7	44638.9	27282.7	20004.8	50321.5	86363	48259.8	69031.5	59888.9	58688
A0A494B9G1	Mrpl49	39S ribosomal protein L49, mitochondrial (Fragment)	A0A494B9G1_MOUSE	1	1	1	1	1	1	1	1	1	1	1	1	43085.8	67188.4	35164.5	70293.4	29576.7	50280	18389.7	30088.1	36486.3	35444.1	23325.8	29263.6
A0A494B9J2	Acaa2	3-ketoacyl-CoA thiolase, mitochondrial (Fragment)	A0A494B9J2_MOUSE	2	2	2	2	2	2	2	2	2	2	2	2	166981	129003	172213	174119	131574	147812	56184.1	45216.5	18805.6	27278.3	21324.6	47964.5
A0A494B9L0;Q5RL57;Q9R0L7	Akap8l	A-kinase anchor protein 8-like;A kinase (PRKA) anchor protein 8-like;A-kinase anchor protein 8-like	A0A494B9L0_MOUSE;Q5RL57_MOUSE;AKP8L_MOUSE	1	2	1	1	2	1	2	2	2	2	2	2	4661.51	3900.93	5803.7	1739.24	3865.33	2130.16	7864.26	5658.07	11384.8	11218.7	7456.33	3506.74
A0A494B9P5;A0A494BA70;A0A494BA94;A0A494BBQ2;Q9WV84	Nme4	Nucleoside diphosphate kinase (Fragment);Nucleoside diphosphate kinase (Fragment);Nucleoside diphosphate kinase;Nucleoside diphosphate kinase;Nucleoside diphosphate kinase, mitochondrial	A0A494B9P5_MOUSE;A0A494BA70_MOUSE;A0A494BA94_MOUSE;A0A494BBQ2_MOUSE;NDKM_MOUSE	1	1	1	1	1	1	1	1	1	1	1	1	16891.4	16423.4	22009.9	21090.4	16608.6	22467.9	24614.2	27214.2	37699.8	30957.2	26419.9	32026.9
A0A494B9Q5;Q8CI33	Cwf19l1	CWF19-like protein 1 (Fragment);CWF19-like protein 1	A0A494B9Q5_MOUSE;C19L1_MOUSE	3	3	4	4	4	4	4	4	4	4	4	4	16184.4	15273.4	21790.5	16792	18155.7	16695.4	35054.3	37507.5	33938.2	35475.7	40513.1	30651.5
A0A494B9R1;Q62084	Ppp1r14b	Protein phosphatase 1 regulatory subunit 14B (Fragment);Protein phosphatase 1 regulatory subunit 14B	A0A494B9R1_MOUSE;PP14B_MOUSE	2	2	2	1	1	1	2	2	2	2	2	2	21587.1	22503.5	10366.9	12806.5	21102.2	11672.3	82242.6	95346.9	107785	91679.4	93503.2	55798.2
A0A494B9S0;A0A494BBG2;Q9CQB2	Mcrip2	MAPK-regulated corepressor-interacting protein 2;MAPK-regulated corepressor-interacting protein 2;MAPK regulated corepressor interacting protein 2	A0A494B9S0_MOUSE;A0A494BBG2_MOUSE;MCRI2_MOUSE	3	3	3	3	3	3	3	3	2	3	3	2	48377.6	40337	47758.5	29206.1	39189.4	27513.7	20817.5	9996.1	22729.4	19034.1	12756.6	4834.53
A0A494B9T4;A0A494B9V4;A0A494BAD9;A0A494BAH9;Q91WA4	Cxxc5	CXXC-type zinc finger protein 5 (Fragment);CXXC-type zinc finger protein 5 (Fragment);CXXC-type zinc finger protein 5 (Fragment);CXXC-type zinc finger protein 5 (Fragment);CXXC-type zinc finger protein 5	A0A494B9T4_MOUSE;A0A494B9V4_MOUSE;A0A494BAD9_MOUSE;A0A494BAH9_MOUSE;CXXC5_MOUSE	1	1	1	1	1	1	1	1	1	1	1	1	6255.92	5757.08	4594.74	5484.8	3456.68	5300.56	4750.95	8713.4	4509.36	5587.81	4444.28	4840.8
A0A494B9W4;Q8VE92	Rbm4b	RNA-binding protein 4B (Fragment);RNA-binding protein 4B	A0A494B9W4_MOUSE;RBM4B_MOUSE	1	Filtered	Filtered	Filtered	Filtered	1	1	1	1	1	1	1	3482.46	Filtered	Filtered	Filtered	Filtered	7106.96	15579.2	22730.1	25712.6	21510.3	25447.4	19130.3
A0A494B9X3;E9Q9M1;Q3V1L4	Nt5c2	Cytosolic purine 5'-nucleotidase	A0A494B9X3_MOUSE;E9Q9M1_MOUSE;5NTC_MOUSE	9	9	8	9	9	9	9	9	9	9	9	9	70605.7	53822.1	62269.9	69828.5	59663.7	58515.4	75006.3	81356	52954.6	62380.6	78514.1	70161.4
A0A494B9Y9;E0CXM9;E0CZD9;Q9DB43	Zfpl1	Zinc finger protein-like 1;Zinc finger protein-like 1 (Fragment);Zinc finger protein-like 1 (Fragment);Zinc finger protein-like 1	A0A494B9Y9_MOUSE;E0CXM9_MOUSE;E0CZD9_MOUSE;ZFPL1_MOUSE	2	4	2	2	3	2	4	4	4	4	4	4	4098.46	7334.4	3007.01	2034.5	5689.2	1878.33	14008	10878.4	10752.4	12057.6	10674.9	2837.1
A0A494B9Z0;A0A494BBA8;P62862;Q642K5	Fau	40S ribosomal protein S30	A0A494B9Z0_MOUSE;A0A494BBA8_MOUSE;RS30_MOUSE;Q642K5_MOUSE	3	3	3	3	3	3	3	3	3	3	3	3	247125	347752	264934	169342	247399	248407	303464	359969	658433	389622	338781	218438
A0A494BA07;Q8BUY9	Pggt1b	Geranylgeranyl transferase type-1 subunit beta	A0A494BA07_MOUSE;PGTB1_MOUSE	3	3	3	3	3	3	3	3	3	3	3	3	52950.9	39855.5	47560	46385.6	42172.4	46299.3	71518.5	70958.7	55963.5	53619.8	65871.1	63429
A0A494BA32;Q61586	Gpam	Glycerol-3-phosphate acyltransferase 1, mitochondrial;Glycerol-3-phosphate acyltransferase 1, mitochondrial	A0A494BA32_MOUSE;GPAT1_MOUSE	11	11	11	11	11	11	10	10	9	11	10	11	53214.8	50863.2	46326.7	47635	44330.9	55861.5	22289.2	22957.8	10885	17591.7	13402.1	23827.7
A0A494BA44;Q04207	Rela	Transcription factor p65	A0A494BA44_MOUSE;TF65_MOUSE	11	10	10	11	9	8	16	16	17	17	17	16	38432.1	40327.5	43330	38835.1	38672.2	39568	119375	124446	162328	136639	145239	108928
A0A494BA97;Q62422	Ostf1	Osteoclast-stimulating factor 1	A0A494BA97_MOUSE;OSTF1_MOUSE	10	9	12	10	10	9	17	15	17	17	17	15	59430.9	55611.5	57381.2	53678	59326.4	54000.8	107231	111151	172515	132722	137711	115002
A0A494BAC6;Q8R0Z5	Slc25a28	Mitoferrin-2	A0A494BAC6_MOUSE;MFRN2_MOUSE	1	1	1	1	1	1	1	1	1	1	1	1	27581.2	26162.3	30777.3	28607.2	27402	29420.3	13958.3	13798.9	10012.7	11843.6	11913.6	15933.1
A0A494BAD7;A0A494BBC6;Q920L1	Fads1	Acyl-CoA (8-3)-desaturase	A0A494BAD7_MOUSE;A0A494BBC6_MOUSE;FADS1_MOUSE	1	1	1	1	1	1	1	1	1	1	1	1	49083.5	23968.6	39360.8	27289.3	31585.2	22206.2	83118.9	80636.1	33198.9	68870.1	77128.5	88193.5
A0A494BAG1;O88520	Shoc2	Leucine-rich repeat protein SHOC-2 (Fragment);Leucine-rich repeat protein SHOC-2	A0A494BAG1_MOUSE;SHOC2_MOUSE	3	3	3	3	3	3	3	3	3	3	3	3	70537.5	59923.5	72354.7	54524.8	68113.5	58869.4	64206.6	80720.3	55354.5	63525	87271.8	84160.7
A0A494BAG6;F6ZBR8;G5E8J8;O88286	Wiz	Protein Wiz	A0A494BAG6_MOUSE;F6ZBR8_MOUSE;G5E8J8_MOUSE;WIZ_MOUSE	Filtered	1	1	1	1	Filtered	1	1	1	1	1	1	Filtered	23828.3	14761.6	18190	25425.3	Filtered	45664.5	53603	44937.2	50616	42390.8	48193.2
A0A494BAI5;F6T2S0;P22315;Q544X6	Fech	Ferrochelatase;Ferrochelatase;Ferrochelatase, mitochondrial;Ferrochelatase	A0A494BAI5_MOUSE;F6T2S0_MOUSE;HEMH_MOUSE;Q544X6_MOUSE	18	18	18	18	18	18	19	19	20	20	19	18	119155	90243.8	111057	110374	103035	102480	61613.9	55438.4	71573.9	59522.1	63395.3	56645.3
A0A494BAJ5;A0A494BB58;A0A494BBF1;Q9WU84	Ccs	Superoxide dismutase [Cu-Zn];Copper chaperone for superoxide dismutase;Copper chaperone for superoxide dismutase;Copper chaperone for superoxide dismutase	A0A494BAJ5_MOUSE;A0A494BB58_MOUSE;A0A494BBF1_MOUSE;CCS_MOUSE	5	7	5	5	7	5	6	7	7	6	6	6	132191	121298	126097	122570	114088	124699	74103.5	74671.1	97061.5	73860.5	65546.8	71378.9
A0A494BAK4;A0A494BAW5;F6SLP4;Q9DC16	Ergic1	Endoplasmic reticulum-Golgi intermediate compartment protein 1	A0A494BAK4_MOUSE;A0A494BAW5_MOUSE;F6SLP4_MOUSE;ERGI1_MOUSE	8	8	8	8	8	8	8	8	8	8	8	8	129756	114809	129112	108856	121945	126594	169249	185389	115046	138070	174256	195201
A0A494BAM6;Q99M15	Pstpip2	Proline-serine-threonine phosphatase-interacting protein 2	A0A494BAM6_MOUSE;PPIP2_MOUSE	Filtered	Filtered	Filtered	Filtered	Filtered	Filtered	Filtered	Filtered	1	1	1	1	Filtered	Filtered	Filtered	Filtered	Filtered	Filtered	Filtered	Filtered	20216.8	12943.2	13125.3	9908.02
A0A494BAP2;Q8C4X2	Csnk1g3	Non-specific serine/threonine protein kinase;Casein kinase I isoform gamma-3	A0A494BAP2_MOUSE;KC1G3_MOUSE	3	3	3	3	3	2	2	3	2	3	3	3	31935.3	27110.4	31880.1	32326.9	25432.5	22916.8	16398	18215.4	4821.73	6920.96	10360.4	13726.9
A0A494BAR1;A0A494BBF0;E9Q3N9;G5E8D6;Q9WVJ9	Efemp2	EGF-containing fibulin-like extracellular matrix protein 2	A0A494BAR1_MOUSE;A0A494BBF0_MOUSE;E9Q3N9_MOUSE;G5E8D6_MOUSE;FBLN4_MOUSE	2	2	1	2	3	2	6	6	6	6	6	6	33688.4	21042.3	22483.9	19366.7	22462.8	33980.8	231406	180874	248448	236966	252605	179334
A0A494BAR3;A0A494BAY0;Q8R105	Vps37c	Vacuolar protein sorting-associated protein 37C;Vacuolar protein sorting-associated protein 37C (Fragment);Vacuolar protein sorting-associated protein 37C	A0A494BAR3_MOUSE;A0A494BAY0_MOUSE;VP37C_MOUSE	4	4	4	3	2	4	4	4	4	4	4	4	26263.1	27769.2	21543.1	22389.2	26764.4	30618.5	34191.6	47746.3	75704.8	52884.5	62891.8	43240.2
A0A494BB03;Q9JJE7	Fads3	Fatty acid desaturase 3	A0A494BB03_MOUSE;FADS3_MOUSE	1	1	1	1	1	1	1	1	1	1	1	1	138008	133014	141002	126725	124136	156992	101053	98100.3	51665.4	69926.9	65867.4	111692
A0A494BB04;Q5FWI3	Cemip2	Cell surface hyaluronidase (Fragment);Cell surface hyaluronidase	A0A494BB04_MOUSE;CEIP2_MOUSE	1	2	Filtered	1	2	Filtered	2	2	2	2	2	2	16285.5	4519.64	Filtered	15031.3	12545.9	Filtered	19078.5	20710.5	10305.9	15058.9	18872.7	12357.9
A0A494BB08;Q4QRL3	Ccdc88b	Coiled-coil domain-containing protein 88B (Fragment);Coiled-coil domain-containing protein 88B	A0A494BB08_MOUSE;CC88B_MOUSE	Filtered	Filtered	Filtered	Filtered	Filtered	Filtered	1	1	1	1	1	1	Filtered	Filtered	Filtered	Filtered	Filtered	Filtered	16477.3	9327.08	27300.9	21303.5	16837.4	7994.2
A0A494BB40;O88396	Grpel2	GrpE protein homolog 2, mitochondrial;GrpE protein homolog 2, mitochondrial	A0A494BB40_MOUSE;GRPE2_MOUSE	Filtered	1	Filtered	Filtered	1	Filtered	1	1	1	1	1	1	Filtered	5706.77	Filtered	Filtered	4923.32	Filtered	10752.4	7062.46	21116.1	15924.6	15373	3914.81
A0A494BB49;P13379	Cd5	T-cell surface glycoprotein CD5	A0A494BB49_MOUSE;CD5_MOUSE	Filtered	Filtered	Filtered	Filtered	Filtered	Filtered	1	1	1	1	1	1	Filtered	Filtered	Filtered	Filtered	Filtered	Filtered	14256.8	20821.7	11637	17972.9	22489.3	14791
A0A494BB63;D3YVT2;D3Z479;Q91WE1	Snx15	Sorting nexin-15 (Fragment);Sorting nexin-15 (Fragment);Sorting nexin-15;Sorting nexin-15	A0A494BB63_MOUSE;D3YVT2_MOUSE;D3Z479_MOUSE;SNX15_MOUSE	3	3	3	3	3	3	3	3	3	3	3	3	13985.5	11186.7	16607.6	14269.8	14502.9	15682.6	19930	24298.2	33560.7	28233.9	29576.8	19494.5
A0A494BB75	Wdr26	WD repeat-containing protein 26	A0A494BB75_MOUSE	7	8	5	6	8	7	8	9	9	8	9	8	28423.5	29396.7	30654.4	27560.7	27774	26695.3	50369.2	53134.1	60507.6	56039.7	57559	48766.2
A0A494BB86;P61164	Actr1a	Alpha-centractin	A0A494BB86_MOUSE;ACTZ_MOUSE	4	6	6	5	6	5	6	6	6	6	6	6	116660	119200	101702	107349	103223	102840	156841	163925	166077	157876	178066	150162
A0A494BB95;Q60872	Eif1a	Eukaryotic translation initiation factor 4C;Eukaryotic translation initiation factor 1A	A0A494BB95_MOUSE;IF1A_MOUSE	4	2	2	1	2	2	4	4	4	4	5	5	76487.4	62714.4	60433.5	85077.3	67991.4	79559	109758	134459	205737	128977	107924	89391.1
A0A494BBA2;G3X8R2;Q80VJ2	Sra1	Steroid receptor RNA activator 1 (Fragment);Steroid receptor RNA activator 1 (Fragment);Steroid receptor RNA activator 1	A0A494BBA2_MOUSE;G3X8R2_MOUSE;SRA1_MOUSE	3	3	3	2	3	3	3	3	3	3	3	3	12125.4	15603.8	10894.2	15986.8	9098.32	10665.2	12850.9	18339.1	28412.4	18986.8	21676.5	16120.6
A0A494BBD3;Q9EQC5;R4H4V1;R4H4Y7	Scyl1	N-terminal kinase-like protein (Fragment);N-terminal kinase-like protein;N-terminal kinase-like protein;N-terminal kinase-like protein	A0A494BBD3_MOUSE;SCYL1_MOUSE;R4H4V1_MOUSE;R4H4Y7_MOUSE	3	4	3	4	4	3	4	4	4	4	4	4	35041.5	44887.1	43970.9	33839.4	34462.5	33243.6	50483.3	47048.6	35619.3	40880	41971.4	55236.5
A0A494BBL8;E9QP49	Ehbp1l1	EH domain-binding protein 1-like protein 1 (Fragment);EH domain-binding protein 1-like protein 1	A0A494BBL8_MOUSE;E9QP49_MOUSE	2	2	1	3	2	2	5	5	5	5	5	5	6757.39	5621.94	11174.8	12919.4	4938.31	9845.99	25354.7	23061.5	28322.7	20872.4	31117.4	24020.5
A0A498U6I0;O78196	H2-Eb1	H-2 class II histocompatibility antigen, I-A beta chain (Fragment);H-2 class II histocompatibility antigen, I-A beta chain	A0A498U6I0_MOUSE;O78196_MOUSE	4	3	3	3	4	3	7	7	7	7	7	7	40939.8	39911.9	46820.2	45261.7	42809.2	22544.9	263686	270872	266411	313088	338649	209303
A0A498WGD8;Q8CDN6	Txnl1	Thioredoxin-like protein 1	A0A498WGD8_MOUSE;TXNL1_MOUSE	15	14	14	14	15	14	16	16	16	16	16	16	163465	149432	165593	157828	156841	150214	229132	226454	287985	254465	234485	211128
A0A498WGE8;E9Q1U2;Q91YE8	Synpo2	Synaptopodin-2	A0A498WGE8_MOUSE;E9Q1U2_MOUSE;SYNP2_MOUSE	4	4	5	7	7	7	8	8	7	8	8	8	12883.8	12671.5	10711.2	13401.3	11601	12680.4	29399.5	27690.7	31312.2	31386.1	36102.1	29638.2
A0A498WGK2;Q8BP47	Nars;NARS1	Asparagine--tRNA ligase;Asparagine--tRNA ligase, cytoplasmic	A0A498WGK2_MOUSE;SYNC_MOUSE	25	26	22	25	26	25	25	26	26	26	26	26	112628	106437	109405	106629	113147	102166	157751	171851	136570	161065	190833	153261
A0A498WGK6;Q9ET30	Tm9sf3	Transmembrane 9 superfamily member;Transmembrane 9 superfamily member 3	A0A498WGK6_MOUSE;TM9S3_MOUSE	12	13	12	13	13	14	14	14	15	14	15	14	87868.5	76493.5	83286.9	88017.7	75325.6	80933	98759.2	105936	60278.5	76683.7	88807.1	102887
A0A498WGT1;Q91W63	Nmrk1	Nicotinamide riboside kinase 1	A0A498WGT1_MOUSE;NRK1_MOUSE	3	4	3	3	4	3	4	4	4	4	3	4	38731.3	55190.1	56708.4	50972.6	39853.2	51964.2	37192	34502	22150.4	36036.8	21179.2	28540.4
A0A571BD95;A0A5F8MP95;Q9ES00	Ube4b	Ubiquitin conjugation factor E4 B	A0A571BD95_MOUSE;A0A5F8MP95_MOUSE;UBE4B_MOUSE	4	5	5	5	4	5	5	5	5	5	5	5	46478.4	38079	37095.2	39077.5	43450.9	41787.8	69225.3	68558.2	39216.3	50640.3	65155.9	72018.6
A0A571BDG0;B1AQX9;Q9QWI6	Srcin1	SRC kinase-signaling inhibitor 1;SRC kinase-signaling inhibitor 1;SRC kinase signaling inhibitor 1	A0A571BDG0_MOUSE;B1AQX9_MOUSE;SRCN1_MOUSE	4	4	4	4	4	4	4	4	4	4	4	4	8021.32	7938.46	9342.93	9143.35	7167.09	8795.65	5953.31	7200.5	6294.26	6336.02	5151.82	4185.05
A0A571BDL1;D3Z108;D3Z5X7;E9QN77;Q9JMG3	Tmub1	Transmembrane and ubiquitin-like domain-containing protein 1;Transmembrane and ubiquitin-like domain-containing protein 1 (Fragment);Transmembrane and ubiquitin-like domain-containing protein 1 (Fragment);Transmembrane and ubiquitin-like domain-containing protein 1;Transmembrane and ubiquitin-like domain-containing protein 1	A0A571BDL1_MOUSE;D3Z108_MOUSE;D3Z5X7_MOUSE;E9QN77_MOUSE;TMUB1_MOUSE	2	2	2	2	2	2	2	2	2	2	2	2	78762.4	74243.1	82138.5	82641	77921.9	83692.3	71161.5	87525.1	38269	55171.2	56043.8	76611.9
A0A571BDL4	Gnas	Guanine nucleotide-binding protein G(s) subunit alpha isoforms short	A0A571BDL4_MOUSE	Filtered	1	1	1	1	1	1	1	1	1	1	1	Filtered	821617	3.03439e+06	2.71278e+06	2.78671e+06	2569867	742172	654424	798250	814035	657359	884856
A0A571BDP7;D3YZ86;Q8VDV3	Rab3il1	Guanine nucleotide exchange factor for Rab-3A	A0A571BDP7_MOUSE;D3YZ86_MOUSE;R3GEF_MOUSE	1	3	1	1	1	Filtered	4	4	4	4	4	4	28851.7	17209	21755.6	17205.3	46795.1	Filtered	80344.2	56020	106106	80140.9	79968.8	56848.3
A0A571BEC9;O88492	Plin4	Perilipin-4	A0A571BEC9_MOUSE;PLIN4_MOUSE	6	5	4	4	2	5	6	5	6	6	6	6	41711.1	18927.7	15132	17533.6	4409.78	53271.5	36933.9	12454.7	61241	80258.2	22910.3	52659.7
A0A571BEE9;A0A7P0A164	Iqcf3	IQ domain-containing protein F3	A0A571BEE9_MOUSE;A0A7P0A164_MOUSE	2	2	2	2	2	2	2	2	2	2	2	2	1.05563e+06	999788	1.09967e+06	973396	1047152	1.00988e+06	1.19152e+06	1187591	1.60278e+06	1.21449e+06	1280281	1.15873e+06
A0A571BEF4;A0A571BET4;A0A571BGG1;Q91X43	Sh3d19	SH3 domain-containing protein 19	A0A571BEF4_MOUSE;A0A571BET4_MOUSE;A0A571BGG1_MOUSE;SH319_MOUSE	2	3	3	3	3	3	5	5	5	5	5	4	14780.3	14235.9	12706.6	13313.7	10898.8	13348.8	26441.8	28787	40800	33742	35663.1	29371.1
A0A571BEG7;Q63ZW7	Patj	InaD-like protein	A0A571BEG7_MOUSE;INADL_MOUSE	13	13	13	12	13	12	13	13	13	12	12	12	72845.7	59156.4	67857.7	63120.6	64473.3	60373.7	32898	35834.2	38383.9	37110.3	29320.3	30901.5
A0A571BEH9;G5E8P2;P97433	Arhgef28	Rho guanine nucleotide exchange factor 28	A0A571BEH9_MOUSE;G5E8P2_MOUSE;ARG28_MOUSE	2	3	3	2	3	3	3	3	3	3	3	3	38040.1	16048.7	15706.3	22605.5	18405.4	19178.5	21324.9	23755.2	14963.2	19722.7	19825.5	17884.1
A0A571BEI3;P63094;Q6R0H7	Gnas	Guanine nucleotide-binding protein G(s) subunit alpha isoforms short;Guanine nucleotide-binding protein G(s) subunit alpha isoforms short;Guanine nucleotide-binding protein G(s) subunit alpha isoforms XLas	A0A571BEI3_MOUSE;GNAS2_MOUSE;GNAS1_MOUSE	13	14	14	14	14	14	14	13	14	15	15	13	198036	163761	184652	188828	190449	169561	166585	178623	145150	141234	201679	164234
A0A571BEI5;Q7TSZ8	Nacc1	Nucleus accumbens-associated protein 1 (Fragment);Nucleus accumbens-associated protein 1	A0A571BEI5_MOUSE;NACC1_MOUSE	2	3	1	2	3	2	3	3	3	3	2	3	15025.8	16968.1	12681.2	19072.8	15593.9	16477.6	29549.1	34758.9	28056	26565	40673.5	18176.3
A0A571BEV2	Gm8251	Predicted gene 8251	A0A571BEV2_MOUSE	1	1	1	1	1	1	1	1	1	1	1	1	667726	1.41144e+06	611446	395011	808068	594498	766286	960696	1.5437e+06	970722	878679	505062
A0A571BF46;A0A571BF58;A2AQB2	Neb	Nebulin	A0A571BF46_MOUSE;A0A571BF58_MOUSE;A2AQB2_MOUSE	2	2	2	2	2	2	2	2	2	2	2	2	118700	137566	145640	93013.8	120418	108985	97088.3	106451	61412.7	83497.3	62878.9	69863.9
A0A571BF69	Mgam	Maltase-glucoamylase	A0A571BF69_MOUSE	15	15	15	15	15	15	13	13	12	11	11	12	134538	120182	137377	131146	123875	122293	32566.4	35868	26792.7	27960.3	15207.6	34410.8
A0A571BFA7;Q148V8	Fam83h	Protein FAM83H	A0A571BFA7_MOUSE;FA83H_MOUSE	8	5	6	4	5	6	9	9	9	9	9	9	21451.6	21184.5	26465.2	26264	21245.1	22786.9	38120.2	47811.8	36009.3	34409.1	45565.5	38640.7
A0A571BG24;A0A5F8MPN3;D3YU22;D3YU59;D3Z589;Q3UH68	Limch1	LIM and calponin homology domains-containing protein 1;LIM and calponin homology domains-containing protein 1;LIM and calponin homology domains-containing protein 1;LIM and calponin homology domains-containing protein 1 (Fragment);LIM and calponin homology domains-containing protein 1;LIM and calponin homology domains-containing protein 1	A0A571BG24_MOUSE;A0A5F8MPN3_MOUSE;D3YU22_MOUSE;D3YU59_MOUSE;D3Z589_MOUSE;LIMC1_MOUSE	4	3	3	3	4	2	3	4	4	3	3	3	28945.9	29744.3	29894.8	28709.3	32098.8	27440.1	31737.5	29936.8	38096	31313.8	33407.5	23918.7
A0A571BG59;A0A5F8MPH8;O35452	Tnxb	Tenascin XB;Tenascin XB;Tenascin X	A0A571BG59_MOUSE;A0A5F8MPH8_MOUSE;O35452_MOUSE	26	26	25	26	26	26	31	31	33	32	32	30	20714.2	20705.6	21462.9	19954.5	19246.2	24489	35000.5	19022.7	62615.4	37147.5	66383.2	34764.8
A0A571BGD8	Ppp1r12b	Protein phosphatase 1 regulatory subunit 12B	A0A571BGD8_MOUSE	3	3	3	3	3	3	3	3	4	3	4	3	56061.6	51051.9	54933.6	53038.7	49580	65584.4	82857.5	78952.4	91309.1	108753	99401.5	97424.4
A0A589P973;Q8CH77	Nav1	Neuron navigator 1	A0A589P973_MOUSE;NAV1_MOUSE	1	1	1	1	2	1	2	3	2	3	3	2	2739.36	3972.96	3411.62	1726.02	4785.03	3784.96	20336.2	16034.5	18186.8	18719.9	17706.9	23451.1
A0A5F8MP91;A0A5F8MQ23;P28700;P28704;Q3TWJ1;Q6LC96;Q8VCR0	Rxra;Rxra;Rxra;Rxrb;Rxrb;Rxra;Rxrb	Retinoic acid receptor RXR-alpha (Fragment);Retinoic acid receptor RXR-alpha;Retinoic acid receptor RXR-alpha;Retinoic acid receptor RXR-beta;Retinoic acid receptor RXR-beta;RXR alpha 2;Retinoic acid receptor RXR-beta	A0A5F8MP91_MOUSE;A0A5F8MQ23_MOUSE;RXRA_MOUSE;RXRB_MOUSE;Q3TWJ1_MOUSE;Q6LC96_MOUSE;Q8VCR0_MOUSE	2	2	2	2	2	2	2	2	2	2	2	2	23462.5	20557.5	18790.1	16909.8	16959	17938.8	21378.8	29446.5	23430.3	24361.1	28759.7	23259.6
A0A5F8MP96;P28661	Septin4	Septin-4	A0A5F8MP96_MOUSE;SEPT4_MOUSE	7	11	8	8	9	7	12	11	12	12	12	11	34146.7	37820.3	38070.1	44342.7	41477.2	37056.1	95450.3	104579	131686	112928	119146	85174.8
A0A5F8MPB5;Q61739	Itga6	Integrin alpha-6	A0A5F8MPB5_MOUSE;ITA6_MOUSE	38	38	39	36	39	36	41	41	41	42	42	38	89222.5	94629	93498.2	102580	89525.9	94298.1	99518.7	98888.5	78329.2	85100.8	132571	98327.4
A0A5F8MPF0;A2AH75;Q60575	Kif1b	Kinesin-like protein KIF1B	A0A5F8MPF0_MOUSE;A2AH75_MOUSE;KIF1B_MOUSE	1	1	2	2	2	2	2	2	2	2	2	2	16326.4	25199.3	19959.5	22387	50299.9	44775	23138.5	24948.2	19584.8	17871.9	20946.1	22739.3
A0A5F8MPF3;A0A5F8MPN4;A0A5F8MPU7;Q8CJ19	Mical3	F-actin monooxygenase;F-actin monooxygenase;F-actin monooxygenase;[F-actin]-monooxygenase MICAL3	A0A5F8MPF3_MOUSE;A0A5F8MPN4_MOUSE;A0A5F8MPU7_MOUSE;MICA3_MOUSE	4	4	4	4	4	4	5	5	4	5	5	5	14262.7	17139.7	15181.8	13839.2	15269.2	13945.6	26630	34800.2	27090.5	25417.3	28138.6	30003.2
A0A5F8MPF6;A0A5F8MPH6;Q6P9R4	Arhgef18	Rho guanine nucleotide exchange factor 18	A0A5F8MPF6_MOUSE;A0A5F8MPH6_MOUSE;ARHGI_MOUSE	4	4	4	4	4	4	4	4	4	4	4	4	33854.1	28990.6	26460.2	29521.8	29920.6	25479.4	30967.1	30647.2	22635.3	26483.3	31090.5	25615.3
A0A5F8MPH5;A0A5F8MPX2	Sytl2	Synaptotagmin-like protein 2	A0A5F8MPH5_MOUSE;A0A5F8MPX2_MOUSE	2	1	1	1	2	1	5	5	5	5	5	5	6170.45	4164.15	3174.4	6172.34	6510.74	4844.52	31243.4	31254.2	37573.3	37571	42940.6	25316.4
A0A5F8MPK9;Q9EP69	Sacm1l	Phosphatidylinositol-3-phosphatase SAC1	A0A5F8MPK9_MOUSE;SAC1_MOUSE	27	28	25	24	27	25	29	28	28	26	29	25	107625	93924.3	105430	104836	95382.9	106649	95992.2	103826	58143.7	70566.2	90539.8	98316.4
A0A5F8MPN1;E9Q8I9	Fry	Protein furry homolog	A0A5F8MPN1_MOUSE;FRY_MOUSE	1	1	1	1	1	1	1	1	1	1	1	1	15198.2	19400.3	15104.9	18034.9	17897.8	17394.8	28207.7	38556.3	14129.3	22149.8	27022.2	37822.3
A0A5F8MPN7;B8ZXI1;Z4YJE9	Qtrt2	Queuine tRNA-ribosyltransferase accessory subunit 2	A0A5F8MPN7_MOUSE;QTRT2_MOUSE;Z4YJE9_MOUSE	2	3	2	3	3	3	3	3	3	3	3	3	14911.9	13003.5	20869.9	15659.1	15787.4	17424.1	25033.8	31653.7	16630.6	25318.9	25603	24685.4
A0A5F8MPP0;F6S200;F7C583;Q3UX37	Plekhg1	Pleckstrin homology domain-containing, family G (with RhoGef domain) member 1;Pleckstrin homology domain-containing, family G (with RhoGef domain) member 1 (Fragment);Pleckstrin homology domain-containing, family G (with RhoGef domain) member 1 (Fragment);Pleckstrin homology domain-containing, family G (with RhoGef domain) member 1	A0A5F8MPP0_MOUSE;F6S200_MOUSE;F7C583_MOUSE;Q3UX37_MOUSE	Filtered	1	Filtered	Filtered	1	Filtered	1	1	1	1	1	1	Filtered	2827.22	Filtered	Filtered	1895.87	Filtered	7396.29	7287.75	13075.9	13061.3	16900.4	4435.47
A0A5F8MPP4;P57080	Usp25	Ubiquitin carboxyl-terminal hydrolase 25	A0A5F8MPP4_MOUSE;UBP25_MOUSE	2	1	2	1	2	2	2	2	2	2	2	2	9967.23	11588.4	13487.4	12520.5	14375.2	12068.4	25628.2	26233.6	19121.4	23467.4	27264.7	24519.7
A0A5F8MPP7;A2AAY5	Sh3pxd2b	SH3 and PX domain-containing protein 2B	A0A5F8MPP7_MOUSE;SPD2B_MOUSE	4	3	3	3	4	2	9	9	9	9	9	9	14510.3	10688.8	12024.6	12141.9	10817.4	11550.4	72783.1	70532.9	88773.7	68245.3	87859	72754
A0A5F8MPQ8;E9PUI5;E9PUK3;Q8K012	Fnbp1l	Formin-binding protein 1-like	A0A5F8MPQ8_MOUSE;E9PUI5_MOUSE;E9PUK3_MOUSE;FBP1L_MOUSE	11	11	11	11	10	9	11	11	11	11	11	11	43855	45939.8	49948.3	47531.6	47339.8	46665.2	58727.8	55267.6	76135.8	64722.3	72136.1	54350.5
A0A5F8MPR4;Q4U4S6	Xirp2	Xin actin-binding repeat-containing protein 2	A0A5F8MPR4_MOUSE;XIRP2_MOUSE	1	1	1	1	1	1	1	1	1	1	1	1	62156.8	50427.2	67904.1	97985.9	72176.4	62367.5	85620.1	107513	56239.7	81576.9	81622.1	91008.2
A0A5F8MPS7;P24638	Acp2	Lysosomal acid phosphatase	A0A5F8MPS7_MOUSE;PPAL_MOUSE	5	5	5	6	4	6	7	7	7	7	7	6	28562.4	27646.3	25368.1	28665.7	27258.5	27733.7	81254.3	97566.7	76873.8	75844	103962	76101.1
A0A5F8MPT6;E9QMC1	Cgn	Cingulin	A0A5F8MPT6_MOUSE;E9QMC1_MOUSE	22	20	18	19	21	19	24	25	26	25	24	24	29337.4	26789.2	29016.2	30535.5	33313.1	24477.9	56408	66024	75496.6	59107.6	65301.6	46275.3
A0A5F8MPW1;P11859;Q3UTR7	Agt	Angiotensin 1-10;Angiotensinogen;Angiotensin 1-10	A0A5F8MPW1_MOUSE;ANGT_MOUSE;Q3UTR7_MOUSE	4	6	5	5	5	5	6	6	6	6	6	6	27843.4	30743	29848.1	40948.6	34640.5	39821.3	68752.7	64282.5	61251.3	59725.7	81881.3	88063.7
A0A5F8MPW8;Q3U9D6;Q8R313	Exoc6	Exocyst complex component;Exocyst complex component;Exocyst complex component 6	A0A5F8MPW8_MOUSE;Q3U9D6_MOUSE;EXOC6_MOUSE	5	6	6	4	6	4	6	6	6	6	6	5	34048.4	33387.5	34891.5	34041.9	32798.1	30435.8	34055.4	42257.5	23924.5	23582.5	31671.9	23722.7
A0A5F8MPX7;E9Q7G6;Q8VC70	Rbms2	RNA-binding motif, single-stranded-interacting protein 2;RNA-binding motif, single-stranded-interacting protein 2;RNA-binding motif, single-stranded-interacting protein 2	A0A5F8MPX7_MOUSE;E9Q7G6_MOUSE;RBMS2_MOUSE	3	2	2	2	3	2	4	4	4	4	4	4	2797.99	4595.98	4419.42	2153.1	2490.4	3902.1	11369.9	10340.2	15773.9	14060.3	12053.8	9535.53
A0A5F8MPX8;Q921E6	Eed	Polycomb protein EED	A0A5F8MPX8_MOUSE;EED_MOUSE	1	1	1	Filtered	1	Filtered	1	1	2	1	2	1	5100.96	3908.66	3216.15	Filtered	4013.59	Filtered	15485.5	18372.6	13682.5	17336.6	18675.8	14375.6
A0A5F8MPY3;P34152	Ptk2	Non-specific protein-tyrosine kinase;Focal adhesion kinase 1	A0A5F8MPY3_MOUSE;FAK1_MOUSE	10	8	11	11	10	10	12	12	11	11	12	12	60600.8	56231.8	61693.6	59269.7	56928.1	57552.8	94437.3	97225.9	55811.9	71678.5	86896	80468.8
A0A5F8MPZ2;E9Q7C9;Q5UE59;Q7TNF4;Q8CD76	Klc1	Kinesin light chain	A0A5F8MPZ2_MOUSE;E9Q7C9_MOUSE;Q5UE59_MOUSE;Q7TNF4_MOUSE;Q8CD76_MOUSE	15	17	14	15	17	15	20	20	20	20	20	20	34176.6	41768.3	38623.2	38505.2	41236	38035.3	85240.8	83553.7	116660	96249.7	103136	82882.5
A0A5F8MQ05;D3Z6Q9;S4R270	Bin2	Bridging integrator 2	A0A5F8MQ05_MOUSE;BIN2_MOUSE;S4R270_MOUSE	7	6	8	10	9	9	14	14	14	14	14	14	36952.4	32955.4	37006.2	36280.1	35390.2	37995.7	110762	102925	173732	129534	135318	111240
A0A5F8MQ33;D3YUG5;D3YUI2;Q8K4J6	Mrtfa	Myocardin-related transcription factor A;Myocardin-related transcription factor A (Fragment);Myocardin-related transcription factor A;Myocardin-related transcription factor A	A0A5F8MQ33_MOUSE;D3YUG5_MOUSE;D3YUI2_MOUSE;MRTFA_MOUSE	Filtered	Filtered	1	Filtered	Filtered	Filtered	2	2	2	2	2	2	Filtered	Filtered	NaN	Filtered	Filtered	Filtered	6680.59	10487.8	12051.1	8500.54	8466.68	6079.96
A0A5H1ZRK8;P01837	Igkc	Immunoglobulin kappa constant (Fragment);Immunoglobulin kappa constant	A0A5H1ZRK8_MOUSE;IGKC_MOUSE	3	4	4	3	4	3	5	4	5	5	5	5	34841	32422.9	48824.3	47704.6	47947.1	33420.7	133076	143219	133888	152998	287749	170085
A0A5H1ZRL3	Nelfb	Negative elongation factor B	A0A5H1ZRL3_MOUSE	6	5	5	4	6	4	6	6	6	6	6	6	44014.3	45092.7	45153.1	47254.9	45589.8	48251	82777.4	102473	53863.7	65476.2	75629.7	87405.9
A0A5H1ZRL7;P70399	Trp53bp1;Tp53bp1	Transformation-related protein 53-binding protein 1;TP53-binding protein 1	A0A5H1ZRL7_MOUSE;TP53B_MOUSE	8	11	8	8	10	8	13	12	13	12	13	12	10483.8	9999.48	11776.4	10028.8	11539.6	8931.28	35421.5	38671.7	41080.2	41158.9	37310.5	29299.2
A0A5K1VVS7;Q99KD5	Unc45a	Protein unc-45 homolog A	A0A5K1VVS7_MOUSE;UN45A_MOUSE	12	13	12	12	12	12	13	13	13	13	13	13	23361.9	27568	24576.7	29129.9	28545.1	27387.6	47532.5	53953.7	27001.1	34955.3	48732.5	52535.1
A0A668KLB7	Clic5	Chloride intracellular channel protein	A0A668KLB7_MOUSE	20	19	20	18	20	19	15	18	18	17	15	17	106659	101028	106121	107203	91815.9	107441	50509.9	51675	46605.4	48575.5	46107	45508.1
A0A668KLC0;Q9JKF6	Nectin1	Nectin-1	A0A668KLC0_MOUSE;NECT1_MOUSE	1	1	1	1	1	1	1	1	1	1	1	1	71822.5	71786.4	80795.8	83700.5	63595	72499.4	63248.1	62178.6	72149.5	59763.9	51380.2	79971.7
A0A668KLD1;D3Z0B7;D3Z0T3;Q9DCK3	Tspan4	Tetraspanin-4;Tetraspanin-4 (Fragment);Tetraspanin-4 (Fragment);Tetraspanin-4	A0A668KLD1_MOUSE;D3Z0B7_MOUSE;D3Z0T3_MOUSE;TSN4_MOUSE	1	Filtered	1	Filtered	1	Filtered	1	1	1	1	1	1	13541.4	Filtered	19289.1	Filtered	20709.6	Filtered	53436.8	30300.8	57900.3	44165.4	49685.5	54644.5
A0A668KLU7;E9QKA2;G3UY24;G5E8P8;O08580;Q61539	Esrra;Esrrb;Esrra;Esrrb;Esrra;Esrrb	Steroid hormone receptor ERR1;Steroid hormone receptor ERR2;Steroid hormone receptor ERR1;Steroid hormone receptor ERR2;Steroid hormone receptor ERR1;Steroid hormone receptor ERR2	A0A668KLU7_MOUSE;E9QKA2_MOUSE;G3UY24_MOUSE;G5E8P8_MOUSE;ERR1_MOUSE;ERR2_MOUSE	1	1	1	1	1	1	1	1	1	1	1	1	67768.4	90979.4	75711.1	84616.8	74881.4	85799.4	43164.6	51857.4	29907.8	45410.3	48050.2	48080.7
A0A668KLV1;E0CY16;E9PYN1;Q8R5M8	Cadm1	Cell adhesion molecule 1	A0A668KLV1_MOUSE;E0CY16_MOUSE;E9PYN1_MOUSE;CADM1_MOUSE	1	1	1	1	1	1	1	1	1	1	1	1	214897	123871	155801	146021	163102	163023	195415	215344	95226.1	135811	132500	184106
A0A668KM61	Slc4a4	Anion exchange protein	A0A668KM61_MOUSE	1	1	1	1	1	1	1	1	Filtered	1	Filtered	1	99578.9	78062.9	87060.4	101640	82765.9	98963.7	3451.18	4834.1	Filtered	6557.27	Filtered	9819.44
A0A6I8MWY5;A0A6I8MX07;E9PUQ5;Q921M4;Z4YJU8	Golga2	Golgin subfamily A member 2	A0A6I8MWY5_MOUSE;A0A6I8MX07_MOUSE;E9PUQ5_MOUSE;GOGA2_MOUSE;Z4YJU8_MOUSE	14	14	13	13	14	14	15	14	15	14	14	14	33539.4	30168.9	34505.9	32166.7	34703.5	34109.1	37338.1	37477	55588	48587.4	47855.4	38341.6
A0A6I8MWZ8;P47802;Q8R5C0	Mtx1	Metaxin-1;Metaxin-1;Metaxin	A0A6I8MWZ8_MOUSE;MTX1_MOUSE;Q8R5C0_MOUSE	18	18	18	18	18	18	18	18	18	18	17	18	200545	172834	206279	205661	188419	188274	84185	87412.3	48159.8	60548.1	61069.9	86065.6
A0A6I8MX06	Gm10033	Predicted gene 10033	A0A6I8MX06_MOUSE	1	1	1	1	1	1	1	1	1	1	1	1	76754.9	36610.7	40432.2	84542.2	47695.7	52462.6	191119	236008	58282.8	156073	141240	219042
A0A6I8MX08;F6R1B7;Q5SNZ0;Z4YLP6	Ccdc88a	Girdin;Girdin (Fragment);Girdin;Girdin (Fragment)	A0A6I8MX08_MOUSE;F6R1B7_MOUSE;GRDN_MOUSE;Z4YLP6_MOUSE	1	1	1	Filtered	Filtered	1	1	1	1	1	1	1	4579.28	3312.57	4624.42	Filtered	Filtered	3744.46	11076.6	10358.5	13554.9	10151.4	10940.8	8892.83
A0A6I8MX18;Q8CJG1	Ago1	Protein argonaute-1	A0A6I8MX18_MOUSE;AGO1_MOUSE	3	2	3	2	2	3	4	4	4	4	4	3	33043.5	29556.1	28062.8	30578.8	29174.1	26283.6	60104.3	65463.8	38294.8	42100.1	57905.7	54718.5
A0A6I8MX27;P16125	Ldhb	L-lactate dehydrogenase;L-lactate dehydrogenase B chain	A0A6I8MX27_MOUSE;LDHB_MOUSE	40	37	36	37	39	37	39	41	40	41	39	38	613745	554109	629448	642459	592812	595754	560112	608942	525116	592576	634625	559093
A0A6Q6RCM4;G3UX13;G3UX33;G3UXB6;Q8BHY8	Snx14	Sorting nexin-14	A0A6Q6RCM4_MOUSE;G3UX13_MOUSE;G3UX33_MOUSE;G3UXB6_MOUSE;SNX14_MOUSE	1	1	1	1	1	1	1	1	1	1	1	1	24883.9	23982.7	23571.2	27763.2	23817	24422.3	29880.8	43465.8	15819.2	24277.4	32317.6	38526.7
A0A7N4FLU7;P28028	Braf	Serine/threonine-protein kinase B-raf (Fragment);Serine/threonine-protein kinase B-raf	A0A7N4FLU7_MOUSE;BRAF_MOUSE	2	2	2	1	1	2	2	2	2	2	2	2	31533.4	24462.8	29009.6	31320.4	26723.7	27792.7	32526.8	32320.5	23650.1	28263.2	31202.6	35120.4
A0A7N9VR83;Q8BTV1	Tusc3	Tumor suppressor candidate 3	A0A7N9VR83_MOUSE;TUSC3_MOUSE	1	Filtered	1	1	1	Filtered	1	1	1	1	1	1	20184.3	Filtered	8194.54	14721.4	10901.2	Filtered	61722.6	69724.8	41662.1	48698.1	63866.5	65482.5
A0A7N9VR94	Ahnak2	AHNAK nucleoprotein 2	A0A7N9VR94_MOUSE	4	6	2	4	4	4	12	11	12	13	13	13	12504.9	18228.4	9505.92	15811.8	11423.5	24777.4	189583	130645	311178	277083	280862	355348
A0A7N9VRC4;Q8R0W0	;Eppk1	Uncharacterized protein;Epiplakin	A0A7N9VRC4_MOUSE;EPIPL_MOUSE	1	Filtered	Filtered	Filtered	Filtered	Filtered	4	4	4	4	4	4	1336.08	Filtered	Filtered	Filtered	Filtered	Filtered	34911.7	47204.4	28885.6	39709.8	46056.3	37919.9
A0A7N9VS33;Q66GT5	Ptpmt1	Phosphatidylglycerophosphatase and protein-tyrosine phosphatase 1	A0A7N9VS33_MOUSE;PTPM1_MOUSE	5	5	5	5	5	5	5	4	4	5	5	5	92998	85933.2	82008.1	90120.4	67048.4	96183.4	51490.6	46231.9	42698.4	44985.1	55176.8	65032.4
A0A7N9VS49	Nadk2	NAD(+) kinase (Fragment)	A0A7N9VS49_MOUSE	1	1	1	1	1	1	1	Filtered	1	1	1	1	141192	90354.2	131144	102399	108465	96423.4	24929	Filtered	14023.8	28376.9	39277	33332.3
A0A803YV45;O88575	Slc6a20b	Sodium- and chloride-dependent transporter XTRP3B	A0A803YV45_MOUSE;S620B_MOUSE	7	7	7	7	7	7	7	7	5	7	5	7	182952	161198	190024	178782	162004	163152	36641.3	36149.4	14275.2	29572.1	32280.3	34807.2
A0JNU3	Aspg	60 kDa lysophospholipase	LPP60_MOUSE	3	3	3	3	3	3	1	1	2	3	1	1	108430	94932.6	113590	108013	105158	107615	14339.3	7933.6	2959.77	12100.9	34451.8	6866.59
A0JNY3;Q8BUV3	Gphn	Molybdopterin molybdenumtransferase;Gephyrin	A0JNY3_MOUSE;GEPH_MOUSE	12	15	14	13	16	13	14	15	16	14	15	12	79212.7	82411.2	80250.4	89288	72679.9	89192.2	42471.5	42375.4	49995.8	53895.9	47535	42055.7
A0PJK7;Q8VHF2	Cdhr5	Cadherin-related family member 5	A0PJK7_MOUSE;CDHR5_MOUSE	7	7	7	7	7	7	7	7	6	7	5	6	165018	136973	183193	162293	141196	157360	52810.5	31319.7	22655.3	36893.1	23833.9	54350.8
A1BN54	Actn1	Alpha actinin 1a	A1BN54_MOUSE	1	2	1	3	3	2	3	3	3	3	3	3	17920.7	23401.8	14473.5	17220.8	19065.5	13615.8	101422	108695	164310	144073	239694	80977.2
A1L314;E9QN37	Mpeg1	Macrophage-expressed gene 1 protein	MPEG1_MOUSE;E9QN37_MOUSE	Filtered	Filtered	1	Filtered	1	Filtered	6	6	7	7	7	6	Filtered	Filtered	19595.5	Filtered	14280.9	Filtered	81176.6	82962.8	77140.5	72197.3	112533	85706
A1L3P4	Slc9a6	Sodium/hydrogen exchanger	A1L3P4_MOUSE	3	2	3	3	2	3	3	3	3	3	3	3	42414	42701.7	44893.7	44717.1	48296	41992.2	31551.7	31936.1	23582.7	25235.9	27934.9	31739.5
A1L3S7;Q8VHR5	Gatad2b	Gatad2b protein;Transcriptional repressor p66-beta	A1L3S7_MOUSE;P66B_MOUSE	8	7	8	7	8	7	10	10	10	10	10	9	38770.1	33706.8	41570.4	31388.9	36868.6	36914.8	74293.1	78493	94510.4	85262.6	90620.2	71834.7
A2A432;E9PXY1	Cul4b	Cullin-4B	CUL4B_MOUSE;E9PXY1_MOUSE	6	5	7	7	7	7	7	7	6	6	7	7	37476.3	34848.3	38940.8	40506.5	33511.5	39422	47700.7	58419.6	27341.4	40255.4	44364.2	54034
A2A468;Q05BA5	Ncoa3	Nuclear receptor coactivator	A2A468_MOUSE;Q05BA5_MOUSE	1	1	1	2	2	1	2	2	1	2	2	2	20326.4	16910.3	22675	20675.6	14898.4	17387.8	39772.4	36539	50268.8	43552.1	21115.1	30902.6
A2A482;A2A483;A2A484;A2A485;E9Q8D1;Q3U1M7;Q3UH28	Zmynd8	Zinc finger, MYND-type-containing 8;Zinc finger, MYND-type-containing 8;Zinc finger, MYND-type-containing 8;Zinc finger, MYND-type-containing 8;Zinc finger, MYND-type-containing 8;Zinc finger, MYND-type-containing 8;Zinc finger, MYND-type-containing 8	A2A482_MOUSE;A2A483_MOUSE;A2A484_MOUSE;A2A485_MOUSE;E9Q8D1_MOUSE;Q3U1M7_MOUSE;Q3UH28_MOUSE	1	2	2	2	2	2	4	4	4	4	4	3	11615.8	16481.5	15277.3	12950.7	14925.8	13845.6	21514.8	28960.4	26164.6	26732.6	27826.4	25118.8
A2A4A6;Q62077	Plcg1	1-phosphatidylinositol 4,5-bisphosphate phosphodiesterase gamma;1-phosphatidylinositol 4,5-bisphosphate phosphodiesterase gamma-1	A2A4A6_MOUSE;PLCG1_MOUSE	6	3	5	5	3	5	4	6	6	6	5	6	18284.6	12684.8	19422.2	15632.3	21310	13014.9	36814.2	43564.1	24339.3	24483	32776	36014.6
A2A4N5;A2A4N7;A2A4N8;F6S397;K3W4P1;P97432;Q05BC8	Nbr1	Next to BRCA1 gene 1 protein;Next to BRCA1 gene 1 protein;Next to BRCA1 gene 1 protein;Next to BRCA1 gene 1 protein (Fragment);Next to BRCA1 gene 1 protein;Next to BRCA1 gene 1 protein;Nbr1 protein	A2A4N5_MOUSE;A2A4N7_MOUSE;A2A4N8_MOUSE;F6S397_MOUSE;K3W4P1_MOUSE;NBR1_MOUSE;Q05BC8_MOUSE	1	1	1	1	1	1	1	1	1	1	1	1	14926.5	12197	17915.4	14331	14516.4	14324.3	13646.6	12541.5	16448.8	16324.5	13124.4	12106.7
A2A4U9;Q91Y63	Slc13a3	Solute carrier family 13 member 3	A2A4U9_MOUSE;S13A3_MOUSE	6	5	5	6	6	5	4	3	4	3	2	4	423407	347900	421754	470431	396362	427914	62991	45248.7	43604	31105.4	4355.15	75977.2
A2A513;P02535	Krt10	Keratin, type I cytoskeletal 10;Keratin, type I cytoskeletal 10	A2A513_MOUSE;K1C10_MOUSE	3	4	1	Filtered	6	1	6	4	6	4	5	3	26212.6	16595.6	10667.5	Filtered	400561	6251.2	300671	33290.6	66507.5	36348.6	21163.7	13100.5
A2A520;E9Q7P0;K3W4R0;Q69Z23	Dnah17	Dynein axonemal heavy chain 17	A2A520_MOUSE;E9Q7P0_MOUSE;K3W4R0_MOUSE;DYH17_MOUSE	1	1	1	1	1	1	1	1	1	1	1	1	41117.4	46207.8	36654.1	53643.4	37685.8	44706.5	127907	195114	345524	260451	273815	176144
A2A533;A2A536;Q9CZV8	Fbxl20	F-box/LRR-repeat protein 20 (Fragment);F-box/LRR-repeat protein 20 (Fragment);F-box/LRR-repeat protein 20	A2A533_MOUSE;A2A536_MOUSE;FXL20_MOUSE	1	1	1	1	1	1	2	2	2	2	2	2	33736.8	29670.8	38961	26214.5	34232.8	30071.8	43642.5	49746.1	23795.6	28640.7	46077.7	41673.9
A2A547;P84099	Rpl19	Ribosomal protein L19;60S ribosomal protein L19	A2A547_MOUSE;RL19_MOUSE	5	7	4	5	5	5	6	7	7	7	7	4	123785	244384	107757	60886.5	104154	127672	77611.9	136114	236782	95107.4	69599.4	63606.2
A2A5A3;Q5GMG7;Q5GMG8;Q5GMG9;Q5GMH1;Q8VCX2	Slc35c2	Solute carrier family 35 member C2 (Fragment);Solute carrier family 35 member C2 (Fragment);Solute carrier family 35 member C2 (Fragment);Solute carrier family 35 member C2 (Fragment);Solute carrier family 35 member C2 (Fragment);Solute carrier family 35 member C2	A2A5A3_MOUSE;Q5GMG7_MOUSE;Q5GMG8_MOUSE;Q5GMG9_MOUSE;Q5GMH1_MOUSE;S35C2_MOUSE	1	1	Filtered	1	1	1	1	1	1	1	1	1	9707.92	13104.5	Filtered	14263.2	7245.34	15748.4	19534.3	28635.2	14283.8	19148.7	17457	28800.2
A2A5K2;P55065	Pltp	Phospholipid transfer protein	A2A5K2_MOUSE;PLTP_MOUSE	1	2	1	2	2	1	4	4	4	4	4	4	8228.94	28658.2	9991.55	24778.8	21183.7	17893.1	102549	114025	94207.9	100386	136437	166934
A2A5R2	Arfgef2	Brefeldin A-inhibited guanine nucleotide-exchange protein 2	BIG2_MOUSE	18	17	14	16	16	17	18	18	17	16	18	18	58057.6	52421.3	61481.2	60669.7	55963.9	56815.5	48892.4	60107.8	29238.1	39946.6	48001.3	58306.4
A2A5R6;Q8R151	Znfx1	NFX1-type zinc finger-containing protein 1	A2A5R6_MOUSE;ZNFX1_MOUSE	4	4	3	4	4	4	5	5	5	5	5	5	15583.5	17184.1	12866.8	16702.8	14967.8	16033.3	25298.5	27266.6	15433.7	15543.9	20219.2	22140.8
A2A5R8;Q9DBE7	Stau1	Double-stranded RNA-binding protein Staufen homolog 1	A2A5R8_MOUSE;Q9DBE7_MOUSE	10	7	9	8	8	8	10	10	10	10	10	10	48816	51605.1	43371.9	43867.5	36379.5	49338.9	65901.4	70918	79607.9	70096.5	60817.8	66304.2
A2A6A1	Gpatch8	G patch domain-containing protein 8	GPTC8_MOUSE	3	3	2	3	3	3	4	4	4	4	4	4	10014.2	10419.2	11282.6	8324.07	9106.56	8181.48	16077.2	18366.5	21848.9	17933.3	20828.7	16685.7
A2A6J7	Lsp1	Lymphocyte-specific protein 1	A2A6J7_MOUSE	1	1	Filtered	1	Filtered	1	1	1	1	1	1	1	709205	558122	Filtered	96496.1	Filtered	652898	172347	117767	189932	137542	110285	45363
A2A6P4	Fam104a	Family with sequence similarity 104, member A	A2A6P4_MOUSE	1	1	1	1	1	1	1	1	1	1	1	1	2508.25	11038.3	2954.63	2399.29	5791.44	2695.21	16294.5	17878.9	32080.6	24040.8	24015	11771.4
A2A6Q5;Q8R568	Cdc27	Cell division cycle protein 27 homolog;Cell division cycle 27 homolog (S. cerevisiae)	CDC27_MOUSE;Q8R568_MOUSE	1	1	1	Filtered	1	Filtered	1	Filtered	1	1	1	1	16133.5	10381.6	14361.2	Filtered	7755.07	Filtered	16872.9	Filtered	6525.53	14940.2	22812.1	15082
A2A6T1	Cdr2l	Cerebellar degeneration-related protein 2-like	CDR2L_MOUSE	Filtered	Filtered	Filtered	Filtered	Filtered	Filtered	2	1	2	2	2	2	Filtered	Filtered	Filtered	Filtered	Filtered	Filtered	21442	16793.3	32219.3	24854.8	28535.9	32280.1
A2A6T4;Q8R035	Mrpl58	Peptidyl-tRNA hydrolase ICT1, mitochondrial;Peptidyl-tRNA hydrolase ICT1, mitochondrial	A2A6T4_MOUSE;ICT1_MOUSE	4	4	4	4	4	4	4	4	4	4	4	3	99693.3	87026	91703.3	78548.4	80396.4	87375	44090.5	49359.8	42589.6	37230.9	34754.8	36902.7
A2A6U3;Q80UG5	Septin9	Septin-9	A2A6U3_MOUSE;SEPT9_MOUSE	28	28	26	25	31	25	34	34	37	35	36	32	68101.1	66304.4	71560.1	74073.3	72641.1	67304.2	200508	218527	239473	222857	271146	208164
A2A791;F6VYE2	Zmym4	Zinc finger MYM-type protein 4;Zinc finger MYM-type protein 4 (Fragment)	ZMYM4_MOUSE;F6VYE2_MOUSE	1	1	1	1	1	1	1	1	1	1	1	1	2365.9	1574.62	2378.92	1741.64	1769.5	2400.26	4483.81	5292.7	4630.72	4486.84	4580.5	3969.65
A2A7A7;Q8CFX1	H6pd	GDH/6PGL endoplasmic bifunctional protein	A2A7A7_MOUSE;G6PE_MOUSE	36	39	35	34	37	36	45	45	45	46	46	46	108754	96437.3	100823	109247	104638	105068	294243	306766	185566	220546	319679	280492
A2A7F7;F6Z4F8;F7BGN3;Q9WU20	Mthfr	Methylenetetrahydrofolate reductase;Methylenetetrahydrofolate reductase (Fragment);Methylenetetrahydrofolate reductase (Fragment);Methylenetetrahydrofolate reductase	A2A7F7_MOUSE;F6Z4F8_MOUSE;F7BGN3_MOUSE;MTHR_MOUSE	1	1	1	2	1	2	2	2	2	2	2	2	13910.5	13959.5	13656.2	17393.7	14441.3	13973.8	31530.6	35836	16374.9	24271.2	27375.7	34058.7
A2A7Q5;A6PW84;Q3V1T4	P3h1	Procollagen-proline 3-dioxygenase;Procollagen-proline 3-dioxygenase;Prolyl 3-hydroxylase 1	A2A7Q5_MOUSE;A6PW84_MOUSE;P3H1_MOUSE	4	5	3	4	6	4	12	12	13	13	13	11	15596.2	16551.8	12622.5	20038	19413.9	18390.5	95783.1	80348.7	119495	116217	117590	109308
A2A7S8	Kiaa1522	Uncharacterized protein KIAA1522	K1522_MOUSE	3	4	4	3	4	3	3	4	4	4	4	4	28250.7	23329.7	22502.5	28717.3	23595.2	14821.4	19461.6	28772.8	36676.4	33993.9	26278.3	20577.3
A2A7W1;Q6SJQ5	Cd300ld4;Cd300ld3	CD300 molecule-like family member D4;CMRF35-like molecule 3	A2A7W1_MOUSE;CLM3_MOUSE	Filtered	Filtered	Filtered	Filtered	Filtered	Filtered	1	1	1	1	1	1	Filtered	Filtered	Filtered	Filtered	Filtered	Filtered	39583.8	31568.3	48028.6	28386.8	48492.4	50124.2
A2A841;P48193	Epb41	Band 4.1;Protein 4.1	A2A841_MOUSE;EPB41_MOUSE	20	19	21	20	20	18	21	21	22	19	22	21	137711	116976	147870	139277	131925	133680	57923.6	54874.7	43643.9	46101.8	52666.9	60162
A2A848	Acox1	Peroxisomal acyl-coenzyme A oxidase 1 (Fragment)	A2A848_MOUSE	4	4	4	4	4	4	3	3	3	4	3	3	175395	110831	122311	189075	123331	134044	36955.7	25638.5	28943.2	32669.6	11904.3	37580.1
A2A863;A2A864	Itgb4	Integrin beta-4;Integrin beta	ITB4_MOUSE;A2A864_MOUSE	7	4	4	6	4	6	17	17	16	17	17	17	11060.5	14633.4	7043.17	8850.11	9520.27	8757.83	60968.1	58504.5	48702	57031.4	83924.7	53644.2
A2A8L5	Ptprf	Receptor-type tyrosine-protein phosphatase F	PTPRF_MOUSE	21	21	20	19	22	18	22	21	21	22	22	21	48179.6	48698.9	51442.8	47678.4	48660.8	48667.4	38516	38515.3	41895.7	39124.9	41546.8	36478.2
A2A8R0;A8Y5G5	Zfyve9	Zinc finger FYVE domain-containing protein	A2A8R0_MOUSE;A8Y5G5_MOUSE	Filtered	Filtered	Filtered	Filtered	Filtered	Filtered	1	Filtered	1	1	1	Filtered	Filtered	Filtered	Filtered	Filtered	Filtered	Filtered	654.853	Filtered	1583.6	1181.42	1601.19	Filtered
A2A8U2	Tmem201	Transmembrane protein 201	TM201_MOUSE	4	4	3	3	4	3	4	4	4	4	4	4	25367.2	25222.7	29663.1	25196	25994.9	22107.7	34523.4	43079.2	14661.8	21905.6	34086.8	31331.8
A2A8V8;A2A8V9;E9PUK6;E9QKA4;Q52KI8	Srrm1	Serine/arginine repetitive matrix protein 1	A2A8V8_MOUSE;A2A8V9_MOUSE;E9PUK6_MOUSE;E9QKA4_MOUSE;SRRM1_MOUSE	6	8	6	6	7	6	9	9	10	8	9	9	40435.8	39049	43552.7	41006.3	35838.6	43494.6	72172.5	76277.7	107065	91367.7	95214.2	70914.7
A2A8Z1;E9PXZ2;F6UHR6	Osbpl9	Oxysterol-binding protein-related protein 9;Oxysterol-binding protein;Oxysterol-binding protein	OSBL9_MOUSE;E9PXZ2_MOUSE;F6UHR6_MOUSE	15	14	15	14	15	15	17	17	18	18	17	14	35471.1	33523.1	37982	31473	31940.8	30007.6	34555.9	31667.4	32720	30416.2	36746.7	30318.9
A2A930;A2A931;A2A933;A2A934;A2A935	Prdm16	Histone-lysine N-methyltransferase PRDM16	A2A930_MOUSE;A2A931_MOUSE;A2A933_MOUSE;A2A934_MOUSE;PRD16_MOUSE	2	2	2	2	2	2	2	2	2	2	2	2	3.02025e+06	2.81602e+06	3.2266e+06	3.05763e+06	2.85395e+06	3.37982e+06	3.59234e+06	3.77776e+06	3.23233e+06	3528193	3579044	4.28809e+06
A2A977;O88833	Cyp4a10	Cytochrome P450 4A10	A2A977_MOUSE;CP4AA_MOUSE	10	12	12	12	12	12	8	10	7	7	5	10	208228	168753	185828	202831	154502	226171	41415	40229.9	9188.14	22204.3	5536.99	44004.7
A2A997;Q8K182	C8a	Complement component C8 alpha chain	A2A997_MOUSE;CO8A_MOUSE	8	9	7	7	8	8	15	12	19	18	18	16	34453.6	28766.9	33956.6	41511.4	42932.1	42608	70947	34427.7	84682.1	74633.8	116156	88872.6
A2A9I0;O35166	Gosr2	Golgi SNAP receptor complex member 2	A2A9I0_MOUSE;GOSR2_MOUSE	2	3	3	3	3	3	3	2	2	2	3	3	78486.7	213186	58764.7	69072.7	96068.4	323317	104572	44530.4	45481.6	33476	138361	81263.4
A2A9P6;P24788	Cdk11b	Cyclin-dependent kinase 11B	A2A9P6_MOUSE;CD11B_MOUSE	6	8	7	7	6	7	9	10	10	10	10	9	19666.1	20309	21651.3	19350	23394.8	18788.2	46906.3	53208.5	77977.6	61081.3	59555.1	42739.1
A2A9P8;Q8R516	Mib2	E3 ubiquitin-protein ligase MIB2 (Fragment);E3 ubiquitin-protein ligase MIB2	A2A9P8_MOUSE;MIB2_MOUSE	1	1	1	1	1	1	1	1	1	1	1	1	6949.54	15991.4	19527.5	18328.1	11131.4	15380.5	20977.3	26159.3	22304.8	26568.1	26809.8	24789.5
A2A9Q2;A6PWC3;Q8BHG1	Nrd1;Nrd1;Nrdc	Nardilysin, N-arginine dibasic convertase, NRD convertase 1;Nardilysin, N-arginine dibasic convertase, NRD convertase 1;Nardilysin	A2A9Q2_MOUSE;A6PWC3_MOUSE;NRDC_MOUSE	21	22	20	22	20	21	24	24	23	24	23	23	52088.4	47023.7	52053.3	53058.9	45835.3	51173.7	68684.3	69958.1	33845.6	45440.1	56039.5	71317.2
A2A9W3;Q3UBZ5	Mif4gd	MIF4G domain-containing protein	A2A9W3_MOUSE;MI4GD_MOUSE	2	2	1	2	2	1	1	2	2	2	2	2	75825.9	73657.3	64076.4	68588.1	73367.4	56965.4	84486.8	78527.5	91383.8	92170.1	104091	79657.8
A2A9Z1;A2A9Z2	Dmd	Dystrophin	A2A9Z1_MOUSE;A2A9Z2_MOUSE	8	8	8	8	9	9	9	9	9	9	9	8	50671.7	40202.3	50929.1	42556.4	46073.2	44607.3	48511.5	43429.2	35995.4	40277.4	44351.4	41042.3
A2AA85;Q6NXN1	Szrd1	SUZ domain-containing protein 1 (Fragment);SUZ domain-containing protein 1	A2AA85_MOUSE;SZRD1_MOUSE	2	2	2	2	2	2	2	2	2	2	2	2	40252.8	35251.4	44587.1	35382.4	36053.2	28059.7	50653.8	56417.4	74661	59924.1	66899	48864.4
A2AAE1;A2AB97;F6RPM4;F6YAT5	Kiaa1109;4932438A13Rik;4932438A13Rik;4932438A13Rik	Transmembrane protein KIAA1109;RIKEN cDNA 4932438A13 gene (Fragment);RIKEN cDNA 4932438A13 gene (Fragment);RIKEN cDNA 4932438A13 gene (Fragment)	K1109_MOUSE;A2AB97_MOUSE;F6RPM4_MOUSE;F6YAT5_MOUSE	Filtered	Filtered	1	1	1	Filtered	1	1	Filtered	1	1	1	Filtered	Filtered	1617.97	958.721	927.936	Filtered	1677.87	1587.75	Filtered	825.257	1303.66	1317.89
A2AAN0;O35250	Exoc7	Exocyst complex component 7	A2AAN0_MOUSE;EXOC7_MOUSE	22	23	23	23	25	22	26	25	25	25	27	24	47848.1	42486.1	47774.6	46727.3	43715.4	45941.4	58693.7	64457.3	64468.1	58231.8	65984.2	54490.2
A2AB59	Arhgap27	Rho GTPase-activating protein 27	RHG27_MOUSE	3	5	4	4	3	4	5	5	5	5	5	5	24770.7	24323.6	26731.1	25478.3	25448.6	23720	29960.9	35877.3	35062.1	36376.1	31886.9	33858.9
A2ABV5;A2BDN7	Med14	Mediator of RNA polymerase II transcription subunit 14	MED14_MOUSE;A2BDN7_MOUSE	1	1	Filtered	1	1	Filtered	1	1	1	1	1	1	2618.26	3657.96	Filtered	4595.31	3365.25	Filtered	6844.29	11880.1	4208.58	10627.2	9151.48	11475.4
A2ABY3;Q922E4	Pcyt2	CTP:phosphoethanolamine cytidylyltransferase;Ethanolamine-phosphate cytidylyltransferase	A2ABY3_MOUSE;PCY2_MOUSE	7	7	7	7	7	7	6	7	7	6	7	6	101733	85442.3	103836	103263	95219.1	95994	40195.9	36811.9	43740.4	43244.6	32792.4	36766.2
A2AC81;E9PZ58;P97355	Sms	Spermine synthase (Fragment);Spermine synthase;Spermine synthase	A2AC81_MOUSE;E9PZ58_MOUSE;SPSY_MOUSE	1	1	1	1	1	1	1	1	1	1	1	1	39570	46684.8	32362.4	49465.4	33938.8	49718.4	12834.9	28452.6	12355.6	16338.7	12628.5	15176.7
A2AC95;Q99PT9	Kif19a;Kif19	Kinesin-like protein (Fragment);Kinesin-like protein KIF19	A2AC95_MOUSE;KIF19_MOUSE	1	1	1	1	Filtered	1	1	1	1	1	1	1	4.16226e+06	2.65601e+06	3967397	5.3044e+06	Filtered	4.04323e+06	6930445	1.82735e+06	5898809	5699361	8.36976e+06	7142558
A2ACC6;E9Q0J2;F8WHN4;Q8BQZ4	Ralgapb	Ral GTPase-activating protein subunit beta	A2ACC6_MOUSE;E9Q0J2_MOUSE;F8WHN4_MOUSE;RLGPB_MOUSE	6	6	6	6	6	5	6	6	6	6	6	6	63392.7	62226.1	59749.7	67597.8	59478.2	76664.3	63193	71438	31844.5	43039.1	47016.6	56320.9
A2ACG7;Q9DBG6	Rpn2	Dolichyl-diphosphooligosaccharide--protein glycosyltransferase subunit 2	A2ACG7_MOUSE;RPN2_MOUSE	22	22	21	22	22	21	23	23	23	23	22	22	291303	286716	285590	288385	269529	298334	336761	360739	191297	254814	303867	377778
A2ACH6;P82347	Sgcd	Delta-sarcoglycan	A2ACH6_MOUSE;SGCD_MOUSE	Filtered	1	1	Filtered	1	1	1	Filtered	1	1	1	1	Filtered	30511.1	21284.2	Filtered	9625.61	32977.5	38414.8	Filtered	16033.4	45210.6	34438.7	38424.7
A2ACM0;Q8K4Q0	Rptor	Regulatory-associated protein of mTOR	A2ACM0_MOUSE;RPTOR_MOUSE	4	4	4	4	4	4	4	4	4	4	4	4	40989.9	33389	37259.9	37318.3	36460.8	38717.7	49480.8	48889.5	20923.7	27700.5	34202.6	46016.7
A2ACV6;E1U8D0	Soga1	Protein SOGA1	A2ACV6_MOUSE;SOGA1_MOUSE	1	1	1	Filtered	1	Filtered	2	2	2	2	2	1	1725.29	1862.57	2337.68	Filtered	1633.97	Filtered	10160.4	8335.12	11875	10318.7	4589.53	5439.52
A2AD03;Q9QXG2	Chm	Rab proteins geranylgeranyltransferase component A;Rab proteins geranylgeranyltransferase component A 1	A2AD03_MOUSE;RAE1_MOUSE	2	2	1	1	2	2	2	2	2	2	2	2	18780	22175.3	17814.9	17489.4	15970.9	20149.7	16296.5	18046.6	13522.5	15849.7	17406.9	17046.6
A2AD84;Q99JT2	Stk26	Serine/threonine-protein kinase 26	A2AD84_MOUSE;STK26_MOUSE	Filtered	Filtered	Filtered	Filtered	Filtered	Filtered	1	1	1	1	1	1	Filtered	Filtered	Filtered	Filtered	Filtered	Filtered	19395.1	19574.1	20269	32076.7	30604.3	16461.1
A2AD97;Q9DBV4	Mxra8	Matrix remodeling-associated protein 8 (Fragment);Matrix remodeling-associated protein 8	A2AD97_MOUSE;MXRA8_MOUSE	3	2	3	3	3	3	7	7	7	7	7	7	17300.3	31333	28911.1	30059.9	25939.5	23051	118005	112778	78692.2	96123.9	94944.5	122055
A2ADA6;Q6NXL5	Acap3	ArfGAP with coiled-coil, ankyrin repeat and PH domains 3;ArfGAP with coiled-coil, ankyrin repeat and PH domains 3	A2ADA6_MOUSE;Q6NXL5_MOUSE	1	1	1	1	Filtered	1	1	1	1	1	1	1	25575.5	14324.8	22733.6	31905.6	Filtered	32349.4	6928.52	6261.2	4693.68	8994.18	7903.98	10716.1
A2ADH1;Q9CQY5	Magt1	Dolichyl-diphosphooligosaccharide--protein glycosyltransferase subunit MAGT1;Magnesium transporter protein 1	A2ADH1_MOUSE;MAGT1_MOUSE	7	7	7	7	8	7	8	8	8	8	8	8	67931.8	60837.5	64973.8	64751.6	59700.3	68349.9	54362.8	57842.6	31313.7	43933	52568.7	54188.4
A2ADR8;Q8R3G1	Ppp1r8	Nuclear inhibitor of protein phosphatase 1	A2ADR8_MOUSE;PP1R8_MOUSE	6	6	6	5	7	6	10	9	10	10	10	9	30897.2	30794	30805.8	28413.3	30005.3	29180.9	51671.2	58622.8	76611.6	63186.5	68693.4	50290
A2ADY9	Ddi2	Protein DDI1 homolog 2	DDI2_MOUSE	15	15	15	14	15	15	15	15	15	15	15	15	68070.7	77188.3	79160.4	77456.5	68496.7	72588.6	116089	119191	152542	138412	140695	115682
A2AE27;Q9DBT5	Ampd2	AMP deaminase;AMP deaminase 2	A2AE27_MOUSE;AMPD2_MOUSE	8	10	9	8	9	8	11	11	11	11	11	11	30841.1	28235.9	33751.2	33554.2	34861.8	29447.3	84465.6	88654.2	63380	70559.5	91141.1	87694.4
A2AEM2;Q99LI2	Clcc1	Chloride channel CLIC-like protein 1	A2AEM2_MOUSE;CLCC1_MOUSE	6	7	6	6	6	6	7	6	7	7	7	6	61486.6	57099.8	61543	57494.9	54920.6	58572.9	56095.4	53299.4	31262.5	39549.2	44656.6	55848.1
A2AEW8;A2AEW9;Q8VD04	Gripap1	GRIP1-associated protein 1	A2AEW8_MOUSE;A2AEW9_MOUSE;GRAP1_MOUSE	13	13	11	12	14	12	14	14	14	14	14	14	37449.9	34782.3	42913.1	42221.9	36939.3	37662.5	45398.3	40750.1	57003.2	46910.3	50358.7	39964.7
A2AEX6;A2AEX8;P97447	Fhl1	Four and a half LIM domains protein 1	A2AEX6_MOUSE;A2AEX8_MOUSE;FHL1_MOUSE	15	15	11	13	16	12	16	16	16	16	16	15	95134.7	219794	63935.4	60848.7	214688	89887.3	207685	166933	292922	249916	253191	186984
A2AF33	Tmsb15b1	Thymosin beta	A2AF33_MOUSE	1	2	1	1	2	1	2	2	2	2	2	2	33916.3	44603.6	41316.9	38081	49276.7	42421.6	66358.4	58659.4	97594.4	74389.2	80659.1	30113.5
A2AF81;F6S1R2;Q8N9S3	Ahsa2	Activator of 90 kDa heat shock protein ATPase homolog 2 (Fragment);Activator of 90 kDa heat shock protein ATPase homolog 2 (Fragment);Activator of 90 kDa heat shock protein ATPase homolog 2	A2AF81_MOUSE;F6S1R2_MOUSE;AHSA2_MOUSE	1	1	1	1	1	1	1	1	1	1	1	1	55400.4	47943.6	46858.8	46762.8	52721.5	53075.3	41084.9	42421.4	38367.1	42389.6	43355.8	45764.9
A2AFF6;O35638	Stag2	Cohesin subunit SA-2	A2AFF6_MOUSE;STAG2_MOUSE	1	3	2	2	2	2	4	4	3	4	4	3	11830.7	16495.9	18206.7	36860.6	10329.7	7124.54	17481.7	22874.4	13882.4	13095.1	22272.2	24819.4
A2AFG7;A2AFG8;Q6PGJ3	L1cam	Neural cell adhesion molecule L1;Neural cell adhesion molecule L1;L1 cell adhesion molecule	A2AFG7_MOUSE;A2AFG8_MOUSE;Q6PGJ3_MOUSE	5	6	5	5	5	5	5	6	6	6	6	6	47242.8	43653.3	46283.4	46949.7	52690.7	43495.9	38208.6	46155.2	33492.6	38992.8	39751.8	39140.8
A2AFJ1;Q60973	Rbbp7	Histone-binding protein RBBP7	A2AFJ1_MOUSE;RBBP7_MOUSE	15	16	12	12	15	14	20	20	20	20	19	20	58456.6	59719	58329	58400.8	56485.7	60466.4	127792	144805	207629	156052	176365	125343
A2AFQ0;Q7TMY8	Huwe1	HECT-type E3 ubiquitin transferase;E3 ubiquitin-protein ligase HUWE1	A2AFQ0_MOUSE;HUWE1_MOUSE	36	35	37	36	38	34	41	38	38	40	41	41	33841.4	32054.7	35978.7	36148	33074.9	34824.1	49400.6	60293.9	26541.4	35016.1	45995.4	50700.6
A2AG06	Meioc	Meiosis-specific coiled-coil domain-containing protein MEIOC	MEIOC_MOUSE	1	1	1	1	1	1	1	1	1	1	1	1	117428	154440	143681	136487	128667	124542	160099	155883	100851	80393.2	152244	163030
A2AG68;Q64430	Atp7a	P-type Cu(+) transporter;Copper-transporting ATPase 1	A2AG68_MOUSE;ATP7A_MOUSE	2	2	2	2	2	2	2	3	3	3	2	2	27541.5	28618.7	26943.4	24031.5	24973.8	21250.9	15555	19481.8	8752.69	12614.1	15139.4	20748.8
A2AGS2;P70236	Map2k6	Dual-specificity mitogen-activated protein kinase kinase 6;Dual specificity mitogen-activated protein kinase kinase 6	A2AGS2_MOUSE;MP2K6_MOUSE	3	4	4	3	4	4	5	3	3	4	5	4	70292.1	69696.6	80381.9	71664.3	68189.4	73661.7	45773.4	47710.8	35257.1	39441.9	51772.1	52984.7
A2AH25;Q5FWK3	Arhgap1	Rho GTPase-activating protein 1	A2AH25_MOUSE;RHG01_MOUSE	21	21	20	24	22	23	23	26	26	26	25	24	83417.5	77412.9	83172.1	93976.3	78737.7	85537.9	141280	158792	129653	134579	165497	153268
A2AHG0	Lzts3	Leucine zipper putative tumor suppressor 3	LZTS3_MOUSE	2	2	2	2	2	2	Filtered	Filtered	Filtered	Filtered	1	Filtered	4454.68	2805.97	1869.92	2716.32	5444.97	2879.57	Filtered	Filtered	Filtered	Filtered	2357.03	Filtered
A2AHX9;Q64373;Q9QWX2	Bcl2l1	Apoptosis regulator Bcl-X (Fragment);Bcl-2-like protein 1;Apoptosis regulator Bcl-X (Fragment)	A2AHX9_MOUSE;B2CL1_MOUSE;Q9QWX2_MOUSE	4	3	4	4	4	3	4	4	4	4	4	4	77935.8	70294.2	83278.4	77952.8	73293.6	75349.2	63760.4	69597.9	40974.9	46966.9	49463.9	62302.1
A2AI08	Tprn	Taperin	TPRN_MOUSE	6	7	6	6	6	6	8	7	8	8	8	7	50951.4	45736.9	53378.7	47971.4	48835.4	46158.4	54490.5	50709.9	63984.2	61308.2	45415.4	50391.1
A2AI40;O88708	Orc4	Origin recognition complex subunit 4 (Fragment);Origin recognition complex subunit 4	A2AI40_MOUSE;ORC4_MOUSE	Filtered	Filtered	Filtered	Filtered	Filtered	1	1	1	1	1	1	1	Filtered	Filtered	Filtered	Filtered	Filtered	1081.33	4825.54	6298.06	4307.92	4591.47	6190.47	7421.3
A2AI52;Q80U87	Usp8	Ubiquitin carboxyl-terminal hydrolase 8	A2AI52_MOUSE;UBP8_MOUSE	10	10	10	9	10	9	9	9	10	10	10	10	51206.5	48534.9	51087.6	49259.2	44755.8	53332.4	49645.7	59025	37959.9	42261.3	47678.9	52168.2
A2AIG3;E9Q1M5;P70428;V9GX32	Ext2	Exostosin-2 (Fragment);Exostosin-2;Exostosin-2;Exostosin-2	A2AIG3_MOUSE;E9Q1M5_MOUSE;EXT2_MOUSE;V9GX32_MOUSE	Filtered	1	1	1	1	1	2	2	2	2	1	1	Filtered	10958.9	20696.5	8821.8	18848	16502.9	31619.5	40734.6	25468.4	28644.7	43632.7	46928.8
A2AIL4	Ndufaf6	NADH dehydrogenase (ubiquinone) complex I, assembly factor 6	NDUF6_MOUSE	3	3	3	3	3	3	2	2	1	1	1	1	53281.8	42342.2	51728.4	49430.7	49974	47472.8	8701.46	4936.1	19199.5	11254.4	16989.4	16871
A2AIM4	Tpm2	Tropomyosin beta chain	A2AIM4_MOUSE	9	10	9	10	9	9	10	11	12	11	12	11	146916	134043	152977	165333	155946	178749	389814	291551	416186	398456	419889	454598
A2AIU6;A2AIU7;Q00288	Pax8	Paired box protein Pax-8 (Fragment);Paired box protein Pax-8 (Fragment);Paired box protein Pax-8	A2AIU6_MOUSE;A2AIU7_MOUSE;PAX8_MOUSE	2	4	3	4	3	3	4	4	4	4	4	4	19661.8	16078.2	19943.8	15320.6	18487.3	14072.2	30019.3	29831.6	34434.3	34209.1	27689.9	26867.9
A2AJ15	Man1b1	Endoplasmic reticulum mannosyl-oligosaccharide 1,2-alpha-mannosidase	MA1B1_MOUSE	1	Filtered	1	2	Filtered	1	2	2	2	2	2	2	9798.95	Filtered	19216.5	8230	Filtered	18345.9	35952.8	38011.5	18149.5	29163.6	34784.5	38766.1
A2AJ72;Q3TIX6	Fubp3	Far upstream element (FUSE)-binding protein 3	A2AJ72_MOUSE;Q3TIX6_MOUSE	23	23	21	22	21	23	23	24	24	24	24	24	54344.3	55261.1	59269.4	53780.2	53698.8	56186.1	98071.3	102415	128960	115851	112685	99268.3
A2AJH3;F7APP3;O70311	Nmt2	Glycylpeptide N-tetradecanoyltransferase;Glycylpeptide N-tetradecanoyltransferase;Glycylpeptide N-tetradecanoyltransferase 2	A2AJH3_MOUSE;F7APP3_MOUSE;NMT2_MOUSE	3	3	3	3	3	3	3	3	3	3	3	3	34140.3	32517.6	33094.3	39013.6	35276.7	40696.7	69689	80947.6	52491	58957.6	72754.6	61437.9
A2AJI0	Map7d1	MAP7 domain-containing protein 1	MA7D1_MOUSE	2	5	2	2	4	4	6	7	7	7	7	6	7554.02	9086.11	10295.1	7120.67	6678.63	5695.27	35754.2	28923	50446.2	36370.4	37822.8	19827.6
A2AJL3	Fggy	FGGY carbohydrate kinase domain-containing protein	FGGY_MOUSE	18	17	17	17	17	16	16	17	14	17	15	17	99260.7	103712	116060	112774	100733	105681	40549.7	40026.2	23012	31362.8	23620.6	38044.5
A2AJP9;A2AJQ0;A8Y5Q0;Q3UV70	Pdp1	[Pyruvate dehydrogenase [acetyl-transferring]]-phosphatase 1, mitochondrial;[Pyruvate dehydrogenase [acetyl-transferring]]-phosphatase 1, mitochondrial;[Pyruvate dehydrogenase [acetyl-transferring]]-phosphatase 1, mitochondrial;[Pyruvate dehydrogenase [acetyl-transferring]]-phosphatase 1, mitochondrial	A2AJP9_MOUSE;A2AJQ0_MOUSE;A8Y5Q0_MOUSE;PDP1_MOUSE	6	5	5	6	6	5	6	6	6	6	6	6	15480.4	13511.4	15523.7	14241.4	17766.6	11912.8	16169.7	19088.6	16877.5	16653	24307.3	18877.2
A2AJW4	Ppp1r3d	Protein phosphatase 1 regulatory subunit	A2AJW4_MOUSE	Filtered	Filtered	Filtered	Filtered	Filtered	Filtered	Filtered	Filtered	1	1	1	Filtered	Filtered	Filtered	Filtered	Filtered	Filtered	Filtered	Filtered	Filtered	8169.4	1863.34	1112.56	Filtered
A2AJY2;O35206	Col15a1	Collagen alpha-1(XV) chain	A2AJY2_MOUSE;COFA1_MOUSE	22	20	21	20	22	19	22	22	22	22	22	22	83684.2	84120.3	75379.1	100288	83847.5	83317	167443	218235	171604	142745	143031	148969
A2AK42;A2AK44;B1AYU4;B1AYU7;Q8C5N3	Gm13697;Gm13695;Cwc22;Cwc22;Cwc22	Predicted gene 13691;Predicted gene 13695;Pre-mRNA-splicing factor CWC22 homolog;Pre-mRNA-splicing factor CWC22 homolog;Pre-mRNA-splicing factor CWC22 homolog	A2AK42_MOUSE;A2AK44_MOUSE;B1AYU4_MOUSE;B1AYU7_MOUSE;CWC22_MOUSE	3	3	3	2	3	3	3	3	3	3	3	3	19174	17350.8	24532.2	18519.6	18339.3	16370.8	42002.1	49595.3	24107.9	37377.5	41250.7	50558.9
A2AKB9	Dcaf10	DDB1- and CUL4-associated factor 10	DCA10_MOUSE	1	1	1	1	1	1	1	1	1	1	1	1	4603.2	5115.25	4169.46	3312.56	3716.96	4384.67	4606.42	4978.12	3670.79	3361.32	3918.97	4131.48
A2AKD7	Snta1	Alpha-1-syntrophin	A2AKD7_MOUSE	9	9	9	9	9	9	8	9	8	9	9	9	81719.6	85021.8	87510.6	87957.6	84038.2	84272.5	68421.8	70681.6	67188.3	68308.9	82187.6	67504.5
A2AKG8;E9PYJ6	Focad	Focadhesin	FOCAD_MOUSE;E9PYJ6_MOUSE	Filtered	Filtered	1	Filtered	Filtered	Filtered	1	1	1	1	1	1	Filtered	Filtered	9429.51	Filtered	Filtered	Filtered	26367	32993.8	7636.86	17660.1	19571.5	23518.6
A2AKH7;Q8JZX5;Q9D1G5	Lrrc57	Leucine-rich repeat-containing protein 57 (Fragment);Leucine rich repeat containing 57;Leucine-rich repeat-containing protein 57	A2AKH7_MOUSE;Q8JZX5_MOUSE;LRC57_MOUSE	2	3	1	1	2	3	3	3	3	3	3	3	30613.4	20922.6	20872.7	23611.5	23514.6	22543.5	30957.3	25192.6	36067.3	34403.8	33730.1	26340.1
A2AKK5	Acnat1	Acyl-coenzyme A amino acid N-acyltransferase 1	ACNT1_MOUSE	10	10	9	10	10	10	10	10	9	9	9	9	228701	229020	275080	327823	205072	258043	120328	185374	61445.1	78783	47765.7	104984
A2AKN9;A2BIM8;P02762;P04938	Mup2;Mup18;Mup6;Mup11	Major urinary protein 2;Major urinary protein 18;Major urinary protein 6;Major urinary protein 11	A2AKN9_MOUSE;MUP18_MOUSE;MUP6_MOUSE;MUP11_MOUSE	31	33	33	30	34	34	45	37	45	45	45	42	338995	166938	614142	295409	230549	624114	6.32947e+06	410408	4754366	4.67076e+06	1.04415e+06	2359926
A2AKV6;A2AKV7;Q8K1E6	Alkbh3	Alpha-ketoglutarate-dependent dioxygenase alkB homolog 3;Alpha-ketoglutarate-dependent dioxygenase alkB homolog 3 (Fragment);Alpha-ketoglutarate-dependent dioxygenase alkB homolog 3	A2AKV6_MOUSE;A2AKV7_MOUSE;ALKB3_MOUSE	2	2	2	1	2	2	2	2	3	3	3	2	41876.6	35353.8	34710.8	20296.9	33447.1	33126.3	41256.7	44931	51708.9	46192.2	45526.4	41783.5
A2AKW0;Q5HZI9	Slc25a51	Mitochondrial nicotinamide adenine dinucleotide transporter SLC25A51	A2AKW0_MOUSE;S2551_MOUSE	10	10	10	11	10	10	10	11	9	10	9	10	121235	103174	121646	119542	112054	121619	60365.1	58390.5	34210.4	47655.8	43209.9	58624
A2AL12;Q8BG05	Hnrnpa3	Heterogeneous nuclear ribonucleoprotein A3	A2AL12_MOUSE;ROA3_MOUSE	34	36	34	35	37	34	40	39	44	43	44	37	164565	157627	173418	176058	158914	167652	303569	336331	537095	413035	495291	299040
A2AL50;Q8C0I1	Agps	Alkylglycerone-phosphate synthase;Alkyldihydroxyacetonephosphate synthase, peroxisomal	A2AL50_MOUSE;ADAS_MOUSE	35	35	35	34	35	35	34	35	27	31	32	32	174734	131557	154058	153035	161409	167608	64542.4	71191.3	41699.8	45958.6	38310.6	56639.4
A2AL85;Q8BSY0	Asph	Aspartyl/asparaginyl beta-hydroxylase	A2AL85_MOUSE;ASPH_MOUSE	23	19	19	18	20	23	25	25	25	25	25	25	63632.8	65806.2	59912.5	68458.6	61436.6	62916.4	108221	106368	82741.8	100883	128576	124662
A2ALA0;P70279	Surf6	Surfeit locus protein 6	A2ALA0_MOUSE;SURF6_MOUSE	1	2	1	1	2	1	2	2	2	2	2	2	25176.2	37908.6	29017.1	21338	25686	28322.3	55193.8	54695.2	96599.5	66969.9	47008.4	26175.9
A2ALA4;Q62276	Med22	Mediator complex subunit 22 (Fragment);Mediator of RNA polymerase II transcription subunit 22	A2ALA4_MOUSE;MED22_MOUSE	2	2	1	1	Filtered	1	2	2	2	2	2	2	6794.34	1599.68	3977.68	4582.29	Filtered	8111.88	8547.38	6900.73	11721.5	7885.3	7981.3	3827.19
A2ALS4;A2ALS5	Rap1gap	Rap1 GTPase-activating protein 1	A2ALS4_MOUSE;RPGP1_MOUSE	3	4	3	4	4	4	Filtered	Filtered	1	1	Filtered	1	35281.7	16767.8	31507.9	12508.9	41533.6	30700.9	Filtered	Filtered	5026.32	6014.86	Filtered	6732.74
A2ALU4;A7TU71	Shroom2	Protein Shroom2	SHRM2_MOUSE;A7TU71_MOUSE	2	2	2	2	2	2	1	2	1	2	2	2	34834.6	36173.3	39018.8	36013.1	36415	34218.1	28169.4	19644.2	32118.2	25686.2	23948.5	15112.5
A2ALV3;Q62420	Sh3gl2	Endophilin-A1	A2ALV3_MOUSE;SH3G2_MOUSE	5	6	4	4	5	5	6	7	7	7	7	6	58844.7	67317.6	67047.8	53233.8	70837.4	60972.6	62861.7	68958.2	118712	95753.4	86289.4	71958.6
A2ALX6;A2ALX7;G3UZI7	Arhgap6	Rho GTPase-activating protein 6	A2ALX6_MOUSE;A2ALX7_MOUSE;G3UZI7_MOUSE	1	1	1	1	1	1	1	1	1	1	1	1	41903	41502.1	44412.9	43739.9	42236.9	40770.2	37546.7	39455.8	35952.9	33317	36998.7	35051.5
A2AMC3;Q3UXG7;Q91ZW2	Pofut1	GDP-fucose protein O-fucosyltransferase 1	A2AMC3_MOUSE;Q3UXG7_MOUSE;OFUT1_MOUSE	7	7	6	7	7	6	6	7	6	6	7	7	27456.6	30255.1	26945.7	26628.1	26908.8	28189.7	60885.1	67253.9	45164.2	51454.5	71654.7	73210.1
A2AMH3;A2AMH4;A2AMH5;Q6X893	Slc44a1	Choline transporter-like protein 1	A2AMH3_MOUSE;A2AMH4_MOUSE;A2AMH5_MOUSE;CTL1_MOUSE	4	5	5	5	5	5	5	5	5	5	5	5	44453.5	40988.8	35635.7	29451.4	35815.4	34767.1	50544	62697.6	30853.4	53670.5	65143.2	61001.6
A2AMR7;O88507	Cntfr	Ciliary neurotrophic factor receptor subunit alpha (Fragment);Ciliary neurotrophic factor receptor subunit alpha	A2AMR7_MOUSE;CNTFR_MOUSE	2	2	2	2	2	2	2	2	2	2	2	2	11532.6	14078.9	13677.4	18296.8	12656.2	16388.5	9388.73	13373.5	6244.05	7348.36	3652.19	7432.8
A2AMS2;A2AMS3;Q03249	Galt	Galactose-1-phosphate uridylyltransferase	A2AMS2_MOUSE;A2AMS3_MOUSE;GALT_MOUSE	3	3	3	3	3	3	2	3	2	3	3	3	114678	130753	120981	116969	114578	130867	46665.5	55317.5	32945.8	58430.1	47364	46765.7
A2AMV1;Q9D0I8	Mrto4	Ribosome assembly factor mrt4;mRNA turnover protein 4 homolog	A2AMV1_MOUSE;MRT4_MOUSE	2	2	2	2	2	2	2	2	2	2	2	2	73712	71668.9	83611.9	58879.9	69285.7	64913.1	98591.3	94512	93236.5	75775.3	84266.3	81783.4
A2AMW0	Capzb	F-actin-capping protein subunit beta	A2AMW0_MOUSE	8	6	6	8	8	8	8	9	9	9	9	9	60801.6	50332.5	67006.3	59872.1	58221.7	53115.7	103303	99877.9	111912	104249	100878	84925.9
A2AMY5;Q91VX2	Ubap2	Ubiquitin-associated protein 2	A2AMY5_MOUSE;UBAP2_MOUSE	5	5	5	5	5	5	5	5	6	6	6	5	37583.8	28707.4	31807	31984.9	27569.9	32367.3	48421.5	53117.6	66981.8	60227.2	51635	46285.5
A2AN08	Ubr4	E3 ubiquitin-protein ligase UBR4	UBR4_MOUSE	39	40	39	40	42	37	44	43	38	42	44	44	39081.4	35168.9	39093.2	39299.9	37690.3	39074.7	48290.7	57039.4	25993.8	32122.5	43362.5	50827.1
A2AP89	Vinac1	Vinculin/alpha-catenin family member 1	A2AP89_MOUSE	1	1	1	1	1	1	1	1	1	1	1	1	2416735	2.22042e+06	2.51247e+06	3.08123e+06	2.19765e+06	2884527	714872	787041	317526	456908	211555	821766
A2APB1;Q8BMS9	Rassf2	Ras association domain-containing protein 2 (Fragment);Ras association domain-containing protein 2	A2APB1_MOUSE;RASF2_MOUSE	Filtered	2	1	Filtered	2	1	2	2	2	2	2	2	Filtered	13468	5508.22	Filtered	13763.1	12378.6	99955.5	72272.2	139378	107808	119169	83368.4
A2APF7;Q9QY24	Zbp1	Z-DNA-binding protein 1	A2APF7_MOUSE;ZBP1_MOUSE	1	1	1	3	2	3	6	6	6	5	6	6	7478.71	8637.14	5468.25	18854.5	38613.2	9087.71	82851	71603.7	93176.1	101737	80839.1	65238.7
A2API8;F7AA26	Pakap	Paralemmin A kinase anchor protein;Paralemmin A kinase anchor protein (Fragment)	A2API8_MOUSE;F7AA26_MOUSE	Filtered	Filtered	Filtered	1	1	1	1	1	1	1	1	1	Filtered	Filtered	Filtered	5159.89	4864.85	10430.3	42597.1	42140.5	56113.3	44472.4	54782.4	30171.6
A2APM1;A2APM2;A2APM3;A2APM4;A2APM5;E9QKM8;P15379;Q3U8S1;Q80X37	Cd44	CD44 antigen	A2APM1_MOUSE;A2APM2_MOUSE;A2APM3_MOUSE;A2APM4_MOUSE;A2APM5_MOUSE;E9QKM8_MOUSE;CD44_MOUSE;Q3U8S1_MOUSE;Q80X37_MOUSE	2	1	3	2	4	2	5	5	5	5	5	5	15258.3	11449.8	31675.8	60933.7	10340.2	47411.4	77511.1	94380.5	111712	107066	174086	89758.6
A2APT9	Klhdc7a	Kelch domain-containing protein 7A	KLD7A_MOUSE	7	7	6	7	7	7	6	7	6	7	7	6	66910.2	66514.6	66780.5	66690.1	59210.3	60978.1	45859.7	41119.8	40729.3	42167.3	33071.5	31788.6
A2APV2;A2AQW2;E9PXE6;F8VPR2	Fmnl2	Formin-like protein 2	FMNL2_MOUSE;A2AQW2_MOUSE;E9PXE6_MOUSE;F8VPR2_MOUSE	1	1	1	1	1	1	1	1	1	1	1	1	3639868	3.04656e+06	4315269	3.35171e+06	3.15379e+06	3.73626e+06	1.12616e+06	829822	1.01622e+06	876862	644506	1.28939e+06
A2APY7	Ndufaf5	Arginine-hydroxylase NDUFAF5, mitochondrial	NDUF5_MOUSE	5	5	3	3	5	3	3	4	5	5	5	5	29473.6	32966.8	33214.4	35516.9	31641.8	33764.8	12315.6	15953.4	16382.3	16540.4	13188.2	14045.8
A2APZ7;G3UZ44;P63013;Q06348;Q9CY80	Prrx2;Prrx1;Prrx1;Prrx2;Prrx2	Paired mesoderm homeobox protein 2;Paired mesoderm homeobox protein 1;Paired mesoderm homeobox protein 1;Paired mesoderm homeobox protein 2;Paired mesoderm homeobox protein 2	A2APZ7_MOUSE;G3UZ44_MOUSE;PRRX1_MOUSE;PRRX2_MOUSE;Q9CY80_MOUSE	Filtered	Filtered	Filtered	Filtered	Filtered	Filtered	1	1	1	1	1	1	Filtered	Filtered	Filtered	Filtered	Filtered	Filtered	13463	15594.2	37421	25123.4	29949.8	31320.9
A2AQ07	Tubb1	Tubulin beta-1 chain	TBB1_MOUSE	1	1	1	1	1	1	1	1	1	1	1	1	17144.1	23323.6	21526.1	31450.4	27736.9	16683.6	19883.4	10397.1	25069	26030.1	41934.2	29924.3
A2AQ19	Rtf1	RNA polymerase-associated protein RTF1 homolog	RTF1_MOUSE	3	4	2	5	5	4	6	9	9	9	9	8	18792.8	11522.5	21894.3	17836.5	17644.5	18187.7	38423.4	39623.3	56350	46864.8	45177.6	35741.5
A2AQ25;E9QAU4	Skt;Etl4	Sickle tail protein;Enhancer trap locus 4	SKT_MOUSE;E9QAU4_MOUSE	9	13	8	11	17	12	23	22	24	24	24	21	21957	21020.2	25609.9	23700.8	20283.3	24702.8	59655.2	57854.8	60811.1	62299.5	59888.6	49715.4
A2AQ41;A2AQ42;A2AQ43;A2AQ44;A2AQ45;Q80TY0	Fnbp1	Formin-binding protein 1	A2AQ41_MOUSE;A2AQ42_MOUSE;A2AQ43_MOUSE;A2AQ44_MOUSE;A2AQ45_MOUSE;FNBP1_MOUSE	7	7	7	7	5	6	10	10	12	12	12	9	39919.7	33976.8	37745.5	34583.1	37500.2	37859.6	105575	97239.2	149966	117363	122625	98339.7
A2AQ50;A2AQ51;A2AQ52	Slc12a1	Solute carrier family 12 member 1	A2AQ50_MOUSE;A2AQ51_MOUSE;A2AQ52_MOUSE	39	42	40	39	42	39	28	31	26	29	35	29	292449	239942	281365	265453	274971	234890	31383.7	38568.6	16014.6	25086.8	51746.8	44229.6
A2AQA7;Q8CFQ3	Aqr	RNA helicase aquarius	A2AQA7_MOUSE;AQR_MOUSE	7	6	6	7	4	8	8	8	8	8	8	8	19140.6	16410	19747	17061.5	18198.8	17761.9	33836.7	41577.6	18776.3	21482.5	31252.7	31292
A2AQC3;O70228;Q8C288;Q8C4G3	Atp9a	Phospholipid-transporting ATPase;Probable phospholipid-transporting ATPase IIA;Phospholipid-transporting ATPase;Phospholipid-transporting ATPase	A2AQC3_MOUSE;ATP9A_MOUSE;Q8C288_MOUSE;Q8C4G3_MOUSE	1	1	1	1	1	1	1	1	1	1	1	1	33169.9	34502.2	34528.8	42472.4	34420.6	42091.8	33103.4	32366.7	10660	18317.1	25161	33258.6
A2AQD5;Q922B9	Itprid2	Protein ITPRID2	A2AQD5_MOUSE;ITPI2_MOUSE	6	7	6	6	6	6	7	6	7	8	8	6	68944.3	72692.7	68232.8	65486.7	65155.2	61246.6	61818.3	55794.9	72364.9	60247.3	66409.6	49191.4
A2AQE9;A2AQF0;G3UXC3;P16951	Atf2	Cyclic AMP-dependent transcription factor ATF-2 (Fragment);Cyclic AMP-dependent transcription factor ATF-2 (Fragment);Cyclic AMP-dependent transcription factor ATF-2;Cyclic AMP-dependent transcription factor ATF-2	A2AQE9_MOUSE;A2AQF0_MOUSE;G3UXC3_MOUSE;ATF2_MOUSE	1	2	1	1	1	1	2	1	2	2	2	1	14925.5	11696.6	11049.6	11500.8	10463.7	11871.9	23890.1	24013.4	36981.3	23588.5	17228	17935.9
A2AQJ5;A2AQJ6;A2AQJ7;Q8BXN9	Tmem87a	Transmembrane protein 87A	A2AQJ5_MOUSE;A2AQJ6_MOUSE;A2AQJ7_MOUSE;TM87A_MOUSE	4	3	4	4	3	4	4	4	4	4	4	4	30014.7	26369.1	29443.1	31752.5	29511.7	30984.4	48172.3	62620.3	31371.4	34145.6	50505.6	49753.6
A2AQJ8;Q8BVW0	Ganc	Neutral alpha-glucosidase C	A2AQJ8_MOUSE;GANC_MOUSE	6	6	4	5	6	5	6	6	6	6	6	6	23529.8	29347.6	26032.5	25993.6	25735.3	24984.4	35076.8	41626.6	38855.1	36294.5	39250.5	33637
A2AQN4;Q9QXG4	Acss2	Propionate--CoA ligase;Acetyl-coenzyme A synthetase, cytoplasmic	A2AQN4_MOUSE;ACSA_MOUSE	25	25	25	25	25	25	25	24	23	24	25	24	193725	174470	188022	180650	171296	188219	76307.4	74128.1	44958.8	66146.7	44537.6	73967.4
A2AQR0;Q64521	Gpd2	Glycerol-3-phosphate dehydrogenase;Glycerol-3-phosphate dehydrogenase, mitochondrial	A2AQR0_MOUSE;GPDM_MOUSE	38	39	39	37	39	39	39	39	38	38	39	38	268685	230330	251713	253763	237540	275039	104155	102376	113743	117711	109233	103609
A2AQU8;Q9D975	Srxn1	Sulfiredoxin;Sulfiredoxin-1	A2AQU8_MOUSE;SRXN1_MOUSE	1	Filtered	1	1	Filtered	1	1	1	1	1	1	1	19602.7	Filtered	18834.5	13024.5	Filtered	24317.2	43281.2	42407.3	74962	49724.1	71277.3	46767
A2AR02	Ppig	Peptidyl-prolyl cis-trans isomerase G	PPIG_MOUSE	4	6	5	3	6	4	7	7	7	7	7	7	28088.2	32670.9	29161.9	32510.5	27094	31534.7	59983.1	71995	99561.5	74586.7	88358.5	55762.2
A2AR07	Ssb	Lupus La protein homolog (Fragment)	A2AR07_MOUSE	1	1	1	Filtered	1	Filtered	1	1	1	1	1	1	20218.3	20487.4	12396.7	Filtered	5043.33	Filtered	27271.2	74247.1	86570.5	46299.1	45495.9	72661.9
A2AR15;Q8BKH7	Mapkap1	Mitogen-activated protein kinase 2-associated protein 1 (Fragment);Target of rapamycin complex 2 subunit MAPKAP1	A2AR15_MOUSE;SIN1_MOUSE	Filtered	Filtered	Filtered	Filtered	Filtered	Filtered	1	1	1	1	1	Filtered	Filtered	Filtered	Filtered	Filtered	Filtered	Filtered	10898.1	14810.9	7885.39	13593.5	14278.2	Filtered
A2ARA8	Itga8	Integrin alpha-8	ITA8_MOUSE	2	2	2	2	2	1	2	2	2	2	2	2	36509.1	29054.3	36456.8	33663.8	38194.8	33798.6	99477.8	93383.8	61207.5	59736.6	105556	63208.8
A2ARP1;F6Q5C6;F6VID9;F7AST3	Ppip5k1	Inositol hexakisphosphate and diphosphoinositol-pentakisphosphate kinase 1;Inositol hexakisphosphate and diphosphoinositol-pentakisphosphate kinase 1 (Fragment);Inositol hexakisphosphate and diphosphoinositol-pentakisphosphate kinase 1 (Fragment);Inositol hexakisphosphate and diphosphoinositol-pentakisphosphate kinase 1 (Fragment)	VIP1_MOUSE;F6Q5C6_MOUSE;F6VID9_MOUSE;F7AST3_MOUSE	1	1	1	1	1	1	Filtered	1	Filtered	1	1	1	24871.6	23655.7	25227.8	24967.4	28442.7	20155.9	Filtered	20743.5	Filtered	8451.03	17421.7	19473.7
A2ARP8;Q9QYR6	Map1a	Microtubule-associated protein 1A	A2ARP8_MOUSE;MAP1A_MOUSE	Filtered	1	2	2	1	2	3	3	3	3	3	3	Filtered	6843.36	5688.06	5598.31	8714.71	6004.68	27085.2	27593.4	33908.5	33433.4	33858.7	34929.1
A2ARV4	Lrp2	Low-density lipoprotein receptor-related protein 2	LRP2_MOUSE	174	184	169	166	182	168	176	169	167	172	158	166	432443	406898	425074	451790	376268	412828	96894.6	94726.1	53881.8	75648.5	41524.9	99046.9
A2AS03;A2AS05;E9QAM5	Helz2	Helicase with zinc finger domain 2	A2AS03_MOUSE;A2AS05_MOUSE;HELZ2_MOUSE	2	2	2	2	2	2	2	2	2	2	2	2	4029.99	4855.92	3806.81	5294.71	4075.85	5084.98	14423.7	16689.3	9032.81	13458.5	14077.2	17673.7
A2AS45;Q68FH0	Pkp4	Plakophilin-4	A2AS45_MOUSE;PKP4_MOUSE	23	23	22	22	23	23	23	23	23	22	21	23	65718.2	62861.9	67388.9	67030.8	62568.8	62944.2	38655.7	39514.4	30298.3	34845	38238.8	38790.6
A2AS98;P28660	Nckap1	Nck-associated protein 1	A2AS98_MOUSE;NCKP1_MOUSE	31	31	28	29	30	29	31	31	30	30	31	29	55767.9	46943.8	49981.5	55633.5	52583.4	52880.5	61296.1	71754.4	32838.3	44420.4	68288	68527.7
A2ASN1;F6W0B3;F6W963;P09025;P09632;P23463	Hoxd8;Hoxb8;Hoxd8;Hoxc8;Hoxb8;Hoxd8	Homeobox protein Hox-D8;Homeobox protein Hox-B8 (Fragment);Homeobox protein Hox-D8;Homeobox protein Hox-C8;Homeobox protein Hox-B8;Homeobox protein Hox-D8	A2ASN1_MOUSE;F6W0B3_MOUSE;F6W963_MOUSE;HXC8_MOUSE;HXB8_MOUSE;HXD8_MOUSE	1	1	1	1	1	1	1	1	1	1	1	1	103145	104018	70007.1	137489	97282.4	83494.1	107539	135948	86961.7	110743	99352.3	115053
A2AT37	Upf2	Regulator of nonsense transcripts 2	RENT2_MOUSE	2	3	3	2	2	2	3	3	2	3	3	2	30176.7	25074.8	20870.3	24780.3	22600.6	24129.6	34494.2	43602	18098	25030.8	32229.3	39127.4
A2AT91;Q91UZ1;V9GXQ9	Plcb4	Phosphoinositide phospholipase C (Fragment);1-phosphatidylinositol 4,5-bisphosphate phosphodiesterase;Phosphoinositide phospholipase C	A2AT91_MOUSE;Q91UZ1_MOUSE;V9GXQ9_MOUSE	1	1	1	1	1	1	1	1	1	1	1	1	42472	45139.1	40497.1	55646.4	47726.4	49783.8	62469.6	66509.1	49067.5	61681.5	69038.6	65341.6
A2ATI9;Q99JX3	Gorasp2	Golgi reassembly-stacking protein 2	A2ATI9_MOUSE;GORS2_MOUSE	5	8	7	6	8	6	7	8	8	9	9	7	51413	50284.3	39667.2	41336.4	46946.8	47813.2	75412.2	74326.1	162129	105939	133491	85873.3
A2ATN9;Q9ES70	Nek6	Serine/threonine-protein kinase Nek6	A2ATN9_MOUSE;NEK6_MOUSE	Filtered	Filtered	Filtered	Filtered	Filtered	Filtered	1	1	1	1	1	1	Filtered	Filtered	Filtered	Filtered	Filtered	Filtered	16106.9	16659.9	13615.7	13110.1	18875.6	22095.4
A2ATU0	Dhtkd1	Probable 2-oxoglutarate dehydrogenase E1 component DHKTD1, mitochondrial	DHTK1_MOUSE	11	11	11	10	11	10	8	8	5	7	4	8	75067	62478.8	77953.2	65633	54884	74951.2	15493.4	19137.4	7221.03	7961.81	4442.57	16892.4
A2ATU9;Q8BY71	Hat1	Histone acetyltransferase type B catalytic subunit	A2ATU9_MOUSE;HAT1_MOUSE	1	Filtered	Filtered	Filtered	1	1	Filtered	1	1	1	1	Filtered	7490.47	Filtered	Filtered	Filtered	9377.45	6315.97	Filtered	37892.3	30097.5	29214	51797.8	Filtered
A2AU62;Q64012	Raly	RNA-binding protein Raly (Fragment);RNA-binding protein Raly	A2AU62_MOUSE;RALY_MOUSE	13	14	13	13	13	13	14	14	14	14	14	14	73734.4	75775.1	72231.8	64541.6	74885.2	75492.1	149708	160527	195604	167206	160255	143546
A2AUD5;Q3TAI4;Q9CYZ2	Tpd52l2	Tumor protein D54	A2AUD5_MOUSE;Q3TAI4_MOUSE;TPD54_MOUSE	13	12	12	13	13	12	13	13	14	14	14	13	156860	156325	171673	164349	160856	162694	280464	288503	397828	316317	369532	268371
A2AUF7;B0R0S4;Q8VCH5	Rabepk	Rab9 effector protein with kelch motifs	A2AUF7_MOUSE;B0R0S4_MOUSE;RABEK_MOUSE	1	1	1	1	1	1	1	1	1	1	1	1	42578.4	31208.8	37065.5	27698.5	25015.6	27347.9	64448	65223.7	82773.3	66645.3	60126	58271.1
A2AUK8	Epb41l1	Band 4.1-like protein 1	A2AUK8_MOUSE	28	30	26	26	29	28	28	28	29	26	30	24	69279	58605.9	69860.3	71137.9	69339.6	62126.5	45754.3	54116.4	43446	40266.9	65470.7	46057
A2AUX3;A2AUX5;B7ZD29;F6RK07;Q3UHC7	Dab2ip	Disabled homolog 2-interacting protein;Disabled homolog 2-interacting protein;Disabled homolog 2-interacting protein;Disabled homolog 2-interacting protein (Fragment);Disabled homolog 2-interacting protein	A2AUX3_MOUSE;A2AUX5_MOUSE;B7ZD29_MOUSE;F6RK07_MOUSE;DAB2P_MOUSE	2	2	2	2	2	2	2	2	2	2	2	2	31181.1	31679.7	29640.9	27842	27978.9	29387.5	39074.1	53766.1	29191.4	38363.1	43054.6	49706
A2AUX8;Q9D0I6	Wdsub1	WD repeat, SAM and U-box domain-containing protein 1;WD repeat, SAM and U-box domain-containing protein 1	A2AUX8_MOUSE;WSDU1_MOUSE	2	2	2	2	2	2	2	2	2	2	2	2	34598.1	41267.8	33284.7	33136.7	25972.3	33964.4	37091.1	44822.2	50021.6	47851	44836.7	43314.3
A2AVA0	Svep1	Sushi, von Willebrand factor type A, EGF and pentraxin domain-containing protein 1	SVEP1_MOUSE	Filtered	Filtered	Filtered	Filtered	Filtered	Filtered	1	1	1	1	1	1	Filtered	Filtered	Filtered	Filtered	Filtered	Filtered	49102.2	41886.7	52005.2	47938.3	62118.9	51561.4
A2AVJ7;Q99PL5	Rrbp1	Ribosome-binding protein 1	A2AVJ7_MOUSE;RRBP1_MOUSE	54	64	52	56	61	54	68	69	70	69	70	67	80034	76024.7	81854.7	82889.4	81686.5	78108.2	186051	178226	229096	213847	238361	192004
A2AVR6;Q8VHQ9	Acot11	Acyl-coenzyme A thioesterase 11	A2AVR6_MOUSE;ACO11_MOUSE	11	11	11	10	11	10	10	9	10	10	10	11	42577.3	35804.6	39948.9	38762.6	36167.4	43217.5	19044	13809.6	11768.1	11940.2	16387.3	17242.8
A2AVZ9	Slc43a3	Solute carrier family 43 member 3	S43A3_MOUSE	2	2	2	2	2	2	2	2	2	2	2	2	20619.4	16794.1	17483.4	21288.8	11262.7	18110.8	38136.8	32536.2	8830.96	15447.1	20204.6	27960.3
A2AW05;Q08943	Ssrp1	FACT complex subunit SSRP1 (Fragment);FACT complex subunit SSRP1	A2AW05_MOUSE;SSRP1_MOUSE	10	12	13	11	13	12	13	15	15	15	15	14	41045.7	44279	37502.1	42332.1	40812.1	40034.9	105619	120368	103957	108125	124994	109077
A2AWA9	Rabgap1	Rab GTPase-activating protein 1	RBGP1_MOUSE	10	12	10	11	12	11	12	12	12	12	12	12	40435.3	40765.2	41613.1	42498.5	38401	38250.2	50156.4	58268.7	28064	38195.2	47249.8	49004.2
A2AWF8;A2AWF9;E9Q4S7;Q64455	Ptprj	Protein-tyrosine-phosphatase;Protein-tyrosine-phosphatase;Protein-tyrosine-phosphatase;Receptor-type tyrosine-protein phosphatase eta	A2AWF8_MOUSE;A2AWF9_MOUSE;E9Q4S7_MOUSE;PTPRJ_MOUSE	7	7	7	7	6	6	8	8	8	8	8	7	33998.8	30528.6	32033.2	35718.7	32384.5	30693.1	65154.8	66941.2	66135.2	57752.7	76354.2	59833.9
A2AWI7;Q8R3V5	Sh3glb2	Endophilin-B2	A2AWI7_MOUSE;SHLB2_MOUSE	11	14	10	11	14	12	14	14	14	14	14	14	36564.9	36433.1	36967.3	38737.4	34895.9	38815.7	50807.7	51843	70399.9	66532.7	61695	54377.7
A2AWP8	Arhgef10l	Rho guanine nucleotide exchange factor 10-like protein	ARGAL_MOUSE	2	3	3	3	3	3	3	3	3	3	3	3	19234.6	15204.4	15380.8	22459.6	17913.1	17660.5	38699.8	44281.1	27579.4	26132.6	41055.2	41785.9
A2AWT5;A2AWT6;A2AWT7;P25976	Ubtf	Nucleolar transcription factor 1	A2AWT5_MOUSE;A2AWT6_MOUSE;A2AWT7_MOUSE;UBF1_MOUSE	13	13	11	11	15	12	16	16	17	17	17	14	24499.6	28910.5	26898.1	26655	27440.1	24640.9	56294.7	66210.5	79702.4	60385.1	63379.5	55792.8
A2BDW0;P35991	Btk	Tyrosine-protein kinase;Tyrosine-protein kinase BTK	A2BDW0_MOUSE;BTK_MOUSE	Filtered	1	1	Filtered	1	Filtered	3	3	3	3	3	3	Filtered	5868.31	4542.04	Filtered	NaN	Filtered	16164.8	22546.7	18772.9	14611.2	29227.7	31847.5
A2BDX3	Mocs3	Adenylyltransferase and sulfurtransferase MOCS3	MOCS3_MOUSE	4	4	4	4	4	4	4	4	4	4	4	4	240696	217909	228249	212647	206835	198384	181473	207035	139582	162849	172807	191629
A2BE28	Las1l	Ribosomal biogenesis protein LAS1L	LAS1L_MOUSE	8	8	7	7	8	8	8	8	8	8	8	8	27152.4	24752.5	25779.4	21854.6	23542	22238.2	59179.8	58429.9	39460.2	50215.2	61545.6	50828.9
A2BE93;Q9EQU5	Set	Protein SET (Fragment);Protein SET	A2BE93_MOUSE;SET_MOUSE	9	10	10	10	8	9	9	10	12	11	12	11	206605	224020	232489	225085	227533	213073	573285	627412	733307	683069	650966	576628
A2BEE9;A2BEF2;P70175;Q52KF7	Dlg3	Disks large homolog 3	A2BEE9_MOUSE;A2BEF2_MOUSE;DLG3_MOUSE;Q52KF7_MOUSE	3	3	3	3	3	3	3	3	3	3	3	3	53977.9	49452.3	46815	52277.5	52408.1	45932.4	51809.9	45570	64376.5	55090.9	61672.2	43369.5
A2BFB0;A2BFB1;A2BFB2;O08609	Mlx	Max-like protein X	A2BFB0_MOUSE;A2BFB1_MOUSE;A2BFB2_MOUSE;MLX_MOUSE	3	3	3	3	3	2	3	3	2	2	2	3	3689.28	3581.45	6010.46	4462.06	3050.7	3518.32	3107.11	2223.91	2225.14	2004.94	2303.78	1972.62
A2BG75;A2BG76;A2BG77;I7HIP8;P97863	Nfib	Nuclear factor 1;Nuclear factor 1;Nuclear factor 1;Nuclear factor 1;Nuclear factor 1 B-type	A2BG75_MOUSE;A2BG76_MOUSE;A2BG77_MOUSE;I7HIP8_MOUSE;NFIB_MOUSE	1	1	1	1	1	1	1	1	1	1	1	1	118608	139352	94692.1	82351.9	91516.4	95478.7	170122	182764	130251	154321	206800	198204
A2BGI8	Ppih	Peptidyl-prolyl cis-trans isomerase (Fragment)	A2BGI8_MOUSE	7	4	6	6	6	6	7	7	7	7	7	7	24575.5	32277.4	35671	27856	33866	33481.2	64032.6	69384.9	99491.6	86075.2	86291	60909.7
A2BHN6;Q9DC63	Fbxo3	F-box only protein 3	A2BHN6_MOUSE;FBX3_MOUSE	2	2	1	2	2	2	2	1	2	2	2	1	32629.7	28613.4	24163.6	29781.6	32367.4	29592.7	30872	34153.4	17133.5	17273.3	27810	31509
A2BI37;G5E8W8	Zfp185	Zinc finger protein 185	A2BI37_MOUSE;G5E8W8_MOUSE	8	8	7	7	8	7	8	8	8	8	8	8	39368	32823.2	36614.3	31176.2	38594.5	30504.3	42961.6	45300.7	56239.8	48363.3	52389.3	40437.3
A2CEK6	Mup13	Major urinary protein 11	A2CEK6_MOUSE	2	4	4	2	5	5	11	3	11	11	9	9	43099.3	18109	41295.8	31745.2	22939.4	26930.3	297954	61074.2	445395	425550	101513	185648
A2CF65;F8WHB7;J3QPR7;P49300	Clec10a	C-type lectin domain family 10 member A (Fragment);C-type lectin domain family 10 member A;C-type lectin domain family 10 member A;C-type lectin domain family 10 member A	A2CF65_MOUSE;F8WHB7_MOUSE;J3QPR7_MOUSE;CLC10_MOUSE	3	2	3	2	1	2	6	6	7	7	7	6	33029.4	23186.2	25682.4	42066.7	26085.9	27981	257562	236345	220352	229134	312249	238289
A2CG35;P35283	Rab12	Ras-related protein Rab-12	A2CG35_MOUSE;RAB12_MOUSE	4	4	4	4	3	4	4	4	4	4	4	4	41816.8	47672.7	40034	39487.1	39962.9	45400	63316.9	73883.1	43219.3	54920.7	66779.9	77243
A2RSJ4	Uhrf1bp1l	UHRF1-binding protein 1-like	UH1BL_MOUSE	5	5	4	4	5	5	5	5	5	5	5	5	32916.1	32817.7	43781.8	41819.2	31198.7	28419.8	39695.9	42660.6	22479.8	30213.4	30738.4	36906.9
A2RSQ0	Dennd5b	DENN domain-containing protein 5B	DEN5B_MOUSE	1	1	1	1	1	1	2	2	1	2	1	2	23434.3	28846.1	28056.4	30719	20317	29769.8	34503.9	38673.7	21829.4	27300.2	32656.1	40471.7
A2TJV2	Palm3	Paralemmin-3	PALM3_MOUSE	5	6	5	5	6	5	6	6	6	6	6	5	33279.5	31116.3	37403.6	31760.6	31864.9	29145	18318.4	21959.5	11717.2	15242	9192.37	18367.3
A3KFU5;A3KFU8;Q6PHQ9;Q91YZ8	Pabpc4	Polyadenylate-binding protein	A3KFU5_MOUSE;A3KFU8_MOUSE;Q6PHQ9_MOUSE;Q91YZ8_MOUSE	13	13	12	14	13	12	14	13	14	14	14	14	64934	52031.8	60871.3	63051.5	56266.4	63179.8	64575.3	60383.2	74544.4	72824	68248.4	73000.2
A3KFX0	Nt5c1a	Cytosolic 5'-nucleotidase 1A	5NT1A_MOUSE	Filtered	1	Filtered	Filtered	1	Filtered	4	4	4	4	4	4	Filtered	2191.29	Filtered	Filtered	35123.7	Filtered	17687.3	18699	14191.1	16328.8	16520.8	8745.44
A3KG93;Q6ZQ88	Kdm1a	Lysine-specific histone demethylase;Lysine-specific histone demethylase 1A	A3KG93_MOUSE;KDM1A_MOUSE	8	9	8	10	11	9	15	14	15	14	15	15	24383.7	20581.3	23886.9	18846.5	23731.6	24056.1	47211.6	55599.6	39830.6	48908.4	56865.4	49662.7
A3KGB4	Tbc1d8b	TBC1 domain family member 8B	TBC8B_MOUSE	5	5	5	5	5	5	5	5	4	5	5	5	40141.3	32732.2	39052.1	39066.5	33937.8	33596.4	31831.5	33701.6	13561.2	20955.6	28318.8	32508.4
A3KGJ7;E9Q5A8;Q60952	Cep250	Centrosome-associated protein CEP250	A3KGJ7_MOUSE;E9Q5A8_MOUSE;CP250_MOUSE	2	2	1	2	2	1	3	3	3	3	3	2	19334.2	23708.4	28465.3	22837.6	28021.2	5068.99	31693.6	31157.4	42471.9	38145.4	38771.8	18066.7
A3KGL9;B7ZCQ3;F6W687;P09602	Hmgn2	Non-histone chromosomal protein HMG-17;Non-histone chromosomal protein HMG-17;Non-histone chromosomal protein HMG-17 (Fragment);Non-histone chromosomal protein HMG-17	A3KGL9_MOUSE;B7ZCQ3_MOUSE;F6W687_MOUSE;HMGN2_MOUSE	2	2	2	2	2	2	2	2	2	2	2	2	156004	173666	184902	228756	171242	183284	205292	275349	809100	477062	566108	145377
A3KGU5	Sptan1	Spectrin alpha chain, non-erythrocytic 1	A3KGU5_MOUSE	2	2	2	2	2	2	2	2	2	2	2	2	72951.8	86707.4	72178.7	85726	88890.1	75109.2	75161.4	73499.2	92961.4	79506.6	65231.1	73507
A3KMP2	Ttc38	Tetratricopeptide repeat protein 38	TTC38_MOUSE	21	22	22	22	22	21	21	23	21	22	23	22	131546	127475	133793	133034	126446	121482	77378.8	85774.7	93661.8	88688.4	91800.9	81172.9
A4GZ26;D3Z5I6;D3Z6V7;E9QAD8;Q5DU25	Iqsec2	ARF6 guanine nucleotide exchange factor IQArfGEF;IQ motif and SEC7 domain-containing protein 2;IQ motif and SEC7 domain-containing protein 2;IQ motif and SEC7 domain-containing protein 2;IQ motif and SEC7 domain-containing protein 2	A4GZ26_MOUSE;D3Z5I6_MOUSE;D3Z6V7_MOUSE;E9QAD8_MOUSE;IQEC2_MOUSE	1	1	1	1	1	1	Filtered	1	1	1	1	Filtered	12891.8	10873.1	14554.6	13599.1	11579	14124.8	Filtered	10693.7	5886.08	5211.71	7286.84	Filtered
A4Q9E5;F8VQA1;H7BX03	Ttll3	Tubulin monoglycylase TTLL3;Tubulin monoglycylase TTLL3 (Fragment);Tubulin monoglycylase TTLL3	TTLL3_MOUSE;F8VQA1_MOUSE;H7BX03_MOUSE	1	Filtered	1	1	1	1	Filtered	1	1	1	1	1	352673	Filtered	280768	182667	289106	48284.4	Filtered	226342	27693	184876	340336	187610
A4QPD3;P15307	Rel	Proto-oncogene c-Rel	A4QPD3_MOUSE;REL_MOUSE	Filtered	Filtered	Filtered	Filtered	Filtered	Filtered	1	1	1	1	1	1	Filtered	Filtered	Filtered	Filtered	Filtered	Filtered	50994.8	50181.4	73860	64902.8	79682.6	54408.1
A5A4Y9;G3UZ30	Ppp1r11	E3 ubiquitin-protein ligase PPP1R11;E3 ubiquitin-protein ligase PPP1R11 (Fragment)	A5A4Y9_MOUSE;G3UZ30_MOUSE	4	5	4	4	5	4	5	6	8	7	7	5	10129.3	8519.42	7071.18	11749.3	9979.45	10233.6	16435.2	16066	42927.1	31714	35392.4	16468.1
A5D6P2;B7ZNY3;E0CX45;E0CXL4;E0CXR8;E0CY24;E0CZ83;E0CZE2;F6S7Z1;F6TSJ9;G3XA13;Q99NH2	Pard3	Par-3 (Partitioning defective 3) homolog (C. elegans);Pard3 protein;Partitioning defective 3 homolog (Fragment);Partitioning defective 3 homolog;Partitioning defective 3 homolog (Fragment);Partitioning defective 3 homolog;Partitioning defective 3 homolog (Fragment);Partitioning defective 3 homolog (Fragment);Partitioning defective 3 homolog (Fragment);Partitioning defective 3 homolog (Fragment);P…	A5D6P2_MOUSE;B7ZNY3_MOUSE;E0CX45_MOUSE;E0CXL4_MOUSE;E0CXR8_MOUSE;E0CY24_MOUSE;E0CZ83_MOUSE;E0CZE2_MOUSE;F6S7Z1_MOUSE;F6TSJ9_MOUSE;G3XA13_MOUSE;PARD3_MOUSE	5	5	5	5	5	5	5	4	5	5	5	5	32272.5	29460.7	36702.6	34164.2	32806	35889.3	42753.5	42594.3	42462.2	45531.5	37110.6	40234
A6H5X4;B4XVP9	Phf11;Phf11c	PHD finger protein 11;PHD finger protein 11C	PHF11_MOUSE;B4XVP9_MOUSE	1	2	2	2	2	1	2	2	2	2	2	2	4421.66	5166.03	5988.73	8227.87	6100.82	5387.29	19295.2	19513.3	28466.3	27946.5	25995.7	15933
A6H5Y3	Mtr	Methionine synthase	METH_MOUSE	7	6	6	7	7	6	8	8	8	8	8	8	31640.7	28464.9	26247	26289.4	25339.7	21642.9	42339.7	43063.2	57875.6	43342.9	47228.7	39838.6
A6H5Z3	Exoc6b	Exocyst complex component 6B	EXC6B_MOUSE	1	2	Filtered	1	2	1	2	2	2	2	2	2	2032.75	6034.54	Filtered	7535.24	7939.76	8271.06	39255.9	35209.9	23724.7	30345.8	37395.2	20065.3
A6H611	Mipep	Mitochondrial intermediate peptidase	MIPEP_MOUSE	3	3	3	3	3	3	3	3	3	3	3	3	84707.6	67144.6	86224.5	79336	75367.3	82594.5	34537.6	38130.2	19503.3	27604.3	27825.8	30983.1
A6H619	Phrf1	PHD and RING finger domain-containing protein 1	PHRF1_MOUSE	2	2	2	2	2	2	2	2	2	2	2	2	114542	112648	162595	145201	146335	128617	271368	278705	165420	195139	149417	245706
A6H6A9	Rabgap1l	Rab GTPase-activating protein 1-like	RBG1L_MOUSE	5	5	6	6	6	6	6	6	6	6	6	6	55969.6	54772.8	62784.7	56517.5	54096	56861.9	42831.8	52863.5	23237.3	32032.3	36499	44221.8
A6H6E2	Mmrn2	Multimerin-2	MMRN2_MOUSE	19	18	19	17	19	18	19	19	19	19	19	18	28894.5	28146.4	31845.8	34156.5	33196.7	31608.5	41095	50341.8	52252.5	43538.4	51650.9	42047.1
A6H8H2	Dennd4c	DENN domain-containing protein 4C	DEN4C_MOUSE	4	6	3	5	5	5	7	9	9	9	8	8	30614.6	34171.3	32045.1	30020	28133.9	26577.4	51062.7	55860.9	34883.1	38292.5	48416.1	49292.2
A6P3E4;D3Z1Z4;G3X8U9;Q7TSJ7;Q91Y86	Mapk8	Stress-activated protein kinase JNK;Stress-activated protein kinase JNK;Stress-activated protein kinase JNK;Stress-activated protein kinase JNK;Mitogen-activated protein kinase 8	A6P3E4_MOUSE;D3Z1Z4_MOUSE;G3X8U9_MOUSE;Q7TSJ7_MOUSE;MK08_MOUSE	1	1	1	1	1	1	1	1	1	1	1	1	219635	148749	248227	253384	201233	245096	204876	216032	55305.8	91791	87559	196876
A6PWS5	Gsn	Macrophage-capping protein (Fragment)	A6PWS5_MOUSE	2	2	2	2	2	2	2	2	2	2	2	2	222802	200698	223818	240246	228416	207572	399581	471657	582406	101904	501606	360494
A6PWX7;A6PWX9;Q9CWU6	Uqcc1	Ubiquinol-cytochrome-c reductase complex assembly factor 1	A6PWX7_MOUSE;A6PWX9_MOUSE;UQCC1_MOUSE	4	4	4	4	4	4	4	4	4	4	4	4	78785.5	77563.9	80182.9	87266.2	77113.6	80940.5	33450.6	46345.3	25880.3	31643.1	35156.5	37273.6
A6X919	Dpy19l1	Probable C-mannosyltransferase DPY19L1	D19L1_MOUSE	1	1	Filtered	1	Filtered	1	1	1	1	1	1	1	22770.2	27203.3	Filtered	23749.5	Filtered	26177.1	103926	99951.3	61555.5	82218.1	95548.9	114062
A6X935;E9PVD2;E9Q5L2	Itih4	Inter alpha-trypsin inhibitor, heavy chain 4;Inter alpha-trypsin inhibitor, heavy chain 4;Inter alpha-trypsin inhibitor, heavy chain 4	ITIH4_MOUSE;E9PVD2_MOUSE;E9Q5L2_MOUSE	29	29	28	28	29	29	34	35	35	35	34	34	67053.7	58097.4	63826.3	85986.8	80883.1	66806.1	496598	178792	218607	184746	419552	441984
A7ISP9;F8WJ93;Q3UMY5	Eml4	EMAP-like protein 4;Echinoderm microtubule-associated protein-like 4;Echinoderm microtubule-associated protein-like 4	A7ISP9_MOUSE;F8WJ93_MOUSE;EMAL4_MOUSE	7	7	8	8	8	7	14	12	14	14	14	12	25350.3	27530.2	26274.3	26667.5	27841.2	26242.1	59490.7	63809	52170.3	53133	71207.7	57153.2
A7YY80	Epb41l3	130kDa Protein 4.1B MEF cell isoform	A7YY80_MOUSE	39	37	37	36	36	38	33	29	35	33	29	34	97052.8	82770.1	97087	94733.8	75390.7	93489.2	26382.4	24074.8	21863.1	21436.2	20307.1	30349.4
A8C756	Thada	Thyroid adenoma-associated protein homolog	THADA_MOUSE	1	2	1	1	2	1	2	2	2	2	2	2	17967.1	15674.7	16192.3	9921.45	12003.4	18880.8	34436.7	36909.3	19082.4	25451.9	27873.3	35686.8
A8DIL0;Q8C6H0;Q9JL15	Lgals8	Galectin;Galectin;Galectin-8	A8DIL0_MOUSE;Q8C6H0_MOUSE;LEG8_MOUSE	1	1	1	1	1	1	1	1	1	1	1	1	37283.9	51846.7	40915.3	50518.7	48560.2	49163	70059.9	91456.4	64644.5	65246.1	79355.2	98056.1
A8DUK4	Hbb-bs	Beta-globin	A8DUK4_MOUSE	46	47	48	46	47	47	46	45	47	46	47	45	2.12046e+06	1.99711e+06	3061556	3.04971e+06	2.28402e+06	2.36248e+06	1.30182e+06	1.0045e+06	1.74773e+06	1.08473e+06	1893110	1.41639e+06
A8Y5J3;Q9CWS4	Ints11	Cleavage and polyadenylation-specific factor 3-like protein;Integrator complex subunit 11	A8Y5J3_MOUSE;INT11_MOUSE	2	1	2	2	1	2	2	2	2	2	2	2	40640.9	43717.8	41380	40332.9	38341.2	41870.1	74961.8	88561	51078.4	66160.8	77028.7	79599.3
A8Y5T6;Q8CFI5	Pars2	Prolyl-tRNA synthetase;Probable proline--tRNA ligase, mitochondrial	A8Y5T6_MOUSE;SYPM_MOUSE	2	2	2	2	2	2	2	2	2	2	2	2	65466.6	61134.8	59030.8	57476.8	45337.3	60884.7	29415.3	30117.4	24272.3	22428.2	15281.7	26102.6
A9XX86;Q8JZN1	Mgl2	Macrophage galactose N-acetyl-galactosamine specific lectin 2 isoform i;Macrophage galactose N-acetyl-galactosamine-specific lectin 2	A9XX86_MOUSE;Q8JZN1_MOUSE	2	2	2	2	4	1	7	7	7	7	7	7	283288	285606	25060.6	278157	19785.8	386651	46101.5	59738.9	43694.4	38729.8	52682.5	60723.8
B0QZH9;Q8BSN5	Phf23	PHD finger protein 23 (Fragment);PHD finger protein 23	B0QZH9_MOUSE;PHF23_MOUSE	1	1	1	1	1	1	1	1	2	2	1	1	14476.8	9830.21	15541.1	11006.2	9784.46	14250	42182.2	43110	56337.8	49048.5	47782.9	43069
B0QZN5;P63044	Vamp2	Synaptobrevin-2;Vesicle-associated membrane protein 2	B0QZN5_MOUSE;VAMP2_MOUSE	3	3	3	4	4	3	4	4	4	4	4	3	71115.1	61807.7	67244.3	67005.6	70668.1	69184.1	87598	89636.9	59684.1	64139.2	95529.2	85540.9
B0QZP8;H3BIZ8;H3BJ78;H3BJY1;H3BKF4;O55101	Syngr2;Syngr2;Syngr2;Syngr2;Gm20708;Syngr2	Synaptogyrin-2;Synaptogyrin-2;Synaptogyrin-2 (Fragment);Synaptogyrin-2;Predicted gene 20708;Synaptogyrin-2	B0QZP8_MOUSE;H3BIZ8_MOUSE;H3BJ78_MOUSE;H3BJY1_MOUSE;H3BKF4_MOUSE;SNG2_MOUSE	1	1	1	1	1	1	1	1	1	1	1	1	656499	584356	649161	603984	560123	696087	1290987	1.31751e+06	873290	1.04627e+06	1.26e+06	1280529
B0R091;P61022	Chp1	Calcineurin B homologous protein 1	B0R091_MOUSE;CHP1_MOUSE	11	11	11	10	11	11	12	11	12	12	12	12	132739	118700	137067	133019	125085	139500	77894.4	81826.3	94994.4	98169	92328.9	88286.1
B0V2N1	Ptprs	Receptor-type tyrosine-protein phosphatase S	PTPRS_MOUSE	1	1	1	1	Filtered	1	1	1	1	1	1	1	1145.39	1659.17	2419.81	559.184	Filtered	666.024	9932.25	5540.73	11299.8	10080.4	7499.33	2135.25
B1APX2;Q3UE31	5031439G07Rik;	RIKEN cDNA 5031439G07 gene;Uncharacterized protein KIAA0930 homolog	B1APX2_MOUSE;K0930_MOUSE	1	1	1	1	1	1	1	1	1	1	1	1	19758.6	22026	13218.5	19423.6	18414.8	19027.3	34743	31989.3	39439.2	35650.4	46236.3	39628.5
B1AQ77;Q61414	Krt15	Keratin, type I cytoskeletal 15;Keratin, type I cytoskeletal 15	B1AQ77_MOUSE;K1C15_MOUSE	5	11	10	9	11	9	14	14	14	14	14	14	15831.9	35996.6	23804.3	20528.4	29210.8	21192.6	129135	99679.6	191537	171274	247559	213851
B1AQD3;Q0PD20	Rab34	Ras-related protein Rab-34;Rab34	B1AQD3_MOUSE;Q0PD20_MOUSE	5	5	5	5	5	5	5	5	4	5	5	5	30340.6	27371.5	29338.8	32886.4	27290.5	28835.8	27393.4	29541.1	18702.1	23489	26196.1	30341.5
B1AQD9;Q9Z2R6	Unc119	Protein unc-119 homolog A	B1AQD9_MOUSE;U119A_MOUSE	1	1	1	1	1	1	2	2	2	2	2	1	4575.23	3430.78	3927.45	2222.41	2279.49	2033.79	13855.8	13576.1	32555.7	23485.4	13403.4	9718.22
B1AQF4;Q9D7X3	Dusp3	Dual specificity protein phosphatase;Dual specificity protein phosphatase 3	B1AQF4_MOUSE;DUS3_MOUSE	6	7	7	6	7	6	7	7	7	7	7	7	220516	198165	213090	222452	206515	211116	285943	285513	332010	315833	317329	299522
B1AQR8;G3X9T7;O08573	Lgals9	Galectin;Galectin;Galectin-9	B1AQR8_MOUSE;G3X9T7_MOUSE;LEG9_MOUSE	8	8	7	8	8	7	13	13	13	13	13	13	31759.7	41808.6	32491.3	50880.3	42062	29880.2	189968	207178	219159	208378	231183	156904
B1AQW2	Mapt	Microtubule-associated protein	B1AQW2_MOUSE	13	12	13	12	12	12	13	11	14	13	14	12	179674	162475	182931	167538	146714	173921	65974.1	67929.8	82908.7	73400.5	61364	66519.3
B1AQY9;B1AQZ0;B7ZC46;Q8CHH9	Septin8	Septin;Septin-8;Septin;Septin-8	B1AQY9_MOUSE;B1AQZ0_MOUSE;B7ZC46_MOUSE;SEPT8_MOUSE	10	13	9	9	11	9	16	16	17	17	17	16	41275.9	41983.9	41648.3	40517.1	48539.9	41477.9	114934	118475	136723	120641	147846	107757
B1AQZ2;P28741;Q3TET1;Q3UI47	Kif3a	Kinesin-like protein;Kinesin-like protein KIF3A;Kinesin-like protein;Kinesin-like protein	B1AQZ2_MOUSE;KIF3A_MOUSE;Q3TET1_MOUSE;Q3UI47_MOUSE	2	3	2	3	3	3	2	3	2	3	3	3	26245.2	27984.5	26510.6	24725.7	25741	17418	39699	43971.3	31305.7	37614.5	43011.3	36973
B1AR13;B2RWE3;Z4YKM2	Cisd3	CDGSH iron-sulfur domain-containing protein 3, mitochondrial;CDGSH iron sulfur domain 3;CDGSH iron-sulfur domain-containing protein 3, mitochondrial	CISD3_MOUSE;B2RWE3_MOUSE;Z4YKM2_MOUSE	2	2	2	2	2	2	2	2	2	2	2	2	184835	200028	181133	163640	187277	169979	64935.1	47352.6	30215.9	38828.8	25635.4	49921.4
B1AR46;Q9Z261	Cldn7	Claudin (Fragment);Claudin-7	B1AR46_MOUSE;CLD7_MOUSE	2	2	2	2	2	2	2	2	2	2	2	2	95945.6	66885.6	70932.1	111842	78154.1	85323.8	69757.2	102331	49458.2	93809.2	97506.4	92729.8
B1AR48;F8WIE7;J3QJV1;J3QN35;Q99L85	Elp5	Elongator complex protein 5 (Fragment);Elongator complex protein 5 (Fragment);Elongator complex protein 5;Elongator complex protein 5 (Fragment);Elongator complex protein 5	B1AR48_MOUSE;F8WIE7_MOUSE;J3QJV1_MOUSE;J3QN35_MOUSE;ELP5_MOUSE	1	1	1	1	Filtered	1	1	1	1	1	1	1	23372.6	19791.6	25351.6	21472	Filtered	31116.4	44530.8	50690.7	33188.9	36709.8	40164.4	42616
B1AR50;Q9DCD6	Gabarap	Gamma-aminobutyric acid receptor-associated protein	B1AR50_MOUSE;GBRAP_MOUSE	2	2	1	2	1	1	2	2	2	2	2	2	17461.2	9941.46	11546.9	17176.6	7375.73	16235.3	39805.1	31104.4	46737.4	36905	54944	19608.7
B1AR74;F7C0F2;Q0VF62;Q8CCN5	Bcas3	Breast carcinoma-amplified sequence 3 homolog;BCAS3 microtubule-associated cell migration factor (Fragment);Bcas3 protein;BCAS3 microtubule associated cell migration factor	B1AR74_MOUSE;F7C0F2_MOUSE;Q0VF62_MOUSE;BCAS3_MOUSE	2	2	2	2	2	1	4	3	3	4	4	1	21838.2	20003.2	22429.9	16425	20190.7	20700.5	22883	23741.5	22912.3	19609.8	24637.3	22537.1
B1ARA3;P61255	Rpl26	60S ribosomal protein L26 (Fragment);60S ribosomal protein L26	B1ARA3_MOUSE;RL26_MOUSE	12	12	12	11	12	12	12	12	12	12	12	11	143759	232000	154526	83959.1	145823	141899	130577	178680	245656	143485	147068	91363.9
B1ARB3;Q08481	Pecam1	Platelet endothelial cell adhesion molecule	B1ARB3_MOUSE;PECA1_MOUSE	14	13	12	14	13	14	15	14	15	15	15	14	32906.3	33928.4	32323.6	34410	37144.5	32291.7	54253.3	63365.3	41281.4	42668.9	63150.6	51600
B1ART1;B1ART2;V9GX23	Vps13d	Vacuolar protein sorting 13D;Vacuolar protein sorting 13D;Vacuolar protein sorting 13D (Fragment)	B1ART1_MOUSE;B1ART2_MOUSE;V9GX23_MOUSE	4	4	4	4	3	4	3	4	2	3	3	3	35551.9	32124.8	35074.3	34998.3	31623.3	34710.5	21216.9	23082	11782.6	13731.2	18320.7	21429.3
B1ARU4;E9PVY8	Macf1	Microtubule-actin cross-linking factor 1	B1ARU4_MOUSE;E9PVY8_MOUSE	118	122	115	117	126	116	141	141	137	144	145	141	29660.4	28497.3	30449.5	30752.7	30449.8	27999.4	45132.7	47242.5	33030	36800.9	46590.2	42411.3
B1AS37;Q9D032	Ssbp3	Single-stranded DNA-binding protein 3	B1AS37_MOUSE;SSBP3_MOUSE	2	2	1	2	2	2	2	2	2	2	2	2	32184.3	31100.9	23620.7	27546.7	15601.6	28882.4	65569.2	69740.6	51681	55151.6	66784.1	50848.7
B1ASP2	Jak1	Tyrosine-protein kinase	B1ASP2_MOUSE	8	9	6	9	10	10	12	12	10	11	12	12	13512.5	11075.1	15600.5	11507.1	12802	13249.7	31657.6	32923.7	20977.7	21908.6	32270.2	31402.5
B1ASZ3	Gk	Glycerol kinase	B1ASZ3_MOUSE	1	1	1	1	1	1	1	Filtered	1	1	1	1	223139	213524	188863	208679	198344	250421	13746.4	Filtered	28783.1	47497.6	14000.6	33410.1
B1AT82;Q9D0M1	Prpsap1	Phosphoribosyl pyrophosphate synthase-associated protein 1	B1AT82_MOUSE;KPRA_MOUSE	10	10	9	8	9	10	10	10	10	10	10	10	74786.5	64788.4	73804.6	85329.5	65973.8	75075.9	68157.9	79221.1	60190.8	65409.5	78588.8	69335.1
B1AT89;Q8CI15	Sphk1	Sphingosine kinase 1 (Fragment);Sphingosine kinase 1	B1AT89_MOUSE;SPHK1_MOUSE	3	2	2	2	3	3	4	4	4	4	4	4	17622	17122.3	25589.9	17951.7	22242.7	13118.2	69586.9	73491.4	39524.9	47816.2	72171.5	73391.6
B1AT92;Q60631	Grb2	Growth factor receptor-bound protein 2	B1AT92_MOUSE;GRB2_MOUSE	14	16	15	11	15	13	20	19	22	22	21	21	58956.1	54210.7	59528.4	58413.2	60648.4	57383.3	119607	121551	190559	149815	156070	119933
B1ATD1;Q60787	Lcp2	Lymphocyte cytosolic protein 2	B1ATD1_MOUSE;LCP2_MOUSE	Filtered	Filtered	Filtered	Filtered	1	Filtered	4	3	5	4	4	3	Filtered	Filtered	Filtered	Filtered	4413.31	Filtered	13805.1	10617.3	25013.1	16760.5	14679.1	9546.83
B1ATD4;B1ATD5;M0QW74;Q8K296;R4GML8	Mtmr3	Phosphatidylinositol-3-phosphate phosphatase (Fragment);Phosphatidylinositol-3-phosphate phosphatase;Phosphatidylinositol-3-phosphate phosphatase;Myotubularin-related protein 3;Phosphatidylinositol-3-phosphate phosphatase (Fragment)	B1ATD4_MOUSE;B1ATD5_MOUSE;M0QW74_MOUSE;MTMR3_MOUSE;R4GML8_MOUSE	1	2	1	Filtered	2	1	2	2	2	2	2	2	1051.46	3516.58	1031	Filtered	3014.33	807.418	8978.34	7144.44	11800	10325.5	11009.6	2645.13
B1ATI0;B1AV77;P47740	Aldh3a2	Aldehyde dehydrogenase;Aldehyde dehydrogenase;Aldehyde dehydrogenase family 3 member A2	B1ATI0_MOUSE;B1AV77_MOUSE;AL3A2_MOUSE	30	29	28	29	29	29	29	28	28	26	27	27	226698	169475	206035	198355	185322	221377	73890.6	66158.9	43500.4	55102.7	58855.3	76816.7
B1ATI9;F6QB26;Q3U432	Gas7	Growth arrest-specific protein 7	B1ATI9_MOUSE;F6QB26_MOUSE;Q3U432_MOUSE	2	1	1	1	4	1	8	7	8	8	8	6	11719.5	9127.96	7880.43	5885.96	8406.64	7770.34	54323.4	34959.6	104467	57777.9	60353.1	53121
B1ATP7;Q80Y81	Elac2	ElaC homolog protein 2;Zinc phosphodiesterase ELAC protein 2	B1ATP7_MOUSE;RNZ2_MOUSE	4	5	5	4	4	4	4	5	5	5	5	5	34224.7	31466.9	32092.8	36630.3	34221.6	36747.9	34277.9	34304.2	21342.2	25087.6	29716.8	33954.9
B1ATR5;Q8CFZ4	Gpc3	Glypican-3	B1ATR5_MOUSE;GPC3_MOUSE	2	2	2	2	2	2	2	2	2	2	2	2	6583.69	6412.78	6803.28	7349.7	5695.99	6960.66	27031.5	32114.5	24367	28587.6	22998	24112.6
B1ATS4;B1ATS5;E9Q559;Q64518	Atp2a3	Calcium-transporting ATPase;Calcium-transporting ATPase;Calcium-transporting ATPase;Sarcoplasmic/endoplasmic reticulum calcium ATPase 3	B1ATS4_MOUSE;B1ATS5_MOUSE;E9Q559_MOUSE;AT2A3_MOUSE	3	3	3	2	3	3	3	3	3	3	3	3	51912.9	53960.5	49616.5	76109.8	62191.6	52030.1	71227.8	84365.1	51835	52179.4	81650.2	77978
B1AU25;Q9Z0X1	Aifm1	Apoptosis-inducing factor 1, mitochondrial;Apoptosis-inducing factor 1, mitochondrial	B1AU25_MOUSE;AIFM1_MOUSE	37	38	37	38	38	38	37	35	37	34	35	37	430948	366272	439457	429402	398149	402689	142550	133942	129587	135496	109831	144099
B1AU74;Q9CWP6	Mospd2	Motile sperm domain-containing protein 2	B1AU74_MOUSE;MSPD2_MOUSE	7	7	5	9	7	8	9	9	9	9	9	9	27780.9	25637.8	22527.2	26199.3	24720.6	27557.1	75829.1	82052.3	34147.4	49798.8	53566.1	67105.2
B1AU75;Q99MD9	Nasp	Nuclear autoantigenic sperm protein	B1AU75_MOUSE;NASP_MOUSE	11	9	12	9	10	10	14	15	14	15	14	14	21362.2	23550.2	25399.1	29356.2	20566.9	25524.9	55782.9	61802.7	66328.7	57987.7	54159.1	52885.2
B1AU85;Q61818	Rai1	Retinoic acid-induced protein 1 (Fragment);Retinoic acid-induced protein 1	B1AU85_MOUSE;RAI1_MOUSE	Filtered	1	1	1	1	1	1	1	1	1	1	1	Filtered	8116.39	7221.37	4793.21	6921.39	8313.37	15834.5	19424.8	18595.4	19828.4	16141.1	17025
B1AUB6;B1AUB8;B1AUB9;B1AUC0;Q02780	Nfia	Nuclear factor 1 (Fragment);Nuclear factor 1;Nuclear factor 1;Nuclear factor 1;Nuclear factor 1 A-type	B1AUB6_MOUSE;B1AUB8_MOUSE;B1AUB9_MOUSE;B1AUC0_MOUSE;NFIA_MOUSE	3	3	3	3	3	3	3	3	2	3	3	3	123065	112170	116001	122852	103470	121385	177573	175348	107609	144428	208796	180014
B1AUE5	Pex10	Peroxisome biogenesis factor 10	PEX10_MOUSE	3	3	3	3	3	3	2	3	1	3	1	3	60199.6	43282.7	50597	43411	48235.6	57626.9	10540.3	15887.1	4465.43	5245.23	6772.61	16796.6
B1AUN2;B1AUN3;Q3UKV0	Eif2b3	Eukaryotic translation initiation factor 2B, subunit 3;Eukaryotic translation initiation factor 2B, subunit 3;Eukaryotic translation initiation factor 2B, subunit 3	B1AUN2_MOUSE;B1AUN3_MOUSE;Q3UKV0_MOUSE	9	7	7	8	8	8	8	9	9	9	8	8	48619.4	43930.8	50612.2	53309.3	52695.1	50323.9	55511	61443.9	50623.8	56811.5	60774.3	59330.7
B1AUQ7;Q9R1K9;Z4YJH1	Cetn2	Centrin-2 (Fragment);Centrin-2;Centrin-2	B1AUQ7_MOUSE;CETN2_MOUSE;Z4YJH1_MOUSE	2	1	1	2	1	2	2	2	2	2	2	1	14876.8	10438.5	12293	17590.1	15038.8	15890.1	17984.9	22808.9	39264.6	30726.5	30717.8	17796.8
B1AUX5;B1AUY2;B1AUY3;E9PYS6;F6SL55;Q3TE27;Q80Z68	Arhgap4	Rho GTPase-activating protein 4;Rho GTPase-activating protein 4;Rho GTPase-activating protein 4;Rho GTPase-activating protein 4;Rho GTPase-activating protein 4 (Fragment);Rho GTPase-activating protein 4;Rho GTPase-activating protein 4	B1AUX5_MOUSE;B1AUY2_MOUSE;B1AUY3_MOUSE;E9PYS6_MOUSE;F6SL55_MOUSE;Q3TE27_MOUSE;Q80Z68_MOUSE	Filtered	Filtered	Filtered	Filtered	Filtered	Filtered	1	1	1	1	1	1	Filtered	Filtered	Filtered	Filtered	Filtered	Filtered	18039	33048.4	51055.8	31172	33509.3	17997.5
B1AUY7;Q9QY36	Naa10	N-alpha-acetyltransferase 10	B1AUY7_MOUSE;NAA10_MOUSE	5	5	5	4	4	3	6	6	6	6	6	5	36997.9	29794.9	36757.6	35663	38442.6	38437	45471.2	46279.2	64718.3	49719.8	56286.8	42928.6
B1AV01;O70583	Mid1	E3 ubiquitin-protein ligase Midline-1	B1AV01_MOUSE;TRI18_MOUSE	1	1	1	1	1	1	1	1	1	1	1	1	2463.94	3020.18	2959.29	3134.53	2752.07	2721.87	8532.79	9125.84	6179.25	8721.04	6712.24	13250.2
B1AV66;Q8BR70	Yipf6	Protein YIPF (Fragment);Protein YIPF6	B1AV66_MOUSE;YIPF6_MOUSE	2	2	2	2	2	2	2	2	2	2	2	2	49343.8	41597.3	53145.6	58476.7	45710.4	50652.7	38238.8	51323.1	16308.5	23011.1	28332.8	36866.4
B1AV75;Q3UJP5	2610301B20Rik;Cfap418	RIKEN cDNA 2610301B20 gene;Cilia- and flagella-associated protein 418	B1AV75_MOUSE;CF418_MOUSE	1	1	1	1	1	1	2	3	3	3	2	1	13699	16444.2	16411.2	11161.8	12325.6	13462.5	24301.2	23917.8	33145.4	37662.2	24103.2	26736
B1AVD1;B1AVD2	Xpnpep2	Xaa-Pro aminopeptidase 2	XPP2_MOUSE;B1AVD2_MOUSE	8	8	8	8	7	7	6	7	7	5	3	6	97892.4	115511	122270	113729	96058.9	119567	22239.7	20727.2	13066.3	21483.1	8239.15	26838.5
B1AVF4;B1AVF5;B1AVF6;Q9QUS6	Mid2	RING-type E3 ubiquitin transferase;RING-type E3 ubiquitin transferase;Probable E3 ubiquitin-protein ligase MID2 (Fragment);Probable E3 ubiquitin-protein ligase MID2	B1AVF4_MOUSE;B1AVF5_MOUSE;B1AVF6_MOUSE;TRIM1_MOUSE	1	1	1	1	1	1	1	1	Filtered	1	1	1	5571.26	5780.34	6009.68	4708.11	5087.84	5716.91	9059.15	8464.46	Filtered	7730.87	6925	9862.63
B1AVH5;Q8C0P5	Coro2a	Coronin;Coronin-2A	B1AVH5_MOUSE;COR2A_MOUSE	Filtered	1	Filtered	1	Filtered	1	1	1	1	1	1	1	Filtered	1637.13	Filtered	1851.65	Filtered	2006.53	11637.6	12631	14172.3	12852.9	17957.3	11827.2
B1AVI2;Q9D0I4;Q9D614	Stx17	Syntaxin-17 (Fragment);Syntaxin-17;Syntaxin-17	B1AVI2_MOUSE;STX17_MOUSE;Q9D614_MOUSE	3	3	3	3	3	3	3	3	3	3	3	3	47124	39210.4	36573.1	38839.6	34487.4	35213.7	49309.7	39324.7	60520.6	48752.7	45323.4	26428.1
B1AVN9;B1AVP0;F7D4H5;Q3UQ19	Phactr2	Phosphatase and actin regulator	B1AVN9_MOUSE;B1AVP0_MOUSE;F7D4H5_MOUSE;Q3UQ19_MOUSE	4	3	4	3	4	4	4	4	4	4	4	4	61354.8	47625.4	65450.4	60766	60780.2	62538.6	70089.6	64242.1	74608.4	72456.4	62627.3	57239
B1AVZ0	Uprt	Uracil phosphoribosyltransferase homolog	UPP_MOUSE	4	4	2	3	3	3	6	6	6	6	6	6	15711	15892.6	14143.2	16015.5	12636.2	15126.2	33107.7	36614.1	49738.5	36790.5	40736.8	28345.4
B1AW21;Q9Z2C5	Mtm1	Myotubularin	B1AW21_MOUSE;MTM1_MOUSE	2	2	2	2	2	2	2	2	2	2	2	2	153314	103424	191572	100104	153512	96500.8	61119.9	47475.2	35030.1	43350.2	38092.6	34187.4
B1AWE0;Q6PFA2	Clta	Clathrin light chain	B1AWE0_MOUSE;Q6PFA2_MOUSE	8	8	8	8	8	8	8	8	8	8	8	8	889964	852155	958625	872728	856909	856320	1.07871e+06	1.09471e+06	1.52301e+06	1.25154e+06	1.26576e+06	1.07955e+06
B1AWN4	Atp10b	Phospholipid-transporting ATPase VB	AT10B_MOUSE	2	2	2	2	2	2	2	2	2	2	2	2	785370	781607	758788	653753	562129	621439	302350	275243	227148	201470	194089	227115
B1AXC8;Q8K2Q5	Chchd7	Coiled-coil-helix-coiled-coil-helix domain-containing protein 7 (Fragment);Coiled-coil-helix-coiled-coil-helix domain-containing protein 7	B1AXC8_MOUSE;CHCH7_MOUSE	2	2	2	2	2	2	2	2	2	2	2	2	70578.1	97172.3	52349.4	55717.4	78238.6	56862.7	27360.2	20600.9	52647.4	38669.3	33086.4	18347.7
B1AXH1	Nhsl2	NHS-like protein 2	NHSL2_MOUSE	3	3	3	2	3	2	3	3	3	3	3	3	12069.2	10427.9	13604.8	12951.9	11389.7	11507.7	8125.15	8079.89	11901.1	10679.3	11490.4	10613.7
B1AXJ1;B1AXJ2;Q3U3N6	Tepsin	AP-4 complex accessory subunit Tepsin	B1AXJ1_MOUSE;B1AXJ2_MOUSE;AP4AT_MOUSE	Filtered	1	Filtered	Filtered	1	Filtered	1	1	1	1	1	1	Filtered	3102.43	Filtered	Filtered	2513.19	Filtered	5320.06	7168.3	4552.37	10270.7	8503.53	5795.5
B1AXN9;P18654	Rps6ka3	Non-specific serine/threonine protein kinase;Ribosomal protein S6 kinase alpha-3	B1AXN9_MOUSE;KS6A3_MOUSE	13	12	12	12	14	11	14	14	14	14	14	14	53383.1	49087.5	51272	52737	52237.3	51319.3	101007	114005	83769.6	92011.7	123287	103286
B1AXP6	Tomm5	Mitochondrial import receptor subunit TOM5 homolog	TOM5_MOUSE	8	8	8	8	7	8	6	7	8	7	7	7	51838.8	36844.7	41741.3	58031.3	44798.9	48859.7	33209.9	27136	28287.2	29834.1	31009.4	26941.7
B1AXY5;P15535	B4galt1	Beta-1,4-galactosyltransferase 1;Beta-1,4-galactosyltransferase 1	B1AXY5_MOUSE;B4GT1_MOUSE	1	1	1	1	1	1	1	1	1	1	1	1	53417.9	59754.9	59213.3	56341.1	57573.3	66248.6	55386.6	52970.2	20180.7	27818.3	24264.3	61773.3
B1AY10	Nfx1	Transcriptional repressor NF-X1	NFX1_MOUSE	Filtered	1	Filtered	Filtered	Filtered	Filtered	1	1	1	1	1	Filtered	Filtered	2281.05	Filtered	Filtered	Filtered	Filtered	2806.02	2800.17	7503.26	5048.8	3599.17	Filtered
B1AY13;E9PV45	Usp24	Ubiquitin carboxyl-terminal hydrolase 24;Ubiquitinyl hydrolase 1	UBP24_MOUSE;E9PV45_MOUSE	18	19	18	19	18	19	19	19	16	18	19	19	46097.3	42107.1	44186.3	46613.4	43968.4	44071.6	40341.7	44871.4	17514.3	27355.8	33457	41521.7
B1AY85;Q9DC11	Plxdc2	Plexin domain-containing protein 2	B1AY85_MOUSE;PXDC2_MOUSE	6	5	6	5	6	6	6	6	6	6	6	6	93655.3	88047.3	98721.2	103442	95987.8	88238.5	118354	115715	99524.4	99534.7	133399	124461
B1AYG6;B1AYG7;Q9Z0T9	Itgb6	Integrin beta;Integrin beta (Fragment);Integrin beta-6	B1AYG6_MOUSE;B1AYG7_MOUSE;ITB6_MOUSE	1	3	2	3	2	3	4	6	6	6	5	3	36101.6	10634.2	14052	15928.1	12374	12491.9	31319.3	55204	19619.2	25120.1	33600.4	36036.4
B1AZ14;B1AZ15;Q3UMF0	Cobll1	Cordon-bleu protein-like 1	B1AZ14_MOUSE;B1AZ15_MOUSE;COBL1_MOUSE	45	46	45	43	46	45	42	45	44	44	45	44	102991	85439.7	96933.1	89268.5	95726.2	86557.9	35121.4	38682.3	44568	39847.3	41803.9	35521.8
B1AZ26	Cobll1	Cordon-bleu protein-like 1 (Fragment)	B1AZ26_MOUSE	1	1	1	1	1	1	1	1	1	1	1	1	6691.15	29377.7	5733.19	4464.48	16113.8	5249.34	9390.77	9367.2	13796.3	9601.25	10323.1	5783.57
B1AZ42;P0C0A3	Chmp6	Charged multivesicular body protein 6 (Fragment);Charged multivesicular body protein 6	B1AZ42_MOUSE;CHMP6_MOUSE	1	1	1	1	1	1	1	1	1	1	1	1	263303	214184	246635	237614	225650	215122	189396	170892	215919	134458	154024	146533
B1AZ46;Q8BKX1	Baiap2	Brain-specific angiogenesis inhibitor 1-associated protein 2	B1AZ46_MOUSE;BAIP2_MOUSE	15	17	15	16	15	14	15	17	16	17	17	17	42709.1	43339.9	43014.4	48018.6	40618.9	43046.7	23821.9	24233	24110.6	24686.7	22300.6	23014.2
B1AZA5;B1AZA8;D3YWD3	Tmem245	Transmembrane protein 245;Transmembrane protein 245 (Fragment);Transmembrane protein 245	TM245_MOUSE;B1AZA8_MOUSE;D3YWD3_MOUSE	1	1	1	1	1	1	1	1	1	Filtered	1	1	17361.9	22806.8	22822	24836	22429.5	21113.3	12265.4	23917.8	5970.4	Filtered	9076.51	18793
B1AZI6	Thoc2	THO complex subunit 2	THOC2_MOUSE	11	10	10	10	10	12	14	15	14	13	15	15	23562.9	26033.9	24077	24921.7	21433.9	25105.6	43825.5	52116.6	24377.7	34244.2	41641.9	52388.7
B1AZP2;B7ZNS2	Dlgap4	Disks large-associated protein 4	DLGP4_MOUSE;B7ZNS2_MOUSE	6	7	5	5	6	6	9	9	10	10	10	8	22448	19292.8	19093.1	18763.8	18733.8	19161.2	48902.9	49556.1	61614.8	54549	57746.9	41582.7
B1B1A8;Q6PDN3	Mylk	Myosin light chain kinase, smooth muscle;Myosin light chain kinase, smooth muscle	B1B1A8_MOUSE;MYLK_MOUSE	54	55	50	56	57	52	70	69	75	74	75	62	73346.1	62831.3	71080.2	78914.4	72880.3	76790.7	160187	150766	145828	162296	143538	147082
B1B1D7;B1B1D8;Q9D773	Mrpl2	39S ribosomal protein L2, mitochondrial;39S ribosomal protein L2, mitochondrial;39S ribosomal protein L2, mitochondrial	B1B1D7_MOUSE;B1B1D8_MOUSE;RM02_MOUSE	2	2	2	2	2	2	1	2	1	1	2	1	59342.3	63632.3	60196.6	31328.1	44150.3	44523.8	14574.6	9790.26	22770	12778.9	7760	39905.3
B2C3G8;P42230	Stat5a	Signal transducer and activator of transcription;Signal transducer and activator of transcription 5A	B2C3G8_MOUSE;STA5A_MOUSE	8	8	8	9	7	7	10	10	9	10	10	10	58581.7	56103.3	62261.6	64797.5	62047.6	57100.4	93142.9	99723.7	79403	89283.5	116536	104094
B2KGA7;Q505B7	Zbtb8os	Protein archease	B2KGA7_MOUSE;ARCH_MOUSE	2	2	2	2	2	2	2	2	2	2	2	2	126659	118859	131549	105721	119103	110424	110180	99647.8	147155	117619	110117	98811.1
B2LVG5;B2LVG6;E0CXT7;M0QWM8;Q8BQZ5	Cpsf4	Cleavage and polyadenylation specificity factor subunit 4;Cleavage and polyadenylation specificity factor subunit 4;Cleavage and polyadenylation specificity factor subunit 4;Cleavage and polyadenylation-specificity factor subunit 4;Cleavage and polyadenylation specificity factor subunit 4	B2LVG5_MOUSE;B2LVG6_MOUSE;E0CXT7_MOUSE;M0QWM8_MOUSE;CPSF4_MOUSE	1	2	1	2	2	1	2	2	2	2	2	2	26166.1	40815.5	27775.7	30025.1	25851.9	29123.9	57116.7	59299.1	69184.7	70811.4	68689.7	46186.6
B2M1R6	Hnrnpk	Heterogeneous nuclear ribonucleoprotein K	B2M1R6_MOUSE	32	35	31	32	35	33	39	37	38	38	39	39	187273	184242	189066	202647	189157	193847	347765	364930	528337	451867	531536	318124
B2M1R7;Q61990	Pcbp2	Poly(rC)-binding protein 2	B2M1R7_MOUSE;PCBP2_MOUSE	18	19	17	18	18	18	19	19	19	19	19	19	173016	155294	173252	165125	162795	157184	268355	273513	301842	288309	327434	253437
B2RPU8;D3Z5B1;Q9D1L0	Zbed5;Zbed5;Chchd2	SCAN domain containing 3;Zinc finger, BED type-containing 5 (Fragment);Coiled-coil-helix-coiled-coil-helix domain-containing protein 2	B2RPU8_MOUSE;D3Z5B1_MOUSE;CHCH2_MOUSE	3	3	3	3	3	3	3	3	3	3	3	3	124204	460838	130304	125451	195009	130630	248396	82600.9	850888	466920	352060	93314.6
B2RQ57;F8VQH0;Q4JIM5	Abl2	Tyrosine-protein kinase;Tyrosine-protein kinase;Tyrosine-protein kinase ABL2	B2RQ57_MOUSE;F8VQH0_MOUSE;ABL2_MOUSE	1	1	1	1	1	1	1	1	Filtered	1	1	1	12859.1	11716	17394.4	12494.9	10439.2	12293.9	11264.5	13641.7	Filtered	6416.85	5122.22	6416.45
B2RQC6;E9QAI5	Cad	CAD protein;Aspartate carbamoyltransferase	PYR1_MOUSE;E9QAI5_MOUSE	20	22	22	22	21	23	32	33	33	32	33	31	24696.5	23733.7	24613.6	26137.1	24781.1	24291.2	78766.1	92588.1	44442.8	58059.9	73235.2	99254.8
B2RQG2	Phf3	PHD finger protein 3	B2RQG2_MOUSE	3	3	3	3	3	3	3	3	3	3	3	3	15116.9	14563.6	15556.2	18329.3	13864	14556.9	22582	30188.1	21717.5	22638.8	21884.9	25737.4
B2RQS1	Strn3	Striatin-3	B2RQS1_MOUSE	13	13	13	14	12	10	14	15	15	15	15	15	54348.3	48414.2	53434.8	45306.2	49207.2	43279.2	68808.4	67130.7	94147.9	77857.5	79855.1	66763.9
B2RR82;E9QNG1;Q9Z0R6	Itsn2	Intersectin-2	B2RR82_MOUSE;E9QNG1_MOUSE;ITSN2_MOUSE	10	10	10	8	8	11	13	13	13	12	12	12	41465.7	33127.5	40843.9	43040.2	39383.4	39651.6	56446.9	58639.2	62637.9	58399.8	54376.2	47464.4
B2RR83	Ythdc2	3'-5' RNA helicase YTHDC2	YTDC2_MOUSE	4	4	4	4	4	4	4	4	4	4	3	4	81197.7	140709	72526	40753.1	42215.6	57471.4	59147	78050	40066.7	32187	25185.4	39156.7
B2RRE2;E9QAX2;K3W4L0;Q9JMH9	Myo18a	Myo18a protein;Unconventional myosin-XVIIIa;Unconventional myosin-XVIIIa;Unconventional myosin-XVIIIa	B2RRE2_MOUSE;E9QAX2_MOUSE;K3W4L0_MOUSE;MY18A_MOUSE	55	59	54	56	56	55	60	61	59	61	61	60	69095.6	61830.4	70679.9	70043.2	66439.8	66424.6	74062.9	79566.5	43606	55583.9	65567.6	69717.2
B2RRI2;F7CVW0;Q689Z5	Sbno1	Protein strawberry notch homolog 1;Protein strawberry notch homolog 1 (Fragment);Protein strawberry notch homolog 1	B2RRI2_MOUSE;F7CVW0_MOUSE;SBNO1_MOUSE	1	1	1	1	1	1	1	1	1	1	1	1	23932.5	14238.2	29004.4	21325	23537	21834.7	37958	34252	24145.7	22732.5	32081.5	28469.4
B2RRI5;Q52KR2	Lrig2	Leucine-rich repeats and immunoglobulin-like domains protein 2	B2RRI5_MOUSE;LRIG2_MOUSE	1	1	1	1	1	1	1	1	1	1	1	1	1607815	4.95596e+06	1.81809e+06	1.80886e+06	2.81991e+06	1791538	9300798	6306306	20706272	9895314	11607954	7.32588e+06
B2RSH2	Gnai1	Guanine nucleotide-binding protein G(i) subunit alpha-1	GNAI1_MOUSE	5	6	5	6	6	6	6	5	5	5	6	6	54597.2	97680.6	49888	45856.9	88116	50925.9	47172.3	38767	38062.3	54033.3	43109	29702.3
B2RSU6	Cgnl1	Cingulin-like 1	B2RSU6_MOUSE	43	42	40	41	41	40	44	44	43	44	43	42	73798.3	69171.4	75713.7	69669.2	70736.1	65631.5	41430.2	43680.1	50490.1	46120.9	43403.6	38043.4
B2RSU7;E0CYI9;E9PWI6;Q8CHG3	Gcc2	GRIP and coiled-coil domain containing 2;GRIP and coiled-coil domain-containing protein 2;GRIP and coiled-coil domain-containing protein 2;GRIP and coiled-coil domain-containing protein 2	B2RSU7_MOUSE;E0CYI9_MOUSE;E9PWI6_MOUSE;GCC2_MOUSE	5	4	5	5	5	4	5	5	5	5	5	5	16311.3	15734.6	17737.5	15750.9	17121	16076.6	16415.7	18763.1	19861.3	20559.8	16944.2	16770.3
B2RT89;Q96LX3	Slc22a28;Slc22a30	Predicted gene, EG434674;Solute carrier family 22, member 30	B2RT89_MOUSE;Q96LX3_MOUSE	11	11	11	11	11	11	10	10	7	9	4	10	365959	292130	343915	313555	336352	349180	36578.4	16047.8	11374.8	21422.8	7542.42	32653.6
B2RU40	Prrt4	Proline-rich transmembrane protein 4	PRRT4_MOUSE	1	1	1	1	1	1	1	1	1	1	1	1	117432	91761.7	105552	114225	97013.9	103647	28096.5	7007.98	28554.4	32308	33866.5	38881.7
B2RUF0	Ybx2	Y box protein 2	B2RUF0_MOUSE	11	11	10	12	11	11	10	11	12	12	12	10	68317.3	67533.1	69280.6	61059.5	62523.5	68492.2	80034.4	82015	98563.6	87386.6	78051.4	79468.9
B2RUG9;E9Q4H1;Q61315	Apc	Adenomatosis polyposis coli;Adenomatous polyposis coli protein (Fragment);Adenomatous polyposis coli protein	B2RUG9_MOUSE;E9Q4H1_MOUSE;APC_MOUSE	Filtered	1	1	2	2	1	2	2	2	2	2	2	Filtered	723.481	2035.06	1310.96	1238.78	1126.59	2164.51	2812.39	2324.27	2420.56	2793.24	2286.58
B2RUJ2;B7ZNX6;Q80TH2	Erbin	Erbb2ip protein;Erbb2ip protein;Erbin	B2RUJ2_MOUSE;B7ZNX6_MOUSE;ERBIN_MOUSE	15	14	12	11	14	13	18	19	19	19	19	16	30595.8	28031.9	28423.3	28858	27754.5	26883.8	36275.1	38622.3	45511.6	41411.4	47899.2	37954.9
B2RUR8	Otud7b	OTU domain-containing protein 7B	OTU7B_MOUSE	2	2	2	2	2	2	2	2	2	2	2	2	39849.5	39186.6	35136.2	30577.7	34140.3	30676.9	36970.1	40247.6	38374.7	41087.1	36595.6	32630.8
B2RWS6	Ep300	Histone acetyltransferase p300	EP300_MOUSE	1	2	2	2	1	2	3	3	4	4	4	4	5926.08	6130.41	6282.18	8863.09	6652.53	6850.88	9715.41	13976.4	8966.36	12006.3	12855.3	10144.3
B2RXC1	Trappc11	Trafficking protein particle complex subunit 11	TPC11_MOUSE	11	10	10	11	11	10	11	11	10	10	11	10	24794.2	23895.6	22818.1	25246.9	23947.6	25335.7	20644.5	23782.7	13002.3	15220	20431.1	24189.2
B2RXC2	Itpkb	Kinase	B2RXC2_MOUSE	3	3	3	3	3	3	3	3	3	3	3	3	11995.6	12715.6	13549.4	14805.1	13907.2	14915.5	18658.8	21724.6	25609	24200.5	25631.4	20290.2
B2RXP1;E9QAU9;Q8BVU0	Lrch3	DISP complex protein LRCH3	B2RXP1_MOUSE;E9QAU9_MOUSE;LRCH3_MOUSE	2	2	2	2	2	3	3	3	3	3	3	3	12629.3	14375.4	10611.4	12087.2	14083.3	14665.8	24716.7	19176.9	28522.2	25848.5	32307.6	29526.5
B2RXQ2;B2RXW8	Ppfia1	Ppfia1 protein	B2RXQ2_MOUSE;B2RXW8_MOUSE	7	9	9	7	9	8	10	9	10	10	10	10	21847.3	21183.9	20832	17754.6	19757.7	19618.9	32835.8	30230.3	31719.4	30997.5	34005.4	24413.4
B2RXR6	Ankrd44	Serine/threonine-protein phosphatase 6 regulatory ankyrin repeat subunit B	ANR44_MOUSE	9	3	9	4	10	5	13	14	15	14	15	11	11866.6	11076.7	12986.6	13867.9	10381.2	11379.9	24892.2	20897.8	37701.2	23884.6	32536.8	26722.4
B2RXS4	Plxnb2	Plexin-B2	PLXB2_MOUSE	39	43	35	37	39	40	46	46	47	47	48	44	63636.8	56932.3	66087.3	67580	65605.6	65545.5	74279.4	73106.6	60104.4	61877.8	72315.4	71037.9
B2RXT3	Ogdhl	Oxoglutarate dehydrogenase (succinyl-transferring)	B2RXT3_MOUSE	5	6	5	4	5	5	6	6	6	6	6	6	32233.3	44500.4	46961.6	51637.1	40862.6	39034	28953.7	37723.1	22123.8	30184.4	28784.9	27056.4
B2RY56	Rbm25	RNA-binding protein 25	RBM25_MOUSE	14	15	16	14	19	16	19	18	20	20	20	19	36715.1	35570.8	37390.6	38081.3	31707.4	36846.4	61304.1	67675.8	72238.7	67352.7	74031.3	63687
B7FAU9;Q8BTM8	Flna	Filamin, alpha;Filamin-A	B7FAU9_MOUSE;FLNA_MOUSE	148	166	147	141	165	152	193	192	197	196	196	185	105392	102276	109212	118790	122154	114387	516567	472147	429345	474943	599933	492917
B7ZC21;B7ZC22;O70139	Pkig	cAMP-dependent protein kinase inhibitor gamma (Fragment);cAMP-dependent protein kinase inhibitor gamma (Fragment);cAMP-dependent protein kinase inhibitor gamma	B7ZC21_MOUSE;B7ZC22_MOUSE;IPKG_MOUSE	1	1	1	1	1	1	1	1	1	1	1	1	105020	91296.2	96430.3	90553.5	101451	93283.8	198889	197674	247631	194991	218274	181496
B7ZCA9;Q5SSK3	Tefm	Transcription elongation factor, mitochondrial (Fragment);Transcription elongation factor, mitochondrial	B7ZCA9_MOUSE;TEFM_MOUSE	2	2	2	2	2	2	2	2	2	2	2	2	117244	144002	106344	104022	98733.9	118197	44312.6	58805.2	42884.4	35452	36125.7	50095.4
B7ZCM9;B7ZCN0;D6RGQ7;E0CXG8;P0C872	Gm28042;Gm28042;Jmjd7;Gm28042;Jmjd7	Phospholipase A2;Phospholipase A2;Bifunctional peptidase and (3S)-lysyl hydroxylase Jmjd7;Predicted gene, 28042;Bifunctional peptidase and (3S)-lysyl hydroxylase Jmjd7	B7ZCM9_MOUSE;B7ZCN0_MOUSE;D6RGQ7_MOUSE;E0CXG8_MOUSE;JMJD7_MOUSE	1	1	1	1	1	1	1	1	1	1	1	1	99660.3	84924.5	97040.6	98447.4	81051.8	99320.8	106479	104036	75611.9	79106.5	73098.2	100561
B7ZCU0;B7ZCU2;B7ZCU3;B7ZCU4;B7ZCU5;J3QNK8;Q8CBW3	Abi1	Abl interactor 1	B7ZCU0_MOUSE;B7ZCU2_MOUSE;B7ZCU3_MOUSE;B7ZCU4_MOUSE;B7ZCU5_MOUSE;J3QNK8_MOUSE;ABI1_MOUSE	10	17	9	11	14	12	18	18	18	18	19	18	38548	33048.9	38858	38697	34358.6	37296.5	57579.6	53612.7	102513	72000.4	84524.7	48235.3
B7ZMP1	Xpnpep3	Xaa-Pro aminopeptidase 3	XPP3_MOUSE	5	5	5	5	5	5	5	5	5	5	5	5	85428.2	84288.8	94879.7	96811.1	84684.3	87560	49278.8	47986.7	38607.5	46004.4	35387.6	53365.7
B7ZMQ0;F6UDW0;F6WLR1;Q14AI6	Rpusd3	Mitochondrial mRNA pseudouridine synthase Rpusd3;Mitochondrial mRNA pseudouridine synthase Rpusd3 (Fragment);Mitochondrial mRNA pseudouridine synthase Rpusd3 (Fragment);Mitochondrial mRNA pseudouridine synthase Rpusd3	B7ZMQ0_MOUSE;F6UDW0_MOUSE;F6WLR1_MOUSE;RUSD3_MOUSE	1	2	1	1	2	1	2	2	2	2	2	1	24206.8	25618.9	23802.2	24761.6	22654.1	28993.2	8438.43	6916.23	7564.87	6568.15	4672.46	7446.13
B7ZN28;Q9EPX2	Papln	Papilin	B7ZN28_MOUSE;PPN_MOUSE	3	5	4	4	3	5	6	6	6	6	6	5	47886.5	37866.5	41515.1	44224.7	46046.3	39591.5	88086.5	107920	118595	111609	101968	83592.4
B7ZN55;Q9JHE3	Asah2	Neutral ceramidase	B7ZN55_MOUSE;ASAH2_MOUSE	2	2	2	2	2	2	1	2	1	1	2	1	50987.3	50449.8	50473.2	51750.9	39944.9	46647.5	11198.3	32879.9	13806.1	12762	14275.1	21871.7
B7ZNH7	Col14a1	Collagen alpha-1(XIV) chain	B7ZNH7_MOUSE	61	68	60	63	62	65	77	75	79	78	79	76	98449.1	97659.8	102135	119227	88504.3	123559	320510	233079	247426	303751	451938	431654
B7ZNL2;Q78ZA7	Nap1l4	Nap1l4 protein;Nucleosome assembly protein 1-like 4	B7ZNL2_MOUSE;NP1L4_MOUSE	10	10	10	11	11	10	11	11	11	10	11	11	113340	109746	125198	107011	113339	107531	168050	163036	220711	194806	200539	171153
B7ZNL3	Tpm1	Tpm1 protein	B7ZNL3_MOUSE	2	2	1	2	2	2	2	2	2	2	2	2	137879	126791	137138	166374	147613	198764	343671	321578	504553	456674	425475	293946
B7ZNL9;F8VQE6	Tatdn2	TatD DNase domain-containing 2	B7ZNL9_MOUSE;F8VQE6_MOUSE	Filtered	1	Filtered	Filtered	1	Filtered	1	1	1	1	1	1	Filtered	6169.27	Filtered	Filtered	2425.71	Filtered	9443.93	8768.13	7511.75	10380.9	8359.88	6610.26
B7ZNP3;Q3V4B5	Commd6	COMM domain-containing protein 6	B7ZNP3_MOUSE;COMD6_MOUSE	3	3	2	3	4	2	4	4	4	4	4	4	33509.6	30774.1	27788.5	34339.5	33109.7	39328.1	41780.2	40411.5	71451.5	53868.2	65849.8	31895.1
B7ZWM6;Q3UTJ2	Sorbs2	Sorbin and SH3 domain-containing protein 2	B7ZWM6_MOUSE;SRBS2_MOUSE	30	30	30	30	31	32	37	36	37	36	37	34	53994.1	46611.6	51355.8	56964.1	56995.6	57532.2	133022	133210	154674	160329	149260	116274
B8JI96	Mup14	Major urinary protein 14 (Fragment)	B8JI96_MOUSE	3	3	4	3	5	3	7	5	7	7	6	6	192151	99593.8	415326	193935	136840	490145	4.44882e+06	18659.6	2567975	2.39161e+06	449514	1.56538e+06
B8JJ66;B8JJ69;F6X1P1	2310061I04Rik	RIKEN cDNA 2310061I04 gene;RIKEN cDNA 2310061I04 gene;RIKEN cDNA 2310061I04 gene (Fragment)	B8JJ66_MOUSE;B8JJ69_MOUSE;F6X1P1_MOUSE	4	4	3	4	4	4	3	3	4	3	4	2	79714.8	64153.3	77865.5	82648.9	79336.5	67743.9	17840.6	21040.4	8185.31	11857.4	14361.4	16581
B8JJN0	Gm20547	C3/C5 convertase	B8JJN0_MOUSE	31	35	27	26	36	32	38	38	39	40	40	37	41280.4	38356.4	47210.9	52718.9	52535.4	52374.6	124823	84248.8	114675	109145	161626	156921
B8JJN2;P21180	C2	C3/C5 convertase;Complement C2	B8JJN2_MOUSE;CO2_MOUSE	2	2	1	1	2	1	2	2	2	2	2	2	42461.2	35887.7	36071	41482.3	45560.4	39713.9	60908.3	56559.2	25938.8	40693.1	74779.3	74047.3
B8JK39	Itga9	Integrin alpha-9	ITA9_MOUSE	2	1	2	Filtered	1	2	4	4	5	5	5	4	8836.51	7865.9	7720.39	Filtered	8273.15	11062	35015.2	41982.3	18191.6	27115.3	35188.6	28731.3
B9EHJ3	Tjp1	Tight junction protein ZO-1	B9EHJ3_MOUSE	2	2	2	2	2	2	2	2	2	2	2	2	106394	100362	101693	82719.3	108863	96529.4	242286	239638	326035	253989	298547	221759
B9EI21;O54836	Zmat3	Zinc finger matrin type 3;Zinc finger matrin-type protein 3	B9EI21_MOUSE;ZMAT3_MOUSE	Filtered	Filtered	Filtered	Filtered	Filtered	Filtered	Filtered	Filtered	1	1	1	1	Filtered	Filtered	Filtered	Filtered	Filtered	Filtered	Filtered	Filtered	4384.97	2923.54	4310.3	2346.51
B9EI38;Q80XA6	Reps2	RalBP1-associated Eps domain-containing protein 2	B9EI38_MOUSE;REPS2_MOUSE	5	7	5	5	5	4	5	6	7	7	7	6	23598.2	27279.4	32250.7	28285.7	32690.7	36600.8	31658	30595.9	46473.7	42593.7	43545.3	30392.5
B9EIX0;Q3U564	Dcp1b	DCP1 decapping enzyme homolog b (S. cerevisiae);mRNA-decapping enzyme 1B	B9EIX0_MOUSE;DCP1B_MOUSE	1	1	1	1	1	1	1	1	1	1	1	1	21446.4	14924.3	19899.8	17215.9	13718.1	22209.4	13039.4	15458.8	14263.2	11170.3	15668.3	12525.3
B9EIX2;Q80U49	Cep170b	AW555464 protein;Centrosomal protein of 170 kDa protein B	B9EIX2_MOUSE;C170B_MOUSE	2	2	2	2	2	2	2	2	2	2	2	2	17276.6	19603.1	16847.3	16292.5	11411.6	15715	14648.8	21574.8	20234.2	22416.2	19032.6	22609.4
B9EJ54	Nup205	Nucleoporin 205	B9EJ54_MOUSE	26	29	26	26	27	26	31	30	28	28	31	30	36706.1	38105.4	35393.5	42649.1	39240.1	39052.8	73328.7	88870	40864.4	51959.1	72460.9	81178.6
B9EJ86	Osbpl8	Oxysterol-binding protein-related protein 8	OSBL8_MOUSE	17	16	17	17	18	17	18	18	17	18	17	18	77859.2	77900.6	76773	77854.8	70372.9	80283.8	50116.6	50283.6	26214.1	35520.7	36156.6	49622.4
B9EJI9	Tmem229a	Transmembrane protein 229A	T229A_MOUSE	3	3	3	3	3	3	3	2	1	1	1	2	119932	96863.5	122430	98824	99327.4	116473	39504.3	38761.6	22625.7	24162.4	17813.5	32946.8
B9EJR8	Dnaaf5	Dynein axonemal assembly factor 5	DAAF5_MOUSE	2	2	2	2	2	2	2	2	2	2	2	2	42665.9	42867.6	40077.3	47227.1	34855.1	40996.9	53090.4	63251	29827.3	37510.1	40040.1	53256.4
B9EKI3	Tmf1	TATA element modulatory factor	TMF1_MOUSE	3	3	4	3	3	4	4	4	4	4	4	4	42924.4	37930.8	43380.8	43179.8	37243.3	45736.3	54492.8	56881.1	69371.1	60981.1	57472.1	58033.8
B9EKJ3;Q80TL7	Mon2	Protein MON2 homolog	B9EKJ3_MOUSE;MON2_MOUSE	16	16	12	13	16	14	18	18	17	17	17	17	33577.5	35710.9	17641.7	36522	32185	37589.1	48369.5	55810.2	25100.3	33870.2	40625	55568.7
C0HK79;C0HK80	Arxes1;Arxes2	Adipocyte-related X-chromosome expressed sequence 1;Adipocyte-related X-chromosome expressed sequence 2	ARXS1_MOUSE;ARXS2_MOUSE	Filtered	Filtered	Filtered	Filtered	Filtered	Filtered	1	1	1	1	1	1	Filtered	Filtered	Filtered	Filtered	Filtered	Filtered	32732.9	45003.6	46612.8	30659.1	46719.7	39073.6
C0HKD8;C0HKD9	Mfap1a;Mfap1b	Microfibrillar-associated protein 1A;Microfibrillar-associated protein 1B	MFA1A_MOUSE;MFA1B_MOUSE	5	5	4	5	6	6	6	6	7	7	7	5	27876.9	26092.7	31713.6	26458.6	27264.4	26938.4	50093.9	50453.9	78410.4	62547.2	71069.2	39644.2
D0QMC3	Mndal	Myeloid cell nuclear differentiation antigen-like protein	MNDAL_MOUSE	Filtered	2	Filtered	1	1	1	2	2	2	2	2	2	Filtered	9160.99	Filtered	14295.7	18381.7	5576.01	49700.1	39515.3	54067.8	51696.4	68219.2	31840.5
D0VY58;Q8K0U8	Psg16	Pregnancy-specific glycoprotein;Pregnancy-specific glycoprotein 16	D0VY58_MOUSE;Q8K0U8_MOUSE	1	1	1	1	1	1	1	1	1	1	1	1	32844.2	30881.5	37079.1	30257	32564.2	32809	32295.4	32465.9	24039.9	27773.5	20654.5	42641.1
D3YTP8;Q9CY46;Q9QXA5	Lsm4	U6 snRNA-associated Sm-like protein LSm4 (Fragment);U6 snRNA-associated Sm-like protein LSm4;U6 snRNA-associated Sm-like protein LSm4	D3YTP8_MOUSE;Q9CY46_MOUSE;LSM4_MOUSE	4	4	4	3	4	4	3	4	5	5	4	4	10781	13538.7	9317.86	18557.7	14887.4	12181.7	33715.6	28174.1	73410.4	48009.1	67876.9	24336.9
D3YTQ3;F6VQH5;Q9Z130	Hnrnpdl	Heterogeneous nuclear ribonucleoprotein D-like;Heterogeneous nuclear ribonucleoprotein D-like (Fragment);Heterogeneous nuclear ribonucleoprotein D-like	D3YTQ3_MOUSE;F6VQH5_MOUSE;HNRDL_MOUSE	6	7	5	6	7	7	10	10	10	10	10	10	40021.6	38835.6	41538.4	42327.8	41660.9	38552.6	115990	118250	154996	122432	132565	101987
D3YTR5;Q9Z2D8	Mbd3	Methyl-CpG-binding domain protein 3	D3YTR5_MOUSE;MBD3_MOUSE	1	2	1	2	1	1	2	2	2	2	2	2	17876	20417.5	21462.8	18505.2	15699.5	22230.4	33446.9	42977.2	59713.4	47506.2	41319	35639.2
D3YTR6;Q8R0G7	Spns1	Protein spinster homolog 1	D3YTR6_MOUSE;SPNS1_MOUSE	2	3	2	3	3	3	3	3	3	3	3	3	22103.9	17714.8	20971.4	17986.9	17990.9	16750.1	35589.4	40355	23953.5	24154.2	35673.6	28222.7
D3YTS1;D3YWT0;D3Z569;Q9R0P6	Sec11a	Signal peptidase complex catalytic subunit SEC11;Signal peptidase complex catalytic subunit SEC11;Signal peptidase complex catalytic subunit SEC11;Signal peptidase complex catalytic subunit SEC11A	D3YTS1_MOUSE;D3YWT0_MOUSE;D3Z569_MOUSE;SC11A_MOUSE	7	7	7	7	6	6	7	7	7	7	7	7	103918	100894	103542	103401	96931.6	114010	175141	186218	113711	134991	178856	193219
D3YTT6	Osbpl3	Oxysterol-binding protein	D3YTT6_MOUSE	21	19	16	18	21	18	22	20	25	25	25	21	36854.7	36917.5	39823.9	36393.9	39648.9	38851.4	41992.5	46267.2	45838.1	46786.4	43898	40378
D3YTU3;Q8CD15	Riox2	Bifunctional lysine-specific demethylase and histidyl-hydroxylase;Ribosomal oxygenase 2	D3YTU3_MOUSE;RIOX2_MOUSE	6	6	6	5	5	6	7	7	7	7	7	6	32213.5	30688.7	34337.7	31851.5	31080.8	32129.2	52683.1	56227.1	56290.5	61446.6	62796.9	55119.8
D3YU01;D6RCU3;Q8BUL6	Plekha1	Pleckstrin homology domain-containing family A member 1	D3YU01_MOUSE;D6RCU3_MOUSE;PKHA1_MOUSE	2	2	2	2	2	2	2	2	2	2	2	2	23209.8	24827.7	24932.4	29031.4	25044.2	20098.5	24974	32321.5	16784.9	22087.8	21209.7	24262.3
D3YU12;Q8K2T1	Nmral1	NmrA-like family domain-containing protein 1	D3YU12_MOUSE;NMRL1_MOUSE	9	8	8	9	9	8	11	11	11	11	11	10	31424.5	32534.1	27961	28777.5	25711.6	28711.9	75124.3	74444.1	101705	87347.2	87841.8	70034.8
D3YU17;Q8VCM8	Ncln	Nicalin	D3YU17_MOUSE;NCLN_MOUSE	19	18	18	17	18	18	18	19	18	18	19	18	92508.3	75631.8	84271.5	84464.9	74872.9	85615	70567.6	70607.1	39628.9	51757.9	58625.5	68897.4
D3YU56;E9QP59;Q9WU40	Lemd3	Inner nuclear membrane protein Man1	D3YU56_MOUSE;E9QP59_MOUSE;MAN1_MOUSE	5	5	4	4	6	3	6	6	6	6	6	6	44123	34146.2	38024.8	37046.5	31485.5	45451.6	54475.6	59351.1	30790.7	41067.4	51565.4	53293.6
D3YU58;Q9WVM3	Anapc7	Anaphase-promoting complex subunit 7	D3YU58_MOUSE;APC7_MOUSE	1	Filtered	1	Filtered	1	Filtered	1	1	1	1	1	Filtered	9626.88	Filtered	10306.2	Filtered	6227.9	Filtered	23893.8	30224.1	16082.4	14367.9	15946.5	Filtered
D3YUD2;D3Z7L2	Afdn	Afadin (Fragment)	D3YUD2_MOUSE;D3Z7L2_MOUSE	1	1	1	1	1	1	1	1	1	1	1	1	31683.3	25754.2	30018.2	28430.9	28422.5	29471.5	33825.2	36296.2	30052.9	28122.3	34205.3	31116.8
D3YUE2;Q61398	Pcolce	Procollagen C-endopeptidase enhancer 1	D3YUE2_MOUSE;PCOC1_MOUSE	7	5	6	4	8	6	12	11	11	12	11	12	20818.9	19207.4	23100.2	25694.8	19717.7	24177.9	133976	116031	115274	138484	134145	193672
D3YUE7;D6RET7;Q8CB44	Gramd4	GRAM domain-containing protein 4	D3YUE7_MOUSE;D6RET7_MOUSE;GRAM4_MOUSE	2	2	2	2	2	2	2	2	2	2	2	2	29031.3	25151.9	27716.4	25597.3	24152	27741.9	34901.5	41320.2	19196.5	22127	28709.7	31200
D3YUF3;D3YUF4;E9PXE1;E9PXE2;E9PY12;E9PY13;E9Q863;E9QPM7;F6VR53;G3UX72;G3UXP9;G3UYM8;Q64096	Mcf2l	Guanine nucleotide exchange factor DBS (Fragment);Guanine nucleotide exchange factor DBS;Guanine nucleotide exchange factor DBS;Guanine nucleotide exchange factor DBS;Guanine nucleotide exchange factor DBS;Guanine nucleotide exchange factor DBS;Guanine nucleotide exchange factor DBS;Guanine nucleotide exchange factor DBS;Guanine nucleotide exchange factor DBS (Fragment);Guanine nucleotide exchang…	D3YUF3_MOUSE;D3YUF4_MOUSE;E9PXE1_MOUSE;E9PXE2_MOUSE;E9PY12_MOUSE;E9PY13_MOUSE;E9Q863_MOUSE;E9QPM7_MOUSE;F6VR53_MOUSE;G3UX72_MOUSE;G3UXP9_MOUSE;G3UYM8_MOUSE;MCF2L_MOUSE	1	1	1	1	1	1	1	1	1	1	1	1	23138.2	28263.4	20380.4	24850.2	22664.3	27310.1	24000.5	22978.4	7084.4	18360.4	14413.9	16447.6
D3YUG3;D3YUT3;D3Z5R8;D3Z722;Q9CZX8	Rps19	40S ribosomal protein S19 (Fragment);40S ribosomal protein S19 (Fragment);40S ribosomal protein S19 (Fragment);40S ribosomal protein S19;40S ribosomal protein S19	D3YUG3_MOUSE;D3YUT3_MOUSE;D3Z5R8_MOUSE;D3Z722_MOUSE;RS19_MOUSE	12	11	12	12	12	12	12	12	12	12	12	12	439398	444212	417654	392517	411441	438826	418409	483004	687352	553119	494257	405116
D3YUJ0;P57680	Evc	Ellis-van Creveld syndrome protein homolog	D3YUJ0_MOUSE;EVC_MOUSE	2	2	2	2	2	2	2	2	2	2	2	2	27187	25720.3	28254.5	30979.1	25152.8	22918.8	19567.5	19276	6603.32	9964.65	13762.4	12853.6
D3YUM1;Q91YT0	Ndufv1	NADH dehydrogenase [ubiquinone] flavoprotein 1, mitochondrial;NADH dehydrogenase [ubiquinone] flavoprotein 1, mitochondrial	D3YUM1_MOUSE;NDUV1_MOUSE	35	37	36	36	37	35	37	37	37	37	37	35	375858	367352	392441	394415	381591	367575	127542	115447	129792	133034	113918	125241
D3YUP0;F6ZLN8;F8WI64;Q0P5W1	Vps8	Vacuolar protein sorting-associated protein 8 homolog;Vacuolar protein sorting-associated protein 8 homolog (Fragment);Vacuolar protein sorting-associated protein 8 homolog;Vacuolar protein sorting-associated protein 8 homolog	D3YUP0_MOUSE;F6ZLN8_MOUSE;F8WI64_MOUSE;VPS8_MOUSE	2	2	2	2	2	2	2	2	2	2	2	2	41527.3	40036.4	33078.2	43460.5	51111.7	38259.7	33570.5	41133.7	27146.3	20542.2	28246.3	33100.5
D3YUP1;Q9WVG6	Carm1	Coactivator-associated arginine methyltransferase 1;Histone-arginine methyltransferase CARM1	D3YUP1_MOUSE;CARM1_MOUSE	3	3	2	2	4	2	4	4	3	4	4	3	31327.4	25434.4	25753.5	25914.5	25356.8	26051.5	53797.2	65710.5	39348.6	48307.2	55358	49891.6
D3YUP5	Exoc3l2	Exocyst complex component 3-like 2	D3YUP5_MOUSE	14	14	14	14	14	14	14	14	11	14	14	13	48016.4	43626.1	45994.2	44430.7	41501.4	46063.2	32837.8	28433.1	22524	27397.2	31093.9	30379.5
D3YUS5;E9PW37	Rasal2	RAS protein activator-like 2	D3YUS5_MOUSE;E9PW37_MOUSE	1	1	1	1	1	1	1	1	1	1	1	1	23613.3	27471.6	28438.4	26020.5	24409.3	29880.6	34380.8	41581.6	42431.9	36681.7	38883.6	37372.7
D3YUU4;D3Z448;Q61124;Q6PAH4	Cln3	Battenin (Fragment);Battenin (Fragment);Battenin;Battenin	D3YUU4_MOUSE;D3Z448_MOUSE;CLN3_MOUSE;Q6PAH4_MOUSE	2	2	1	1	1	1	2	2	1	2	2	2	11339.6	10693.4	5227.06	11290.4	5766.55	9241.77	28499	57583.5	19239	27329.9	36246.7	31536
D3YUW8;D3YUX1;Q0VGT3;Q8BZH4	Pogz	Pogo transposable element with ZNF domain	D3YUW8_MOUSE;D3YUX1_MOUSE;Q0VGT3_MOUSE;POGZ_MOUSE	3	3	2	3	3	3	3	3	2	3	3	3	6201.81	5771.07	6455.74	6911.96	6252.48	5371.26	15210.9	16598.4	4774.35	8454.17	6376.09	11994.7
D3YUX5;D3Z0J8;Q8BJL0	Smarcal1	SWI/SNF-related matrix-associated actin-dependent regulator of chromatin subfamily A-like protein 1 (Fragment);SWI/SNF-related matrix-associated actin-dependent regulator of chromatin subfamily A-like protein 1 (Fragment);SWI/SNF-related matrix-associated actin-dependent regulator of chromatin subfamily A-like protein 1	D3YUX5_MOUSE;D3Z0J8_MOUSE;SMAL1_MOUSE	1	1	1	1	1	1	1	1	1	1	1	1	6236.41	8694.8	6674.82	8535.3	7395.08	8265.9	11342.7	13109.9	9729.75	11514.4	11760.5	12566.3
D3YUY3;F8WI18;P70182	Pip5k1a	Phosphatidylinositol 4-phosphate 5-kinase type-1 alpha	D3YUY3_MOUSE;F8WI18_MOUSE;PI51A_MOUSE	1	1	Filtered	1	1	1	Filtered	1	1	Filtered	1	1	2353.97	3429.08	Filtered	1928.46	1036.53	1402.96	Filtered	3180.25	6118.88	Filtered	8864.25	7190.99
D3YV69	Rab6a	Ras-related protein Rab-6A	D3YV69_MOUSE	9	9	9	9	9	9	9	9	9	9	9	9	151908	143870	148794	161743	147912	152654	195619	211063	179513	184274	261616	183681
D3YV77;Q3UEB4;Q9R008	Mvk	Mevalonate kinase (Fragment);Mevalonate kinase;Mevalonate kinase	D3YV77_MOUSE;Q3UEB4_MOUSE;KIME_MOUSE	2	1	1	2	1	2	2	2	2	2	2	2	28275	28425.1	27151.9	24033.6	25083.3	22194.1	22346.1	21022.3	9315.41	13229.3	17195.9	20820.3
D3YVA2;Q91X97	Ncald	Neurocalcin-delta (Fragment);Neurocalcin-delta	D3YVA2_MOUSE;NCALD_MOUSE	3	6	5	4	5	6	6	6	7	7	7	6	63033.6	56480.6	42870.9	51998.2	56186.8	53871	78273.8	76874.7	84844.1	79973.1	113568	83305.7
D3YVC9;Q8C0K5	Slc25a16	Graves disease carrier protein homolog (Fragment);Graves disease carrier protein homolog	D3YVC9_MOUSE;GDC_MOUSE	8	8	8	8	8	8	8	8	6	7	6	8	179482	157146	175476	183134	170610	193132	44370.8	48036.1	21525.1	35963.5	23901.1	50472.2
D3YVL0;D3Z3E8;E9PW39;P23249	Mov10	RNA helicase;RNA helicase;RNA helicase;Putative helicase MOV-10	D3YVL0_MOUSE;D3Z3E8_MOUSE;E9PW39_MOUSE;MOV10_MOUSE	11	12	11	12	12	12	11	12	11	12	12	12	55096	51507.2	54023.3	57461.3	50571.6	58712.1	67170.4	74391.6	31067.9	48552.3	57940.5	75595.2
D3YVM2;Q9QY73	Tmem59	Transmembrane protein 59	D3YVM2_MOUSE;TMM59_MOUSE	1	1	1	1	1	1	1	1	1	1	1	1	9082.73	9407.81	12430.2	12988.4	8061.2	11532.4	8938.07	10732.7	4987.69	6901.31	6224.68	8881.74
D3YVM8;O55102	Bloc1s1	Biogenesis of lysosome-related organelles complex 1 subunit 1	D3YVM8_MOUSE;BL1S1_MOUSE	3	3	3	3	3	3	3	3	3	3	3	3	48038.7	42455.6	45037.3	45730.8	44531.9	41558.8	63221.6	58632.3	83531.3	69333.1	74027.5	53610.7
D3YVS7;Q8K353	Cystm1	Cysteine-rich and transmembrane domain-containing protein 1 (Fragment);Cysteine-rich and transmembrane domain-containing protein 1	D3YVS7_MOUSE;CYTM1_MOUSE	1	1	1	1	1	1	1	1	1	1	1	1	967085	836357	884323	862766	834498	836772	537439	626873	231570	371520	440410	501998
D3YVU0;P62069;Q9D9M2	Usp46;Usp46;Usp12	Ubiquitin carboxyl-terminal hydrolase 46;Ubiquitin carboxyl-terminal hydrolase 46;Ubiquitin carboxyl-terminal hydrolase 12	D3YVU0_MOUSE;UBP46_MOUSE;UBP12_MOUSE	3	3	3	3	3	3	3	3	2	3	2	3	60436.1	60678.8	60102.3	67001.2	57683.4	56573.7	33280.2	50215.2	30065.3	37419.1	43017	47896.3
D3YVU1;D3Z6E6;D6RHQ6;Q99LG0	Usp16	Ubiquitinyl hydrolase 1;Ubiquitin carboxyl-terminal hydrolase 16 (Fragment);Ubiquitinyl hydrolase 1;Ubiquitin carboxyl-terminal hydrolase 16	D3YVU1_MOUSE;D3Z6E6_MOUSE;D6RHQ6_MOUSE;UBP16_MOUSE	Filtered	1	Filtered	Filtered	Filtered	Filtered	1	1	1	1	1	1	Filtered	18713.4	Filtered	Filtered	Filtered	Filtered	29152.6	18644	45718	36243.6	34305.5	20478.4
D3YVW2	Golim4	Golgi integral membrane protein 4	D3YVW2_MOUSE	3	5	4	2	3	3	5	6	5	6	6	6	10894.3	7703.74	11582	5784.5	9248.87	7363.76	35466.1	33196	29359.2	28443.4	40830.4	32983
D3YVZ9;P58059	Mrps21	28S ribosomal protein S21, mitochondrial (Fragment);28S ribosomal protein S21, mitochondrial	D3YVZ9_MOUSE;RT21_MOUSE	2	2	2	2	2	2	2	2	2	2	2	2	175241	191861	172904	165918	157775	155523	63917.9	66215.5	79265.4	58778.6	49186.9	52060.4
D3YW25;D6RFN5;O70131	Ninj1	Ninjurin-1	D3YW25_MOUSE;D6RFN5_MOUSE;NINJ1_MOUSE	2	2	2	2	2	2	2	2	2	2	2	2	22178.5	17828.1	27706.6	15467.2	18335.5	14834.3	21661.6	16212.1	10457.3	9990.53	8547.27	8698.37
D3YW86;D3Z0V7;E9QLZ1;H3BLI9;P62500	Tsc22d1	TSC22 domain family protein 1	D3YW86_MOUSE;D3Z0V7_MOUSE;E9QLZ1_MOUSE;H3BLI9_MOUSE;T22D1_MOUSE	3	3	3	3	3	2	3	3	3	3	3	3	22585.8	20493.1	15839.5	23672.6	23330.4	24598.7	83763.1	104977	219730	161454	191700	90008.8
D3YWA5;D3Z2M8;G3X9Z9;Q80XH1	Kxd1	KxDL motif-containing protein 1;KxDL motif-containing protein 1 (Fragment);KxDL motif-containing protein 1;KxDL motif-containing protein 1	D3YWA5_MOUSE;D3Z2M8_MOUSE;G3X9Z9_MOUSE;KXDL1_MOUSE	1	1	1	1	1	1	1	1	1	1	1	1	144288	156000	141666	155265	160906	223239	66785.4	80648	98447.8	100207	99271.7	117139
D3YWC9;F6S054;F7D291;Q6P9S0	Mtss2	Protein MTSS 2;Protein MTSS 2 (Fragment);Protein MTSS 2 (Fragment);Protein MTSS 2	D3YWC9_MOUSE;F6S054_MOUSE;F7D291_MOUSE;MTSS2_MOUSE	1	1	1	1	1	1	1	1	1	1	1	1	2570.75	2286.88	2903.54	5184.95	3440.26	4474.5	12025.7	11478.9	11389.5	10656.7	11479.7	9181.92
D3YWH4;D3Z6X7;D6RGM8;Q9DBU0	Tm9sf1	Transmembrane 9 superfamily member (Fragment);Transmembrane 9 superfamily member;Transmembrane 9 superfamily member;Transmembrane 9 superfamily member 1	D3YWH4_MOUSE;D3Z6X7_MOUSE;D6RGM8_MOUSE;TM9S1_MOUSE	7	7	7	7	7	7	7	7	6	7	7	7	81414.7	76252	74614.1	76176.2	74732.1	76336.1	69383.8	76790.4	38990.9	50661.4	60096.7	71740.8
D3YWI4;E9Q1I6;F8WHT5;G3UVW1;P19258	Mpv17	Protein Mpv17	D3YWI4_MOUSE;E9Q1I6_MOUSE;F8WHT5_MOUSE;G3UVW1_MOUSE;MPV17_MOUSE	1	1	1	1	1	1	1	1	1	1	1	1	462800	358810	451832	508283	410401	458100	191268	220168	80861.5	133769	105414	202829
D3YWJ4	Fntb	Protein farnesyltransferase subunit beta	D3YWJ4_MOUSE	Filtered	Filtered	Filtered	Filtered	Filtered	Filtered	1	1	1	1	1	Filtered	Filtered	Filtered	Filtered	Filtered	Filtered	Filtered	10078.9	2525.86	27118.5	7866.28	7440.44	Filtered
D3YWK1;Q80W47	Wipi2	WD repeat domain phosphoinositide-interacting protein 2	D3YWK1_MOUSE;WIPI2_MOUSE	5	5	4	5	5	4	5	5	6	6	6	6	53372	47393.5	56089.2	42586.4	46001.4	52523.1	55425.2	43862.2	36947.1	49068.3	44916.8	43513.1
D3YWN7;E9QMU3;O88735	Map7	Ensconsin	D3YWN7_MOUSE;E9QMU3_MOUSE;MAP7_MOUSE	4	4	4	4	4	4	4	4	3	3	3	3	140301	122603	136702	115792	97495.9	116796	61184.8	64368.4	75823.3	60206.8	57731.6	49639.2
D3YWR2;Q9QUN3	Blnk	B-cell linker protein	D3YWR2_MOUSE;BLNK_MOUSE	Filtered	Filtered	Filtered	1	1	Filtered	2	2	2	2	2	2	Filtered	Filtered	Filtered	8221.37	3704.26	Filtered	30868.9	41112.1	50016.7	36296.8	33708.2	21823.9
D3YWR7	Qdpr	Dihydropteridine reductase	D3YWR7_MOUSE	19	19	19	18	19	19	16	17	19	19	17	17	202500	206487	198276	237011	212102	211973	83054.9	71257.6	131904	104470	102716	73995.3
D3YWS7;F6SJM7;Q8R2K1	Fuom	Fucose mutarotase;Fucose mutarotase (Fragment);Fucose mutarotase	D3YWS7_MOUSE;F6SJM7_MOUSE;FUCM_MOUSE	4	5	5	5	5	5	5	5	4	4	5	5	137601	95099.4	92522.5	92006	94110.3	71379.6	81509	74750.6	134056	132467	148442	52455.2
D3YWS8;Q8CBY3	Leng8	Leukocyte receptor cluster member 8 homolog	D3YWS8_MOUSE;LENG8_MOUSE	Filtered	Filtered	Filtered	Filtered	Filtered	Filtered	1	1	1	1	1	1	Filtered	Filtered	Filtered	Filtered	Filtered	Filtered	16141.3	18576.4	11956	17741	19966.9	18113.2
D3YWT1;D3Z3N4	Hnrnph3	Heterogeneous nuclear ribonucleoprotein H3	D3YWT1_MOUSE;D3Z3N4_MOUSE	7	7	6	7	7	7	7	7	7	7	7	7	59452.7	61461.4	72031	62883.1	75434.4	58415.6	102915	118285	139348	123051	134405	95415.9
D3YWX2	Ylpm1	YLP motif-containing protein 1	D3YWX2_MOUSE	13	12	11	11	10	11	13	13	14	14	13	13	21665.9	23203.8	25962.4	19627	23493.3	21363.6	50919.5	54710.2	65229.5	60080.1	55248.2	48942.7
D3YWY6;D3Z5S0;E9Q0V4;P63030	Mpc1	Mitochondrial pyruvate carrier;Mitochondrial pyruvate carrier;Mitochondrial pyruvate carrier;Mitochondrial pyruvate carrier 1	D3YWY6_MOUSE;D3Z5S0_MOUSE;E9Q0V4_MOUSE;MPC1_MOUSE	8	8	7	8	8	8	7	8	8	8	6	6	208671	194034	160279	265630	259812	209867	71237.4	61415.3	58031.1	70762	57913	60710.1
D3YX27;D3YX28;Q9JIY5	Htra2	Serine protease HTRA2, mitochondrial;Serine protease HTRA2, mitochondrial;Serine protease HTRA2, mitochondrial	D3YX27_MOUSE;D3YX28_MOUSE;HTRA2_MOUSE	6	6	6	5	6	6	6	6	6	6	6	6	193430	184517	208980	186406	176254	181521	128645	126500	155649	138178	127651	130354
D3YX85;E9PX52;Q7SIG6	Asap2	Arf-GAP with SH3 domain, ANK repeat and PH domain-containing protein 2;Arf-GAP with SH3 domain, ANK repeat and PH domain-containing protein 2;Arf-GAP with SH3 domain, ANK repeat and PH domain-containing protein 2	D3YX85_MOUSE;E9PX52_MOUSE;ASAP2_MOUSE	2	2	2	1	3	2	3	3	3	3	3	2	40723.6	30600.4	23008.9	41804	131829	34040.3	86292.3	44926.8	54833.3	23178.8	19864.3	13319
D3YXA8;Q8R3L5	Slco3a1	Solute carrier organic anion transporter family member;Solute carrier organic anion transporter family member 3A1	D3YXA8_MOUSE;SO3A1_MOUSE	2	2	2	2	2	2	1	1	1	1	1	1	42935.7	23843.9	38282.5	23001	28048.5	36537.9	26400.9	25286.3	14073.6	20031.8	19517.5	23830.5
D3YXD1;H3BL23;Q91W82	Ube2e2	Ubiquitin-conjugating enzyme E2 E2 (Fragment);Ubiquitin-conjugating enzyme E2 E2 (Fragment);Ubiquitin-conjugating enzyme E2 E2	D3YXD1_MOUSE;H3BL23_MOUSE;UB2E2_MOUSE	2	3	2	2	3	2	3	3	3	3	3	3	19257.3	10790.2	20334	22636.9	10884.6	13189.9	31683.1	42049	25034.3	35368.5	27859.9	28662.5
D3YXF5	C7	Complement component 7	D3YXF5_MOUSE	6	5	4	4	5	4	6	6	6	6	6	6	42774.1	25391.4	47259.5	41314.8	53693.7	49083.7	76847.2	39350.4	86215.3	77348.6	106334	119716
D3YXJ5	Lratd2	LRAT domain-containing 1	D3YXJ5_MOUSE	3	3	3	3	3	3	3	3	3	3	3	3	63826.7	66132.7	72448.9	69256.9	56976	55920.9	61974.5	60563.2	71501.3	57028.4	61039.7	49159.1
D3YXK2;S4R1M2	Safb	Scaffold attachment factor B1	SAFB1_MOUSE;S4R1M2_MOUSE	10	9	9	10	8	10	12	13	13	13	13	12	60252.3	63268.8	65299.3	62593.4	64498.3	63306.6	126821	123999	153818	140927	125176	116258
D3YXL1;Q9CQA9	Ntpcr	Cancer-related nucleoside-triphosphatase homolog	D3YXL1_MOUSE;NTPCR_MOUSE	3	3	3	3	3	3	3	3	3	3	3	3	61233.9	71904.6	68484.5	70410.8	58304.9	78212.4	75886.1	84307.1	96966	89477.8	73219.4	99170.3
D3YXP6;Q9D1G2	Pmvk	Phosphomevalonate kinase	D3YXP6_MOUSE;PMVK_MOUSE	1	1	1	1	1	1	2	1	2	2	2	1	26565.8	18716.8	27927	18588.7	22804.7	24713.9	29368.4	24376.1	38409.1	34490.9	29318.3	33857.5
D3YXZ3;Q91YS4	Klc2	Kinesin light chain	D3YXZ3_MOUSE;Q91YS4_MOUSE	9	10	9	9	10	10	11	11	11	11	11	11	35354.6	33598.8	38834.8	33393.9	36249.8	33820	38820.6	40541.6	50962.3	44769.4	41209.1	35573
D3YXZ5;Q91WT8	Rbm47	RNA-binding motif protein 47;RNA-binding protein 47	D3YXZ5_MOUSE;RBM47_MOUSE	25	25	25	24	25	25	25	27	25	26	25	26	107543	100784	106905	106532	102828	110499	60720.2	64834.8	47766.7	56345	52387.4	60781.4
D3YY09;F6T9K1;Q9D6N5	Drap1	Dr1-associated corepressor	D3YY09_MOUSE;F6T9K1_MOUSE;NC2A_MOUSE	1	1	1	1	1	1	3	3	3	3	3	3	26541.7	19628.9	22695.8	24782.9	22217.9	16127.1	38464.2	34484.7	86999.2	58896.3	76401.5	17144.5
D3YY41;P42337	Pik3ca	Phosphatidylinositol 4,5-bisphosphate 3-kinase catalytic subunit alpha isoform;Phosphatidylinositol 4,5-bisphosphate 3-kinase catalytic subunit alpha isoform	D3YY41_MOUSE;PK3CA_MOUSE	1	1	1	1	1	1	1	1	1	1	1	1	11843	14855	12180.6	13538.7	11502.1	16636.6	16775.2	20933.6	8821.34	12622.8	15335.8	17304.6
D3YY49;Q3UT41	Lipo2;Lipo3	Lipase	D3YY49_MOUSE;Q3UT41_MOUSE	Filtered	Filtered	Filtered	Filtered	1	Filtered	1	1	1	1	1	1	Filtered	Filtered	Filtered	Filtered	1428.64	Filtered	22585	22852.8	27549.9	29274.7	28324.4	23101.2
D3YY50;F8WHX2;Q9D8X1	Cutc	Copper homeostasis protein cutC homolog (Fragment);Copper homeostasis protein cutC homolog;Copper homeostasis protein cutC homolog	D3YY50_MOUSE;F8WHX2_MOUSE;CUTC_MOUSE	5	7	5	5	6	5	9	8	8	9	9	7	48462.5	50520.4	47906.3	45607.2	49855	47803.4	49318.6	53655.9	82126.5	68468.8	70883	43827
D3YYC9;Q811T9;Z4YLG9	Disc1	Disrupted in schizophrenia 1 homolog	D3YYC9_MOUSE;DISC1_MOUSE;Z4YLG9_MOUSE	1	1	1	1	1	1	1	1	1	1	1	1	16280.9	28138.6	23109.4	66542.1	63781.5	40812.7	252393	413821	79759.9	159176	103514	208662
D3YYD0;Q3UZZ4	Olfm4	Olfactomedin-4	D3YYD0_MOUSE;OLFM4_MOUSE	1	Filtered	Filtered	Filtered	Filtered	Filtered	5	5	5	5	5	4	53382.5	Filtered	Filtered	Filtered	Filtered	Filtered	70286.3	52004.4	74656.1	67578.9	71978.1	42409.1
D3YYE1;D3Z7M9;O35381	Anp32a	Acidic leucine-rich nuclear phosphoprotein 32 family member A (Fragment);Acidic leucine-rich nuclear phosphoprotein 32 family member A;Acidic leucine-rich nuclear phosphoprotein 32 family member A	D3YYE1_MOUSE;D3Z7M9_MOUSE;AN32A_MOUSE	15	17	16	16	17	16	17	17	17	17	17	17	101230	117296	106088	105007	110065	99202.4	184069	188181	323220	242593	299195	166716
D3YYF2;D3Z1N4;D3Z1W6;D3Z3R4;D6RI94;D6RIL0;E9Q4Y5;E9Q7L2;E9Q7L3;F6THL5;F8VQD1;Q8BSQ9	Pbrm1	Protein polybromo-1 (Fragment);Protein polybromo-1;Protein polybromo-1;Protein polybromo-1 (Fragment);Protein polybromo-1;Protein polybromo-1;Protein polybromo-1;Protein polybromo-1;Protein polybromo-1;Protein polybromo-1 (Fragment);Protein polybromo-1;Protein polybromo-1	D3YYF2_MOUSE;D3Z1N4_MOUSE;D3Z1W6_MOUSE;D3Z3R4_MOUSE;D6RI94_MOUSE;D6RIL0_MOUSE;E9Q4Y5_MOUSE;E9Q7L2_MOUSE;E9Q7L3_MOUSE;F6THL5_MOUSE;F8VQD1_MOUSE;PB1_MOUSE	4	3	2	1	4	3	4	4	4	4	4	4	23117.3	29018.4	25761.6	18301.4	20512.5	18010.5	36805.5	35125.2	38224.5	34694	43358.2	31439.9
D3YYK7;Q9CY21;Q9DCT4	Bud23	Probable 18S rRNA (guanine-N(7))-methyltransferase	D3YYK7_MOUSE;BUD23_MOUSE;Q9DCT4_MOUSE	1	2	2	1	2	1	2	2	2	2	2	2	13927.3	20875.8	17630.8	20643	16428.7	16489.2	23410	32089.9	26186	23310.7	20886.5	17196.6
D3YYK8;E9Q6X0	Mapre2	Microtubule-associated protein RP/EB family member 2 (Fragment);Microtubule-associated protein RP/EB family member 2	D3YYK8_MOUSE;E9Q6X0_MOUSE	9	9	9	8	8	8	10	9	10	10	10	8	31226.4	23049.4	32755.6	23685	26560.4	24379.9	28786	25107	49970	33090.9	36606.4	25690.9
D3YYL1;Q921K9	Bcl7b	B-cell CLL/lymphoma 7 protein family member B	D3YYL1_MOUSE;BCL7B_MOUSE	2	2	2	1	2	1	2	2	2	2	2	2	58664.7	61458.4	64533.4	60471.6	62610.3	53815.4	135650	135735	162125	150431	143377	115066
D3YYM6;D3Z1S8;Q91V55	Rps5	40S ribosomal protein S5 (Fragment);40S ribosomal protein S5 (Fragment);40S ribosomal protein S5	D3YYM6_MOUSE;D3Z1S8_MOUSE;Q91V55_MOUSE	16	17	15	14	16	16	16	16	17	17	17	16	121704	134853	133947	128706	128946	125879	201331	264133	256580	289864	333162	220342
D3YYN7;Q6PIE5	Atp1a2	Sodium/potassium-transporting ATPase subunit alpha;Sodium/potassium-transporting ATPase subunit alpha-2	D3YYN7_MOUSE;AT1A2_MOUSE	29	29	29	29	29	29	28	28	26	28	28	28	2.13513e+06	1745005	1.94793e+06	2.05766e+06	2.09283e+06	1885549	369010	360551	184228	239050	253996	381583
D3YYP5;E9Q5V3;Q9Z2D3	Gsdme	Gasdermin-E	D3YYP5_MOUSE;E9Q5V3_MOUSE;GSDME_MOUSE	1	1	1	1	1	1	1	1	1	1	1	1	65642.2	61490.2	56861.2	54948.9	54213.5	72187.6	47285.9	59204.6	31963.8	39749	45065.6	57566
D3YYQ5;P00687	Amy1	Alpha-amylase (Fragment);Alpha-amylase 1	D3YYQ5_MOUSE;AMY1_MOUSE	1	1	1	1	1	1	1	1	2	2	2	2	9776.67	9020.51	10735.2	11386.5	12088.5	11697.5	7245.76	6344.71	9029.6	12188	13633.2	11202.9
D3YYR5;D3Z5U5;Q9Z256;Q9Z257	P2rx4	ATP receptor;P2X purinoceptor;P2X purinoceptor;P2X purinoceptor	D3YYR5_MOUSE;D3Z5U5_MOUSE;Q9Z256_MOUSE;Q9Z257_MOUSE	6	5	6	5	5	4	5	6	5	5	6	6	36552.5	38676.7	40592	40615	35615.9	37320.5	78184.1	88404.3	58609.6	62673.4	86501.6	80078.2
D3YYS6;E9Q3B9;O35678;Q3UFN1	Mgll	Monoglyceride lipase	D3YYS6_MOUSE;E9Q3B9_MOUSE;MGLL_MOUSE;Q3UFN1_MOUSE	4	3	2	3	2	3	3	3	4	4	4	3	49692.5	46747.9	48447.3	49105.3	49461.9	59105.5	29467.8	25318.9	30391.8	39985.6	34926.3	37150.2
D3YYT1	Glyr1	Glyoxylate reductase 1 homolog	D3YYT1_MOUSE	10	9	9	8	9	9	10	11	11	11	11	10	51385.5	56250	45020.8	52377.9	50211.8	56957.9	81118.9	76778.3	94467.2	89543	105917	82484.3
D3YYW5;D3Z1U1;D3Z2L5;Q9JJU9	Crybb3	Beta-B3 crystallin (Fragment);Beta-B3 crystallin (Fragment);Beta-B3 crystallin (Fragment);Beta-crystallin B3	D3YYW5_MOUSE;D3Z1U1_MOUSE;D3Z2L5_MOUSE;CRBB3_MOUSE	Filtered	Filtered	Filtered	Filtered	Filtered	Filtered	1	1	1	1	1	1	Filtered	Filtered	Filtered	Filtered	Filtered	Filtered	9259.86	11980.2	11591.4	10850.5	10579.9	9794.18
D3YYW8;Q91V81	Rbm42	RNA-binding motif protein 42;RNA-binding protein 42	D3YYW8_MOUSE;RBM42_MOUSE	2	2	1	1	2	2	2	2	2	2	2	2	35858.8	55485	33367.2	28863.4	29442.1	31783.8	77589	71953.3	127235	92117.8	98051.7	30624.1
D3YYX8;D3Z2E9;D3Z7G3;F8WHN9;Q9D882	Fam241b	Protein FAM241B (Fragment);Protein FAM241B (Fragment);Protein FAM241B (Fragment);Protein FAM241B;Protein FAM241B	D3YYX8_MOUSE;D3Z2E9_MOUSE;D3Z7G3_MOUSE;F8WHN9_MOUSE;F241B_MOUSE	1	1	1	Filtered	1	1	1	1	1	1	1	1	75941.1	61464.9	69143.9	Filtered	75121.5	62294.9	78912.4	100937	31685.6	45112.2	80995.3	76613.8
D3YZ09;Q9CY66	Gar1	H/ACA ribonucleoprotein complex subunit (Fragment);H/ACA ribonucleoprotein complex subunit 1	D3YZ09_MOUSE;GAR1_MOUSE	3	3	3	3	3	3	3	3	3	3	3	3	195410	227974	177964	148626	190539	190760	206374	290919	283023	215668	201051	191002
D3YZ20;O08740;Q6PI63	Polr2j	DNA-directed RNA polymerase II subunit RPB11	D3YZ20_MOUSE;RPB11_MOUSE;Q6PI63_MOUSE	2	2	2	2	2	2	2	2	2	2	2	2	50002.1	186532	225733	85995.2	18488.8	54027.4	23480.2	22697.3	37593.7	30492.8	33922.6	24844.9
D3YZ54;Q9QXE0	Hacl1	2-hydroxyacyl-CoA lyase 1	D3YZ54_MOUSE;HACL1_MOUSE	11	12	11	11	11	11	12	11	12	12	11	12	50067.5	55080.6	56047.9	57340.7	52317.4	46616.1	37360.2	58865.4	29281.5	35351.7	29879	31264
D3YZ57;P39688	Fyn	Tyrosine-protein kinase;Tyrosine-protein kinase Fyn	D3YZ57_MOUSE;FYN_MOUSE	Filtered	1	1	1	1	1	1	1	1	1	1	1	Filtered	9130.75	7971.72	5017.34	6649.41	6464.98	14013.1	14997	10240.9	15700.6	13783.4	10550.3
D3YZ62;D3Z4J3;Q99104	Myo5a	Unconventional myosin-Va	D3YZ62_MOUSE;D3Z4J3_MOUSE;MYO5A_MOUSE	3	3	3	3	3	3	3	3	3	3	3	3	21172.7	20758	23918.4	23041.8	22500.3	21607.4	38402.2	38179.8	30035.8	29873.9	41979.1	47560.1
D3YZ89;Q99MB2	Mtfr1	Mitochondrial fission regulator 1 (Fragment);Mitochondrial fission regulator 1	D3YZ89_MOUSE;MTFR1_MOUSE	1	1	1	1	1	1	1	1	1	1	1	1	67470.1	70905.2	74067.8	66199.3	65673.3	69711.7	23438.8	20944.1	21392.7	23504.6	24766	19310.2
D3YZ99;Q64311	Ntan1	Protein N-terminal asparagine amidohydrolase	D3YZ99_MOUSE;NTAN1_MOUSE	Filtered	1	1	1	1	Filtered	1	1	1	1	1	1	Filtered	5634.61	8170.98	8517.36	10980.6	Filtered	38631.2	36237.9	50865.2	39464.3	40233.3	29289.9
D3YZC4;D6REH7;Q8BL95	Cfap298	Cilia- and flagella-associated protein 298 (Fragment);Cilia- and flagella-associated protein 298;Cilia- and flagella-associated protein 298	D3YZC4_MOUSE;D6REH7_MOUSE;CF298_MOUSE	Filtered	Filtered	Filtered	Filtered	Filtered	Filtered	1	1	1	1	1	1	Filtered	Filtered	Filtered	Filtered	Filtered	Filtered	16346	11916.7	18946.4	19301.1	10649.1	14773
D3YZC7;D3YZC8;Q8R3B7	Brd8	Bromodomain-containing protein 8	D3YZC7_MOUSE;D3YZC8_MOUSE;BRD8_MOUSE	Filtered	1	Filtered	Filtered	1	1	1	1	1	1	1	1	Filtered	13517.7	Filtered	Filtered	17367.6	16807.3	23516.8	20197.7	27376	28693.5	24885.6	29406.5
D3YZC9;D3YZD0;E9Q4Q2;Q64213	Sf1	Splicing factor 1	D3YZC9_MOUSE;D3YZD0_MOUSE;E9Q4Q2_MOUSE;SF01_MOUSE	14	14	14	14	14	14	14	14	14	14	14	14	141816	144662	154306	139494	137402	147090	260992	301814	398165	333896	350968	267456
D3YZD8;D3Z442;Q8R0P4	Aamdc	Mth938 domain-containing protein	D3YZD8_MOUSE;D3Z442_MOUSE;AAMDC_MOUSE	8	8	8	8	8	8	8	8	8	8	8	8	46487.6	46291	47888.1	45488.6	48586.6	43392.5	33579.4	38089.1	41020.5	40470.3	37180.2	35108.5
D3YZL7;D3YZT8;G3X9Z8;Q7TN12	Inava	Innate immunity activator protein (Fragment);Innate immunity activator protein (Fragment);Innate immunity activator protein;Innate immunity activator protein	D3YZL7_MOUSE;D3YZT8_MOUSE;G3X9Z8_MOUSE;INAVA_MOUSE	1	1	1	1	1	1	1	1	1	1	1	1	138977	257617	133933	119162	175572	129782	300936	250794	264444	314227	342419	199979
D3YZN4;Q3ULF4	Spg7	Paraplegin	D3YZN4_MOUSE;SPG7_MOUSE	8	8	8	8	8	7	6	8	5	6	7	7	74258.6	66172.3	73307.4	79553.1	70484.4	74664	24441	27414.5	16244.5	16459.2	16112.4	22227.1
D3YZN8	Unc45a	Protein unc-45 homolog A (Fragment)	D3YZN8_MOUSE	1	1	1	1	1	1	1	1	1	1	1	1	23352.7	24692.3	23609.1	23816.6	26156.5	25510.1	36587.3	49449.4	43218.8	47390.3	68924.5	43051.6
D3YZP9	Ccdc6	Coiled-coil domain-containing protein 6	CCDC6_MOUSE	10	7	8	10	8	9	9	8	9	9	10	8	55526	57550.4	57573.5	60024.9	53601.7	53516.3	74486.7	64909.9	96151	86826.4	78017.1	72708.1
D3YZR1;Q9JHE7	Tssc4	Protein TSSC4 (Fragment);Protein TSSC4	D3YZR1_MOUSE;TSSC4_MOUSE	4	4	4	3	3	4	5	5	5	5	5	5	25108.4	23510.5	27952.9	19760.8	23475.7	22775.8	41948.1	43682.6	65722.1	52863	47635.8	40821.1
D3YZV8	Ccdc8	Coiled-coil domain-containing protein 8 homolog	CCDC8_MOUSE	1	1	1	1	1	1	1	1	1	1	1	1	1541.59	2397.6	529.437	1721.62	1752.88	2292.4	6627.86	6366.16	8078.33	7638.17	7664.57	7512.34
D3YZZ5	Tmed7	Transmembrane p24-trafficking protein 7	D3YZZ5_MOUSE	10	10	10	9	10	10	11	11	11	11	11	10	151287	149972	162610	168588	161314	143489	166745	158865	199553	187004	217608	149528
D3Z030;Q6EDY6	Carmil1	F-actin-uncapping protein LRRC16A	D3Z030_MOUSE;CARL1_MOUSE	11	11	10	10	12	12	13	13	10	13	12	13	28843.3	27597.5	24733.8	34535.5	25814.1	28490.7	45910.4	53624.1	33531	40540.4	45512.5	50819.4
D3Z039;Q99JG7	Tnip2	TNFAIP3-interacting protein 2	D3Z039_MOUSE;TNIP2_MOUSE	Filtered	Filtered	Filtered	Filtered	Filtered	Filtered	1	1	1	Filtered	1	Filtered	Filtered	Filtered	Filtered	Filtered	Filtered	Filtered	5464.62	3963.47	5642.4	Filtered	4968.53	Filtered
D3Z041;P41216	Acsl1	Long-chain-fatty-acid--CoA ligase 1	D3Z041_MOUSE;ACSL1_MOUSE	36	37	37	38	37	37	36	36	37	36	36	35	278569	235348	254502	285606	231224	265628	72709.1	68519.6	43642.2	63418.4	53342.6	73221.1
D3Z061;Q8C7R4	Uba6	E1 ubiquitin-activating enzyme;Ubiquitin-like modifier-activating enzyme 6	D3Z061_MOUSE;UBA6_MOUSE	13	11	12	14	14	13	21	21	20	19	21	20	32034.4	30448.8	36828	31609.8	32195.2	31047.9	57798.1	65555.1	32443.8	46733.4	56567.3	56960.2
D3Z065;Q8R087	B4galt7	Beta-1,4-galactosyltransferase 7 (Fragment);Beta-1,4-galactosyltransferase 7	D3Z065_MOUSE;B4GT7_MOUSE	1	1	1	1	1	1	1	1	1	1	1	1	9253.74	11283.1	9183.29	10510.2	11643.5	13826.9	29542.7	29017.6	18622.1	23635.2	30655.4	37256
D3Z079;D3Z2Q2;Q8K400	Stxbp5	Syntaxin-binding protein 5	D3Z079_MOUSE;D3Z2Q2_MOUSE;STXB5_MOUSE	2	2	2	2	2	2	2	2	2	2	2	2	57559.1	50602.2	67924.9	55127.2	52173.3	55247.1	58467.2	72048.5	28391.9	48263.2	63085.2	69653.9
D3Z080	Sorbs2	Sorbin and SH3 domain-containing protein 2	D3Z080_MOUSE	Filtered	1	1	Filtered	1	1	2	2	2	2	2	2	Filtered	28470.3	34076.6	Filtered	34496.9	30367.3	57743.2	66068.1	64178.7	71050.1	52983.5	49475.3
D3Z0A5;D3Z225;Q3U717;Q8BJZ3	Tmbim1	Protein lifeguard 3 (Fragment);Protein lifeguard 3 (Fragment);Protein lifeguard 3;Protein lifeguard 3	D3Z0A5_MOUSE;D3Z225_MOUSE;Q3U717_MOUSE;LFG3_MOUSE	1	1	1	Filtered	1	1	1	1	1	1	1	1	10113.4	5883.53	6156.29	Filtered	7087.93	5817.44	29065.8	27534.3	14114	14643	22827.2	22256.9
D3Z0D9;Q9R022	Dnajc12	DnaJ homolog subfamily C member 12 (Fragment);DnaJ homolog subfamily C member 12	D3Z0D9_MOUSE;DJC12_MOUSE	4	4	4	3	4	4	2	2	3	3	1	3	241481	251636	198275	264785	224868	224586	15238	11338.9	23447	23999.8	41562.3	28943.3
D3Z0E6	Bpnt1	3'(2'),5'-bisphosphate nucleotidase 1	D3Z0E6_MOUSE	Filtered	1	1	1	1	1	1	1	1	1	1	1	Filtered	160600	45293.5	36729.3	64912	50672.1	60738.5	35272.3	84488.7	59648.7	40181.4	19383.4
D3Z0F5;O88545	Cops6	COP9 signalosome complex subunit 6	D3Z0F5_MOUSE;CSN6_MOUSE	13	12	11	12	13	13	15	14	15	15	15	14	47385.1	46287.2	50887.4	51140.5	49102.7	47509.6	63163	65128	73936.7	71117.9	79317.1	60241.5
D3Z0F6;Q8R238	Sdsl	Serine dehydratase-like (Fragment);Serine dehydratase-like	D3Z0F6_MOUSE;SDSL_MOUSE	1	1	1	1	1	1	1	1	1	1	1	1	84779.6	101022	96315.1	127143	114901	105157	46642.5	73795.7	23856	43145	38395	86239.3
D3Z0I8;Q3UBX0	Tmem109	Transmembrane protein 109 (Fragment);Transmembrane protein 109	D3Z0I8_MOUSE;TM109_MOUSE	3	3	3	3	3	3	3	3	3	3	3	3	60694.5	62241.1	60917.6	58808.2	56187.8	61590.4	71141.6	81288.8	34287.7	45056.8	65358.7	62686
D3Z0L8	Actn4	Alpha-actinin-4 (Fragment)	D3Z0L8_MOUSE	Filtered	Filtered	1	1	Filtered	1	1	1	Filtered	1	1	1	Filtered	Filtered	30879.6	41208.5	Filtered	27702.7	19712.5	31461.4	Filtered	14037.9	15370.3	101434
D3Z0M9	Ddx23	RNA helicase	D3Z0M9_MOUSE	16	17	13	16	17	17	17	17	17	17	17	17	28685	30597.8	29836	25368.8	27083.5	27677.4	58681.1	61742.6	54667.1	54481.6	57766.3	58111.4
D3Z0R1	Tpmt	Thiopurine S-methyltransferase (Fragment)	D3Z0R1_MOUSE	1	1	1	1	1	1	1	1	1	1	1	1	404266	338562	405557	358400	329514	369874	172308	160729	138848	177471	109100	173101
D3Z0R8;Q8BGB2	Ttc7;Ttc7a	Tetratricopeptide repeat domain 7;Tetratricopeptide repeat protein 7A	D3Z0R8_MOUSE;TTC7A_MOUSE	3	3	3	3	4	4	3	3	3	3	4	3	41949.8	35408.5	43932.7	42325.1	38268.9	39938.5	26139.5	23512.9	14178.8	21973	19950.5	35648.6
D3Z0T0;Q62311	Taf6	Transcription initiation factor TFIID subunit 6	D3Z0T0_MOUSE;TAF6_MOUSE	1	1	1	1	1	1	1	1	1	1	1	1	19175.4	13185.8	18079.9	20811.2	19955.2	18723	19083.5	29406	17951.7	22920.7	30856.1	35144.5
D3Z0U4;Q9JKP8	Chrac1	Chromatin accessibility complex protein 1	D3Z0U4_MOUSE;CHRC1_MOUSE	1	1	1	1	1	1	2	1	2	2	2	2	30926.5	28633.4	27652.8	28165.8	35273.4	24727.3	54310.4	47965.2	72428.5	56109.2	55192.7	50356.2
D3Z0X5;D3Z4N0;E9PWB1;Q6PDH0	Phldb1	Pleckstrin homology-like domain family B member 1	D3Z0X5_MOUSE;D3Z4N0_MOUSE;E9PWB1_MOUSE;PHLB1_MOUSE	7	8	6	6	7	7	8	8	8	8	8	8	19405.2	15529.9	20177.1	18193.9	17963.5	21275.4	44333.6	46231.8	41520.7	52239.8	46444.1	48243.4
D3Z0Y4;E9Q0W6;E9Q4K0;F6UI99;F6VVW4;F7A5C5;Q8BL65	Ablim2	Actin-binding LIM protein 2;Actin-binding LIM protein 2;Actin-binding LIM protein 2;Actin-binding LIM protein 2 (Fragment);Actin-binding LIM protein 2 (Fragment);Actin-binding LIM protein 2 (Fragment);Actin-binding LIM protein 2	D3Z0Y4_MOUSE;E9Q0W6_MOUSE;E9Q4K0_MOUSE;F6UI99_MOUSE;F6VVW4_MOUSE;F7A5C5_MOUSE;ABLM2_MOUSE	Filtered	1	Filtered	1	Filtered	1	1	1	1	1	1	1	Filtered	4996.04	Filtered	6231.88	Filtered	7715.12	6322.75	9896.02	13913.2	8414.67	8928.03	8439.56
D3Z0Z6;D3Z136;Q8BHI7	Elovl5	Elongation of very long chain fatty acids protein (Fragment);Elongation of very long chain fatty acids protein (Fragment);Elongation of very long chain fatty acids protein 5	D3Z0Z6_MOUSE;D3Z136_MOUSE;ELOV5_MOUSE	1	1	1	1	Filtered	1	1	1	1	1	1	1	26388.4	19242.8	18079.9	35828	Filtered	25581.1	45474.2	54935	28008.2	43207.8	71015.7	56515.5
D3Z125;D3Z637;D3Z7X7;E9PUA7;F8WHQ1;Q62393	Tpd52	Tumor protein D52 (Fragment);Tumor protein D52;Tumor protein D52 (Fragment);Tumor protein D52;Tumor protein D52;Tumor protein D52	D3Z125_MOUSE;D3Z637_MOUSE;D3Z7X7_MOUSE;E9PUA7_MOUSE;F8WHQ1_MOUSE;TPD52_MOUSE	8	7	8	7	8	7	8	9	10	10	10	8	124445	119701	129214	134849	122310	132856	155144	149767	233654	173675	209929	147553
D3Z151;Q99LC8	Eif2b1	Translation initiation factor eIF-2B subunit alpha (Fragment);Translation initiation factor eIF-2B subunit alpha	D3Z151_MOUSE;EI2BA_MOUSE	4	4	3	4	4	4	3	4	4	2	3	4	39095	30549.9	41516.7	45683.7	37095	39725.9	47910.8	51405.3	28095.1	35210.6	45685.5	49575.2
D3Z183	Mfsd6	Major facilitator superfamily domain-containing protein 6	D3Z183_MOUSE	1	1	1	1	1	1	1	1	1	1	1	1	30055	27120.1	32038.9	32700.5	38381.1	24380.7	50978.4	50066.3	30404.3	35414.8	59661.5	43555.9
D3Z197;D3Z357;Q6P2L6	Nsd3	Histone-lysine N-methyltransferase NSD3	D3Z197_MOUSE;D3Z357_MOUSE;NSD3_MOUSE	1	2	1	1	2	2	2	2	2	2	2	2	9326.21	12149.5	5183.37	7138.65	10714.5	12651.1	12709.9	14829.1	16002.2	12214.7	12622.9	12701.2
D3Z1B4	Smpdl3a	Acid sphingomyelinase-like phosphodiesterase 3a (Fragment)	D3Z1B4_MOUSE	1	1	1	Filtered	1	1	Filtered	1	1	1	1	Filtered	51742.6	51266.2	59180.2	Filtered	65488.3	50981.1	Filtered	52246.5	90793.8	99826.6	84048.9	Filtered
D3Z1F7;Q9DBN4	4833439L19Rik;P33monox	Putative monooxygenase p33MONOX	D3Z1F7_MOUSE;P33MX_MOUSE	8	8	8	8	8	8	8	8	9	9	9	8	39059.1	37176.6	42779	38853.5	39593.6	41129.5	15167	14405.5	16582.1	15838.2	10463.6	12983
D3Z1J5	Palld	Palladin (Fragment)	D3Z1J5_MOUSE	2	1	1	1	1	1	2	2	2	2	2	2	22332.4	20523.7	16883.7	9061.73	22222.1	17883.1	100089	93550.3	150559	134881	167708	105864
D3Z1R4;D6REG8;Q8VC16	Lrrc14	Leucine-rich repeat-containing protein 14 (Fragment);Leucine-rich repeat-containing protein 14;Leucine-rich repeat-containing protein 14	D3Z1R4_MOUSE;D6REG8_MOUSE;LRC14_MOUSE	1	1	1	1	1	1	1	1	1	1	1	1	5190.2	6413.76	6221.77	7334.26	4713.22	6348.83	13124	17020.8	8745.62	12053.8	13257.2	15379.2
D3Z1Z0;Q9Z0V8	Timm17a	Mitochondrial import inner membrane translocase subunit Tim17-A (Fragment);Mitochondrial import inner membrane translocase subunit Tim17-A	D3Z1Z0_MOUSE;TI17A_MOUSE	1	1	1	1	1	1	1	1	1	1	1	1	107002	102801	95039.5	114343	86795	106581	63863.4	40422.9	28656	49641.5	25840.7	43439.5
D3Z1Z8;D3Z5N2;P54227	Stmn1	Stathmin (Fragment);Stathmin;Stathmin	D3Z1Z8_MOUSE;D3Z5N2_MOUSE;STMN1_MOUSE	7	7	7	6	7	6	8	8	8	8	8	8	108224	117090	105135	113411	88940.1	116779	395462	432202	552565	440992	478487	373485
D3Z286	Tmppe	Transmembrane protein with metallophosphoesterase domain	D3Z286_MOUSE	4	4	4	4	4	4	4	4	3	4	3	4	47542.7	42661.6	42188.6	40348.9	38667.3	41765.7	27656.3	31989.6	19158.2	18855.9	36389.8	28203.4
D3Z2E3;E9Q632;O54916	Reps1	RalBP1-associated Eps domain-containing protein 1	D3Z2E3_MOUSE;E9Q632_MOUSE;REPS1_MOUSE	4	4	4	4	4	4	5	5	5	5	4	5	66421.5	47573.4	69352.3	63787.2	60167.1	49646.9	55479.7	52119.1	67402.2	53221	61932.7	48738.8
D3Z2E7;E9Q3L4	Ifi207	Interferon-activated gene 207	D3Z2E7_MOUSE;E9Q3L4_MOUSE	Filtered	Filtered	Filtered	Filtered	Filtered	Filtered	2	2	2	2	2	2	Filtered	Filtered	Filtered	Filtered	Filtered	Filtered	18057.3	12468.4	18076.2	18538.5	19880.9	9111.04
D3Z2J6;Q9D710	Tmx2	Thioredoxin domain-containing protein 14;Thioredoxin-related transmembrane protein 2	D3Z2J6_MOUSE;TMX2_MOUSE	5	5	5	5	5	5	5	5	5	5	5	5	187020	172823	203929	170077	174296	183178	95200.4	102920	54755.4	73628.5	71744.8	93963.3
D3Z2K2;Q9CR88	Mrps14	28S ribosomal protein S14, mitochondrial;28S ribosomal protein S14, mitochondrial	D3Z2K2_MOUSE;RT14_MOUSE	3	2	3	3	3	3	2	3	3	3	3	3	74903	68304	77899.5	74838.8	69997.6	71126	35495.1	44225.4	44308.7	34999.5	27390.2	35895.5
D3Z2M0;G3UXB4;Q3U308	Ctu2	Cytoplasmic tRNA 2-thiolation protein 2 (Fragment);Cytoplasmic tRNA 2-thiolation protein 2;Cytoplasmic tRNA 2-thiolation protein 2	D3Z2M0_MOUSE;G3UXB4_MOUSE;CTU2_MOUSE	2	2	2	2	2	2	2	2	2	2	2	2	14122.1	12888.7	10939.6	14149.7	11434.3	13607.8	22622.9	23499.9	17716.1	13704.5	15330.7	15908.1
D3Z2M7;P18872	Gnao1	Guanine nucleotide-binding protein G(o) subunit alpha (Fragment);Guanine nucleotide-binding protein G(o) subunit alpha	D3Z2M7_MOUSE;GNAO_MOUSE	1	1	Filtered	1	1	Filtered	1	1	1	1	1	1	7210.24	8324.4	Filtered	10199.5	8654.74	Filtered	16452.4	13870.9	8440.16	11963.1	14478.6	17098.1
D3Z2T9;P11440	Cdk1	Cyclin-dependent kinase 1 (Fragment);Cyclin-dependent kinase 1	D3Z2T9_MOUSE;CDK1_MOUSE	Filtered	Filtered	Filtered	Filtered	Filtered	Filtered	1	1	1	1	1	1	Filtered	Filtered	Filtered	Filtered	Filtered	Filtered	66822.6	79173	62556.8	59331.5	60785.7	72544.7
D3Z2W0;E9QM75;Q9WUU8	Tnip1	TNFAIP3-interacting protein 1	D3Z2W0_MOUSE;E9QM75_MOUSE;TNIP1_MOUSE	1	1	Filtered	1	1	1	1	1	1	1	1	1	13818.7	12481.1	Filtered	11180.9	17616.7	12710.1	45435	57299.7	79882.9	63195.8	52634.1	50936.7
D3Z2Z1;F8WIA1;Q922J3	Clip1	CAP-Gly domain-containing linker protein 1	D3Z2Z1_MOUSE;F8WIA1_MOUSE;CLIP1_MOUSE	21	22	19	21	21	19	22	23	22	23	23	23	26621.7	24938	27246.1	25855.6	27453.6	25038.4	36617.2	32791.4	46211.5	37433.5	38282.8	35511
D3Z373;Q9D6Y4	Borcs8	BLOC-1-related complex subunit 8	D3Z373_MOUSE;BORC8_MOUSE	Filtered	1	1	1	1	1	1	1	1	1	1	1	Filtered	38884.2	19154.7	30580.1	35805.6	42270.9	64831.1	53631.9	72494	50318.6	65875.5	41491.9
D3Z3A0;Q9DCL8	Ppp1r2	Protein phosphatase inhibitor 2	D3Z3A0_MOUSE;IPP2_MOUSE	5	4	5	4	6	4	7	6	7	7	7	6	10720.1	10462.3	7183.85	7546.57	9128.97	6981.69	17152	16771.9	28397.7	19563.2	24663.9	13641.2
D3Z3F8;Q8R1X6	Spg20;Spart	Spastic paraplegia 20, spartin (Troyer syndrome) homolog (human);Spartin	D3Z3F8_MOUSE;SPART_MOUSE	6	6	8	7	7	8	8	8	8	8	8	8	15292.3	15302	17083.6	15380	14571.6	16074.3	22610.1	23017.1	35506.9	28984.8	29401.9	22961.6
D3Z3J6;F6Y616;Q8VE62	Paip1	Polyadenylate-binding protein-interacting protein 1	D3Z3J6_MOUSE;F6Y616_MOUSE;PAIP1_MOUSE	4	4	4	3	4	4	5	5	5	5	5	5	105712	100039	98209.3	107635	112038	103451	111239	120656	112200	113062	121998	102079
D3Z3L3	Trim12c	Tripartite motif-containing 12C	D3Z3L3_MOUSE	3	2	3	2	2	2	5	5	5	5	5	5	10087.2	13894.4	11380.7	22686.2	13448.8	11660.6	41229.5	45726.2	35607.4	37348.3	37840.2	40475.4
D3Z3L7;D3Z4D7;F8WJ99;Q9QZJ6	Mfap5	Microfibrillar-associated protein 5 (Fragment);Microfibrillar-associated protein 5;Microfibrillar-associated protein 5;Microfibrillar-associated protein 5	D3Z3L7_MOUSE;D3Z4D7_MOUSE;F8WJ99_MOUSE;MFAP5_MOUSE	1	3	1	1	1	1	7	4	7	7	7	5	9604.59	7083.59	5256.96	9024.49	2523.91	8857.65	60971.5	14794.4	113810	56183.8	61638.8	37495
D3Z3Q3;Q921U8	Smtn	Smoothelin	D3Z3Q3_MOUSE;SMTN_MOUSE	12	11	11	10	12	13	15	15	14	15	15	15	19724.4	19689.6	21272.7	23507.2	22460.2	24169.2	31987	29884.4	26216.4	34941.3	35394.8	36647.5
D3Z3T3;Q9CYH5	Gfod2	Glucose-fructose oxidoreductase domain-containing protein 2	D3Z3T3_MOUSE;GFOD2_MOUSE	2	2	2	2	2	2	2	2	2	2	2	2	37944.3	33277.7	36377.3	35337.5	36543.9	32344.1	57805.5	67113	37383.8	49544.8	59345.7	50620.9
D3Z3Y1;D3Z4I0	Pigg	GPI ethanolamine phosphate transferase 2	D3Z3Y1_MOUSE;D3Z4I0_MOUSE	2	2	2	2	2	2	2	2	1	1	1	2	55213.1	64340.3	72327.9	46607.4	58743.9	56690	19161.9	20082.5	14020.7	12634.4	16327.9	24029.8
D3Z3Y2;Q0VG18	Smim24	Small integral membrane protein 24	D3Z3Y2_MOUSE;SIM24_MOUSE	2	2	1	2	2	2	1	1	2	1	Filtered	1	51448.8	8435.96	92008.8	70301.7	25960.3	35037.8	18712.8	15618.9	6875.44	6787.57	Filtered	8960.76
D3Z404;Q8K2R5	Zfp668;Znf668	Zinc finger protein 668 (Fragment);Zinc finger protein 668	D3Z404_MOUSE;ZN668_MOUSE	Filtered	Filtered	Filtered	Filtered	Filtered	Filtered	1	1	1	1	1	Filtered	Filtered	Filtered	Filtered	Filtered	Filtered	Filtered	2199.64	2621.31	7512.09	5675.06	5749.08	Filtered
D3Z417;H3BL22;H3BLR1;P56581	Tdg	G/T mismatch-specific thymine DNA glycosylase (Fragment);G/T mismatch-specific thymine DNA glycosylase (Fragment);G/T mismatch-specific thymine DNA glycosylase (Fragment);G/T mismatch-specific thymine DNA glycosylase	D3Z417_MOUSE;H3BL22_MOUSE;H3BLR1_MOUSE;TDG_MOUSE	1	Filtered	1	1	Filtered	1	1	1	1	1	1	1	5590.23	Filtered	10417.3	5789.84	Filtered	5993.31	20450.1	20468.4	24352.5	20945.5	34598.2	4282.56
D3Z497;Q9WTZ1	Gm7075;Rnf7	Predicted gene 7075;RING-box protein 2	D3Z497_MOUSE;RBX2_MOUSE	1	1	1	1	1	1	1	1	2	2	2	1	56479.5	83956.6	48591	48339.4	69033.4	56633.8	93740.8	82609.4	199499	122311	122087	59417.9
D3Z4B2;Q9CWZ7	Napg	Gamma-soluble NSF attachment protein (Fragment);Gamma-soluble NSF attachment protein	D3Z4B2_MOUSE;SNAG_MOUSE	15	15	14	12	15	12	14	15	15	15	15	13	51411.2	44516.5	51745.6	50379.4	47278.8	51152.9	46845	44629	66283.3	54766.3	58927.3	44330.1
D3Z4C3;O88939	Zbtb7a	Zinc finger and BTB domain-containing protein 7A	D3Z4C3_MOUSE;ZBT7A_MOUSE	1	1	Filtered	1	1	Filtered	2	3	3	3	3	3	1906.07	2986.27	Filtered	5043.55	3576.73	Filtered	6582.4	8004.92	10028.1	6536.42	9207.84	6005.47
D3Z4C9;Q9CQY6	Uqcc2	Mitochondrial nucleoid factor 1;Ubiquinol-cytochrome-c reductase complex assembly factor 2	D3Z4C9_MOUSE;UQCC2_MOUSE	2	2	2	2	2	2	2	2	2	2	2	2	102746	80014.1	96652.7	75515.7	87292.9	69914.1	42852.3	41951.5	37461.9	29422.5	28641.1	18801.7
D3Z4H6;P52912	Tia1	Nucleolysin TIA-1	D3Z4H6_MOUSE;TIA1_MOUSE	1	1	1	1	1	1	1	1	1	1	1	1	14099.7	15098.7	18394.3	16575.1	15897	18056.1	57761.4	70018.2	81801.1	72459.4	71318.4	66182.9
D3Z4J5;D3Z7S0;Q9D1H7	Get4	Golgi to ER traffic protein 4 homolog (Fragment);Golgi to ER traffic protein 4 homolog (Fragment);Golgi to ER traffic protein 4 homolog	D3Z4J5_MOUSE;D3Z7S0_MOUSE;GET4_MOUSE	1	2	1	2	2	2	2	2	2	2	2	2	45064.9	49100.4	56952.8	62378.8	81495.8	48561.3	41432.7	57354.2	13275.8	29495.9	33914.8	44955.2
D3Z4J9;Q05BC3	Eml1	Echinoderm microtubule-associated protein-like 1	D3Z4J9_MOUSE;EMAL1_MOUSE	10	12	8	10	10	11	13	13	13	13	13	13	29119	26220.5	34739.6	30602.5	32038.2	27082.9	76553.6	73252.4	59684.2	65082.8	85604.1	77227.7
D3Z4L9;Q61333	Tnfaip2	Tumor necrosis factor alpha-induced protein 2	D3Z4L9_MOUSE;TNAP2_MOUSE	1	1	1	1	1	1	1	1	1	1	1	1	75968.9	71573.1	103473	94646.7	102475	95305.1	124269	114148	137368	149556	132749	118131
D3Z4U0;Q9R020	Zranb2	Zinc finger Ran-binding domain-containing protein 2	D3Z4U0_MOUSE;ZRAB2_MOUSE	9	7	7	6	7	7	9	9	9	9	9	8	45756.7	46116.9	47523.3	39224.3	45834.2	40874.7	89391.2	83937.2	109165	103680	90968.5	63638.1
D3Z4U8;Q91VU6	Dcaf11	DDB1- and CUL4-associated factor 11	D3Z4U8_MOUSE;DCA11_MOUSE	3	3	3	3	3	3	3	3	3	3	3	3	54334.8	50243.3	46603	47272.6	57276.3	50475.7	30720.4	30098.4	38265.2	28117.3	27139.4	26481.1
D3Z4V1;Q922V4	Plrg1	Pleiotropic regulator 1	D3Z4V1_MOUSE;PLRG1_MOUSE	9	10	10	10	9	9	12	12	13	13	13	12	22607.4	22304.2	22395.4	21084.6	21307.9	21136	40918.6	43145.8	59780.5	52740.6	50031	38116.2
D3Z511;Q91WM6	Eva1a	Protein eva-1 homolog A (Fragment);Protein eva-1 homolog A	D3Z511_MOUSE;EVA1A_MOUSE	1	1	1	1	1	1	1	1	1	1	1	1	385372	293335	391717	427246	384047	342525	84320.6	66076.8	46444.1	37074.2	83305	97469.3
D3Z512;P56542	Dnase2a;Dnase2	Deoxyribonuclease II;Deoxyribonuclease-2-alpha	D3Z512_MOUSE;DNS2A_MOUSE	1	1	1	1	2	1	2	2	2	2	2	1	20372.5	18982.8	14670	16869.3	24423.5	18538.9	50930.7	52032	71128.4	59033.3	56414.9	57092.8
D3Z563	Dbi	Acyl-CoA-binding protein	D3Z563_MOUSE	1	1	1	1	1	1	1	1	1	1	1	1	49255.2	52466.5	54575.3	60722.2	65138.6	54962.8	58472.6	38959.8	38251.6	53380	31533.2	45019.9
D3Z598	Ltbp4	Latent-transforming growth factor beta-binding protein 4	D3Z598_MOUSE	6	6	6	6	7	7	11	11	23	21	17	11	16627.3	13995.6	17891.8	19039	16183.3	24352.4	84098.6	68794.9	152884	113106	105755	89548.4
D3Z5F0;Q9Z0X0	Cdc42ep5	Cdc42 effector protein 5 (Fragment);Cdc42 effector protein 5	D3Z5F0_MOUSE;BORG3_MOUSE	Filtered	1	Filtered	Filtered	1	Filtered	1	1	1	1	1	1	Filtered	27654.8	Filtered	Filtered	44848.4	Filtered	90665.8	91626.2	105508	120083	94091.4	114003
D3Z5G7	Ces1b	Carboxylic ester hydrolase	D3Z5G7_MOUSE	1	1	1	2	2	2	2	2	2	2	2	2	60621.9	117356	68612	118543	61423.6	93962.6	9297.48	16582.2	8779.84	12184.1	16294	21682.4
D3Z5H3;D6RFV4;Q9D8V7	Sec11c	Signal peptidase complex catalytic subunit SEC11;Signal peptidase complex catalytic subunit SEC11C;Signal peptidase complex catalytic subunit SEC11C	D3Z5H3_MOUSE;D6RFV4_MOUSE;SC11C_MOUSE	Filtered	2	2	1	2	2	2	2	2	2	2	2	Filtered	20145.8	22156.7	17566.9	18628.9	23564.5	41627.3	38537.9	22874.6	32508.9	31981.3	39622.6
D3Z5I1	Zc3hav1	Zinc finger CCCH-type antiviral protein 1	D3Z5I1_MOUSE	5	8	6	6	7	7	13	12	13	13	12	11	24340.3	21970.9	25203.5	27643.2	23328.7	24724.6	71991.9	77186	72417	76071.3	88449.1	73417.6
D3Z5I9;Q9CXK9	Rbm33	RNA-binding protein 33	D3Z5I9_MOUSE;RBM33_MOUSE	2	1	2	2	2	2	2	2	2	2	2	2	14779.3	10647.3	10764.2	7984.22	10988.8	7352.09	18718	20010.5	19106.6	21833.1	19353.5	16371.1
D3Z600;O09012	Pex5	PTS1-BP;Peroxisomal targeting signal 1 receptor	D3Z600_MOUSE;PEX5_MOUSE	11	11	10	10	11	11	13	13	13	13	13	13	44877.5	49098.5	44798.4	45985.7	38765.8	45705.4	35014.3	32678.5	37188.4	36757.3	34301.5	36474.1
D3Z627;E9Q5M7;E9QNL8;P24063	Itgal	Integrin alpha-L	D3Z627_MOUSE;E9Q5M7_MOUSE;E9QNL8_MOUSE;ITAL_MOUSE	1	2	2	4	3	4	5	5	5	5	5	5	9187.02	18698.7	13683.2	10888.8	7535.43	8801.66	32261	42601.8	47447	36757.2	35724	37823.4
D3Z632;Q64362	Aktip	AKT-interacting protein	D3Z632_MOUSE;AKTIP_MOUSE	1	1	1	1	1	1	1	1	1	1	1	1	79037.2	97767.8	72847.3	97999.1	80897.6	82298.9	50914.1	83086.5	31111.4	37283.7	66894.5	65521.1
D3Z636	Ppa2	Inorganic diphosphatase	D3Z636_MOUSE	1	1	1	1	1	1	1	1	1	1	1	1	32122.5	29237.6	26427.6	30594.1	25699	28433.2	8697.99	5904.11	8870.48	6276.52	4104.92	7508.9
D3Z645;Q9QZ88	Vps29	Vacuolar protein sorting-associated protein 29	D3Z645_MOUSE;VPS29_MOUSE	17	18	17	16	17	17	19	19	19	19	19	19	142033	130033	141438	142225	132597	133173	129829	131723	190058	157237	168538	134658
D3Z656	Synj1	Phosphoinositide 5-phosphatase	D3Z656_MOUSE	11	9	9	9	9	8	12	12	12	12	11	12	20068.5	18383.2	21735.4	20383.9	16416.8	20808.8	31452.3	32937.1	21801.7	26998.8	31967.5	31507.3
D3Z6B9;Q8K009	Aldh1l2	Formyltetrahydrofolate dehydrogenase;Mitochondrial 10-formyltetrahydrofolate dehydrogenase	D3Z6B9_MOUSE;AL1L2_MOUSE	1	3	1	Filtered	2	Filtered	3	3	3	3	3	3	15798.1	12790	21283.6	Filtered	12759.7	Filtered	18074.4	14762.2	22199.9	21858.9	25129.6	22310.7
D3Z6G3	Mapre3	Microtubule-associated protein RP/EB family member 3	D3Z6G3_MOUSE	12	14	13	13	14	13	13	13	13	14	14	13	60115.6	50889.8	59254.8	62840.9	59554	54905.5	69967.5	68776.4	76564.4	71507	74772.4	61509.3
D3Z6H3;Q9WUB4	Dctn6	Dynactin subunit 6	D3Z6H3_MOUSE;DCTN6_MOUSE	3	3	3	2	2	2	4	4	4	4	4	3	55678	55473.3	61575.2	52682.1	57393.8	56586.7	92559.8	84937.4	114631	108419	103186	80593.1
D3Z6I0;Q5FWX6;Q62101;Q8K1Y2	Prkd3;Prkd3;Prkd1;Prkd3	Protein kinase C;Serine/threonine-protein kinase;Serine/threonine-protein kinase D1;Serine/threonine-protein kinase D3	D3Z6I0_MOUSE;Q5FWX6_MOUSE;KPCD1_MOUSE;KPCD3_MOUSE	1	1	1	1	1	1	1	1	1	1	1	1	185421	237212	169505	129472	183963	136950	69731.2	51039.2	62478.7	40719.3	73342.4	98813.2
D3Z6J3;Q3UJ81	Cnep1r1	Nuclear envelope phosphatase-regulatory subunit 1	D3Z6J3_MOUSE;NEPR1_MOUSE	1	1	1	1	1	1	Filtered	Filtered	1	1	1	1	9328.12	14201.3	14985.7	21058.3	9097.24	18969.9	Filtered	Filtered	12512.9	17968.4	48322.7	32350.4
D3Z6M3;Q99MS3	Mpv17l	Mpv17-like protein	D3Z6M3_MOUSE;MP17L_MOUSE	3	4	4	4	4	4	4	1	2	1	2	3	361654	385787	409915	353264	356965	467626	85617.6	57344.4	22394.1	36886.8	21489.1	78517.5
D3Z6S1;Q8BM55	Tmem214	Transmembrane protein 214	D3Z6S1_MOUSE;TM214_MOUSE	14	14	13	12	14	11	15	14	15	15	15	14	34631.1	28645.9	31748.1	29264	29170.9	31904.7	38788.8	38169.1	21788.8	28890.6	32413.3	46053.4
D3Z6T3;P70269	Ctse	Cathepsin E	D3Z6T3_MOUSE;CATE_MOUSE	1	1	1	1	1	1	1	2	2	2	2	2	32674.1	31785.1	28902.6	27495.2	31677.9	44991.3	128560	121160	165950	201287	145975	158688
D3Z6U8	Fmr1	Synaptic functional regulator FMR1	D3Z6U8_MOUSE	1	1	1	1	1	1	1	1	1	1	1	1	15701798	15050320	17817342	14626336	14009386	16870886	4.11759e+06	3.58604e+06	2.99208e+06	3408609	1.15942e+06	3.97083e+06
D3Z6W2;Q06180	Ptpn2	Tyrosine-protein phosphatase non-receptor type;Tyrosine-protein phosphatase non-receptor type 2	D3Z6W2_MOUSE;PTN2_MOUSE	3	3	2	2	3	4	5	5	5	5	5	5	15972.3	17459.3	17640.3	16073.1	15608.1	17544.4	38526.1	44912.9	36767.5	38049.1	50782.8	38803.9
D3Z6W5;Q9JJR8	Tmem9b	Transmembrane protein 9B	D3Z6W5_MOUSE;TMM9B_MOUSE	2	2	2	2	2	2	2	2	2	2	2	2	55910.2	47767.5	47282.6	45268.5	35056.5	56295.9	40793	35894.5	19912.4	29235.1	27110.1	32527.5
D3Z6W7;Q3UHH8	Gxylt1	Glucoside xylosyltransferase 1	D3Z6W7_MOUSE;GXLT1_MOUSE	1	1	Filtered	1	1	1	1	1	1	1	1	1	8289.77	8233.93	Filtered	9174.33	7037.84	8099.07	14187.9	16289.1	10760	14622.8	14590	17695.3
D3Z6Y8;E9PX66;Q9CZV5	Supt7l	STAGA complex 65 subunit gamma	D3Z6Y8_MOUSE;E9PX66_MOUSE;ST65G_MOUSE	1	1	1	1	1	1	1	1	1	1	1	1	4295.43	5695.35	5938.66	5058.79	6342.79	4913.8	7961.27	9991.29	9710.08	8375.66	7795.21	4893.78
D3Z700;E9Q6K1;F6YA33;O08811	Ercc2	DNA helicase;General transcription and DNA repair factor IIH helicase subunit XPD;General transcription and DNA repair factor IIH helicase subunit XPD (Fragment);General transcription and DNA repair factor IIH helicase subunit XPD	D3Z700_MOUSE;E9Q6K1_MOUSE;F6YA33_MOUSE;ERCC2_MOUSE	1	1	1	1	1	1	1	1	1	1	1	1	24514.6	16874.1	15169.7	21892.8	20272.7	31259.3	36863.9	45369.4	11468.1	24212.8	36941.3	35485.4
D3Z710;Q91W40	Klc3	Kinesin light chain;Kinesin light chain 3	D3Z710_MOUSE;KLC3_MOUSE	Filtered	Filtered	Filtered	Filtered	1	Filtered	1	1	1	1	1	1	Filtered	Filtered	Filtered	Filtered	NaN	Filtered	28012.7	42379.1	36144.8	31474	35890.8	25760.7
D3Z723;P63139	Nfyb	CAAT box DNA-binding protein subunit B (Fragment);Nuclear transcription factor Y subunit beta	D3Z723_MOUSE;NFYB_MOUSE	1	1	1	1	1	1	1	1	1	1	1	1	83950.4	98385.3	83910.3	81814	83230.5	92251.4	159419	183883	273611	222467	246514	164761
D3Z767;Q9D6K7	Ttc33	Tetratricopeptide repeat protein 33 (Fragment);Tetratricopeptide repeat protein 33	D3Z767_MOUSE;TTC33_MOUSE	2	1	1	1	1	1	2	2	2	2	2	2	28658.7	38199.8	32744.2	36102.1	24753.8	28143.6	39260.5	62232.7	51921.3	49231.2	50925.1	41395.1
D3Z780;Q61749	Eif2b4	Translation initiation factor eIF-2B subunit delta	D3Z780_MOUSE;EI2BD_MOUSE	7	7	8	7	8	8	8	7	7	7	8	8	57314.6	53865.7	52548.7	54915.9	48704.9	57131.3	61204.3	63455.8	49802.9	55768.6	60124.1	61226.8
D3Z793;D3Z7C2;D3Z7S8;D6RIQ7;Q05C74;Q80ZM7	Gtf2a2	Transcription initiation factor IIA gamma chain (Fragment);Transcription initiation factor IIA gamma chain;Transcription initiation factor IIA gamma chain (Fragment);Transcription initiation factor IIA gamma chain;Transcription initiation factor IIA gamma chain;Transcription initiation factor IIA subunit 2	D3Z793_MOUSE;D3Z7C2_MOUSE;D3Z7S8_MOUSE;D6RIQ7_MOUSE;Q05C74_MOUSE;T2AG_MOUSE	2	2	2	2	2	2	2	2	2	2	2	2	43642.9	39513.7	50665.4	46192.7	43432.1	41312.4	66830	70308.3	84606.4	78306.8	83359.3	62842
D3Z794;H7BWX9;P61957	Sumo2	Small ubiquitin-related modifier 2	D3Z794_MOUSE;H7BWX9_MOUSE;SUMO2_MOUSE	Filtered	Filtered	Filtered	Filtered	Filtered	Filtered	Filtered	Filtered	2	1	2	Filtered	Filtered	Filtered	Filtered	Filtered	Filtered	Filtered	Filtered	Filtered	7112.53	3839.83	3471.18	Filtered
D3Z7C0;Q9Z2Q5	Mrpl40	39S ribosomal protein L40, mitochondrial;39S ribosomal protein L40, mitochondrial	D3Z7C0_MOUSE;RM40_MOUSE	5	5	5	5	5	5	5	5	5	5	4	5	69977.9	70149.6	76881.7	74243.5	65558.6	82166.8	34643.7	39145.5	41270	42553.1	30823.5	41934
D3Z7D3;F8WI56;Q8BWT5	Dip2a	Disco-interacting protein 2 homolog A	D3Z7D3_MOUSE;F8WI56_MOUSE;DIP2A_MOUSE	2	2	2	1	2	2	2	2	2	2	2	2	5039.17	5403.52	7259.28	5904.78	4621.1	5936.98	7006.76	7209.24	3731.03	4770.8	5372.44	6095.54
D3Z7E5;Q2NL51	Gsk3a	[Tau protein] kinase;Glycogen synthase kinase-3 alpha	D3Z7E5_MOUSE;GSK3A_MOUSE	6	6	5	6	6	5	6	6	6	6	6	6	38301	35273	38504.3	36238.8	36626.5	35317.6	41245.8	47353.8	24395.1	29892.9	36370.9	41650.1
D3Z7G5;Q8BFR6	Zfand1	AN1-type zinc finger protein 1	D3Z7G5_MOUSE;ZFAN1_MOUSE	4	4	4	4	4	4	4	4	4	4	4	4	16622.9	17596.6	18170.4	18347.3	16925.7	17444.9	15398.3	17217.6	16961.6	15291.9	13486.4	14541.9
D3Z7G8	Slc4a4	Electrogenic sodium bicarbonate cotransporter 1 (Fragment)	D3Z7G8_MOUSE	7	6	6	6	6	6	5	3	4	5	2	2	236041	187225	219915	244086	177265	231985	32324.3	24638.3	28042.2	29425	14256.5	25729
D3Z7M5;Q9CPT5	Nop16	Nucleolar protein 16	D3Z7M5_MOUSE;NOP16_MOUSE	3	4	3	4	4	3	4	4	4	4	4	3	26437.5	31636.2	28554	25561.6	27042.9	26022	37914.9	43144	58024.6	44304.6	40004	31837.9
D3Z7P3	Gls	Glutaminase kidney isoform, mitochondrial	GLSK_MOUSE	25	24	24	23	25	24	24	24	25	25	25	25	106255	93907.3	102149	111088	107054	99214.2	116814	129801	89100.7	98532.6	122978	111462
D3Z7Q2	Smim20	Small integral membrane protein 20	SIM20_MOUSE	2	2	2	2	2	2	2	2	2	2	2	2	685432	541732	662935	627258	638286	645509	195348	140342	126608	122258	70122.1	178431
D3Z7Q8;G3UXX5;P52432	Polr1c	DNA-directed RNA polymerases I and III subunit RPAC1 (Fragment);DNA-directed RNA polymerases I and III subunit RPAC1 (Fragment);DNA-directed RNA polymerases I and III subunit RPAC1	D3Z7Q8_MOUSE;G3UXX5_MOUSE;RPAC1_MOUSE	4	3	3	2	2	3	4	4	4	4	4	4	33313	28526.1	32003.2	29513.3	27997.4	30431.1	47496.6	45623.6	69132.6	52158.9	53613.4	46181.9
D3Z7R9;Q640L3	Ccpg1	Cell cycle progression protein 1	D3Z7R9_MOUSE;CCPG1_MOUSE	Filtered	Filtered	Filtered	Filtered	Filtered	Filtered	1	Filtered	Filtered	1	Filtered	Filtered	Filtered	Filtered	Filtered	Filtered	Filtered	Filtered	22360.2	Filtered	Filtered	18380.6	Filtered	Filtered
D3Z7T4;Q6P3E7	Hdac10	Polyamine deacetylase HDAC10	D3Z7T4_MOUSE;HDA10_MOUSE	1	1	1	1	1	1	1	1	1	1	1	1	26074	13982	19914.7	28025.1	23118.6	22649.2	21004.7	23663	12094.8	17687.5	26198.7	15814.8
D3Z7U4	Mecp2	Methyl-CpG-binding protein 2	D3Z7U4_MOUSE	2	1	1	1	1	2	2	2	2	2	2	2	140855	164669	159277	109784	166586	151976	145794	168739	224062	160289	217514	118663
D3Z7V3;F8WIH0;H7BX64;Q3URD3	Slmap	Sarcolemmal membrane-associated protein;Sarcolemmal membrane-associated protein (Fragment);Sarcolemmal membrane-associated protein;Sarcolemmal membrane-associated protein	D3Z7V3_MOUSE;F8WIH0_MOUSE;H7BX64_MOUSE;SLMAP_MOUSE	10	10	10	10	9	10	11	10	11	11	11	10	48163.7	45945.4	46634.6	47888.6	44105.8	51397.5	58945.1	58143.6	56546.9	61844	64101.8	65619.6
D3Z7X0	Acad12	Acyl-Coenzyme A dehydrogenase family, member 12	D3Z7X0_MOUSE	25	26	26	25	26	26	22	21	20	21	20	25	210433	185964	205441	207689	207014	210466	58852.7	55245.2	51531.7	54978.8	32546	59844.4
D5MCW4;Q9CQ89	Cuta	Protein CutA	D5MCW4_MOUSE;CUTA_MOUSE	2	2	2	2	2	2	2	2	2	2	2	2	138319	147692	134389	160462	122367	162544	147700	162648	205975	194694	168088	131530
D6RCG2;Q9DB25	Alg5	Dolichyl-phosphate beta-glucosyltransferase	D6RCG2_MOUSE;ALG5_MOUSE	2	1	1	1	1	1	2	2	2	2	2	2	101117	53480.7	69799.9	61040.8	70095.1	71508.7	137674	138484	36119.1	59398.5	103574	101552
D6RCZ0	Zfp408	Zinc finger protein 408	D6RCZ0_MOUSE	1	1	1	Filtered	1	Filtered	1	1	1	1	1	1	31578.8	71389.1	29086.2	Filtered	47217.4	Filtered	127605	98783.5	462754	169686	283684	123058
D6RDC2;Q91W98	Slc15a4	Solute carrier family 15 member 4	D6RDC2_MOUSE;S15A4_MOUSE	Filtered	1	1	1	1	1	1	1	1	1	1	1	Filtered	35134.4	25677.5	38137.5	38295.7	39539	26267	54076.1	29737.2	39994	57085.8	40801.8
D6RDS1;F6YC79;Q3U3R4;Z4YJR1	Lmf1	Lipase maturation factor 1;Lipase maturation factor;Lipase maturation factor 1;Lipase maturation factor	D6RDS1_MOUSE;F6YC79_MOUSE;LMF1_MOUSE;Z4YJR1_MOUSE	2	2	2	2	2	2	2	2	2	2	2	2	101582	78109.1	105015	108732	84190.8	107825	83564.8	81054	49267.3	73663.1	54305.3	77545.6
D6RE20;Q80TA1;Q8CET7	Selenoi	Ethanolaminephosphotransferase 1	D6RE20_MOUSE;EPT1_MOUSE;Q8CET7_MOUSE	1	1	1	1	1	1	1	1	1	1	1	1	77117.7	92035	68894.2	91684.6	72211.3	100255	145896	173180	86934.8	113714	121558	170393
D6RFB8;P52431	Pold1	DNA polymerase;DNA polymerase delta catalytic subunit	D6RFB8_MOUSE;DPOD1_MOUSE	1	1	1	1	1	1	1	1	1	1	1	1	20172.3	26074	15826	10270.5	22579.5	15786.4	91675.8	118873	58614.2	68363.6	112852	101059
D6RFN6;P29594	Casp2	Caspase-2	D6RFN6_MOUSE;CASP2_MOUSE	1	1	1	1	1	1	1	1	1	1	1	1	11862.9	18238.5	15455	11740.2	9370.2	11729.1	53233.1	52678.9	49538.8	52855.7	49721.4	47777
D6RFP3;D6RIR0;Q8K1A5	Tmem41b	Transmembrane protein 41B	D6RFP3_MOUSE;D6RIR0_MOUSE;TM41B_MOUSE	1	2	2	2	2	2	2	2	2	2	2	2	7394.13	13023.8	9400.16	10969.7	9650.16	10351.8	21838.4	19536.1	18377	22161.5	21503.8	15943.9
D6RFT9;O88878	Zfand5	AN1-type zinc finger protein 5	D6RFT9_MOUSE;ZFAN5_MOUSE	Filtered	1	1	Filtered	1	1	1	1	1	1	1	1	Filtered	6286.1	1989.82	Filtered	4045.93	1687.44	13554.7	15566.6	21227.6	18357.5	18561.9	12198.5
D6RFU9	Sypl	Synaptophysin-like protein	D6RFU9_MOUSE	3	3	3	3	3	3	3	3	3	3	3	3	172301	171448	191390	175468	173173	172487	104690	142884	33605.5	54856.7	79240.9	122002
D6RG50;Q6PAM0	Prkab2	5'-AMP-activated protein kinase subunit beta-2	D6RG50_MOUSE;AAKB2_MOUSE	Filtered	Filtered	Filtered	Filtered	Filtered	Filtered	1	1	1	1	1	1	Filtered	Filtered	Filtered	Filtered	Filtered	Filtered	5907.38	4390.15	12988.4	9982.42	13837.7	2611.2
D6RG95;E9Q5K9	Ythdc1	YTH domain-containing protein 1	D6RG95_MOUSE;YTDC1_MOUSE	5	5	5	5	5	5	5	5	5	5	5	5	25428.1	23686.9	18476.8	17961.8	21273.5	21176.3	36594.2	35415.8	65827.6	54852.7	63497.4	34956.5
D6RGM1;Q3UI84;Q99J62	Rfc4	Replication factor C subunit 4 (Fragment);Replication factor C subunit 4;Replication factor C subunit 4	D6RGM1_MOUSE;Q3UI84_MOUSE;RFC4_MOUSE	2	2	1	1	Filtered	1	2	2	2	2	2	2	15733	7698.18	22312	15246.3	Filtered	21609.6	75200.9	75506.9	76102.5	82343.4	68492.5	72773.9
D6RH77;F6WKY8;Q6NVF2;Q9Z280	Pld1	Phospholipase;Phospholipase D (Fragment);Phospholipase;Phospholipase D1	D6RH77_MOUSE;F6WKY8_MOUSE;Q6NVF2_MOUSE;PLD1_MOUSE	Filtered	1	1	1	1	1	1	1	1	1	1	1	Filtered	15654.9	17199	17498.9	17332.1	16265.2	23575.1	19123.3	15687.8	16613	19936.8	27924
D6RH79;F6R114;Q3TZX3;Q922G0	Slc25a36;Slc25a36;Slc25a33;Slc25a36	Solute carrier family 25 member 36;Solute carrier family 25 member 36 (Fragment);Solute carrier family 25 member 33;Solute carrier family 25 member 36	D6RH79_MOUSE;F6R114_MOUSE;S2533_MOUSE;S2536_MOUSE	1	1	1	1	1	1	1	1	1	1	1	1	272570	238649	280767	297000	255522	255793	110082	92511.5	85173	71750.9	70123.6	102505
D6RH99;D6RJK9;Q9D1X9	Tmem50b	Transmembrane protein 50B	D6RH99_MOUSE;D6RJK9_MOUSE;TM50B_MOUSE	1	1	1	1	1	1	1	1	1	1	1	1	110726	121502	110081	111698	104325	136749	130989	138310	76074.5	104317	118370	130175
D6RHA2;P82343	Renbp	GlcNAc 2-epimerase;N-acylglucosamine 2-epimerase	D6RHA2_MOUSE;RENBP_MOUSE	18	17	18	17	18	18	18	18	18	18	18	18	105609	96946.9	106925	110965	90685	103945	75515.3	79853.6	78135.9	71543.8	65128.5	82893.6
D6RI20;Q9CR20	Gm50364;Ier3ip1	Immediate early response 3-interacting protein 1	D6RI20_MOUSE;IR3IP_MOUSE	2	1	2	2	2	2	2	3	3	2	2	3	97812.8	73430	84051	115501	84175.7	101173	117247	103805	80582.4	84050.5	109940	120714
D6RI80;E9Q8A3;Q8BKC8	Pi4kb	Phosphatidylinositol 4-kinase beta (Fragment);Phosphatidylinositol 4-kinase beta;Phosphatidylinositol 4-kinase beta	D6RI80_MOUSE;E9Q8A3_MOUSE;PI4KB_MOUSE	1	1	1	1	1	1	1	1	1	1	1	1	9866.33	9976.86	9767.12	10666.1	7769.47	7751.61	15687.4	17580.1	11986.4	12824.9	16145.9	19253.6
D6RJ61;Q9CQE9	Flywch2	FLYWCH family member 2	D6RJ61_MOUSE;FWCH2_MOUSE	1	1	1	1	1	1	1	1	1	1	1	1	15199.7	14530.8	16531.5	16020.9	18400.6	16074.8	44183.2	54470.9	61136.2	47480.3	63234.2	32505.1
D9J2V6;P41778	Pbx1	Pre-B-cell leukemia transcription factor 1	D9J2V6_MOUSE;PBX1_MOUSE	1	Filtered	1	2	1	Filtered	3	3	3	3	3	3	11172.4	Filtered	19344.7	17867.9	21736	Filtered	43359.7	49206.4	74590.3	53787.3	70932.3	31207.5
D9J303;E9Q8P5;F8WJI6	Pdlim5	ENH isoform 3a;PDZ and LIM domain protein 5;PDZ and LIM domain protein 5	D9J303_MOUSE;E9Q8P5_MOUSE;F8WJI6_MOUSE	1	1	Filtered	Filtered	1	Filtered	1	1	1	1	1	1	3010.3	6140.24	Filtered	Filtered	5009.55	Filtered	43439.3	25813.9	63410.3	48366.1	56264.1	19787.7
E0CX39;E0CZ04;Q923B0	Ggact	Gamma-glutamylaminecyclotransferase (Fragment);Gamma-glutamylaminecyclotransferase (Fragment);Gamma-glutamylaminecyclotransferase	E0CX39_MOUSE;E0CZ04_MOUSE;GGACT_MOUSE	3	4	3	3	4	4	5	5	5	5	5	4	99549.7	78744.1	85233.9	88263.9	84541.4	87957.3	35861.5	38233.2	79939.1	54873.8	37541.7	24424.1
E0CX53;E9Q6Q8;Q8BYJ6	Tbc1d4	TBC1 domain family member 4	E0CX53_MOUSE;E9Q6Q8_MOUSE;TBCD4_MOUSE	2	2	2	3	2	2	3	3	3	3	3	3	51795.9	43349.4	35380.5	42421.1	54596.3	45630.1	24478	33116.3	21811.8	21654.1	35638.6	37266.7
E0CX80;P70274	Selenop	Selenoprotein P (Fragment);Selenoprotein P	E0CX80_MOUSE;SEPP1_MOUSE	5	5	5	5	5	5	5	5	5	5	5	5	38199.3	31355.1	41005.1	46299.8	46093.2	46489.6	60372.7	53666.5	82596.5	70126.2	95960.2	95340.4
E0CX98;E0CXR0;E0CZE8;Q9D2C7	Tmbim6	Bax inhibitor 1 (Fragment);Bax inhibitor 1 (Fragment);Bax inhibitor 1 (Fragment);Bax inhibitor 1	E0CX98_MOUSE;E0CXR0_MOUSE;E0CZE8_MOUSE;BI1_MOUSE	4	4	4	4	4	4	4	4	4	4	4	4	40945.2	32527.1	41864.3	33986.9	37636.7	45029.1	50409.1	50000.3	29212.6	36549.9	33572.1	47768.7
E0CXA9;Q6PEB6	Mob4	MOB-like protein phocein	E0CXA9_MOUSE;PHOCN_MOUSE	3	6	4	4	5	3	7	7	7	7	7	7	21675.3	27816.7	25559.7	23101.2	31500.6	20366.9	63588.4	60747.9	102987	84848.2	100677	44640.2
E0CXB5;Q8R143	Pttg1ip	Pituitary tumor-transforming gene 1 protein-interacting protein (Fragment);Pituitary tumor-transforming gene 1 protein-interacting protein	E0CXB5_MOUSE;PTTG_MOUSE	2	2	2	2	2	2	2	2	2	2	2	2	78297.6	107273	75058.3	52756.6	96307	17219.3	186014	150159	217274	175247	237782	90778.1
E0CXC7;Q8CIF6	Sidt2	SID1 transmembrane family member 2 (Fragment);SID1 transmembrane family member 2	E0CXC7_MOUSE;SIDT2_MOUSE	3	3	3	3	2	3	3	3	3	3	3	3	194005	221649	223081	232210	250559	232894	340166	495696	195655	272492	292258	491501
E0CXE7;Q5SUQ9	Ctc1	CST complex subunit CTC1	E0CXE7_MOUSE;CTC1_MOUSE	2	1	1	1	1	2	2	2	2	2	2	2	8415.58	17416.2	3609.81	7120.3	16554.7	10822.7	41626.9	52290.3	28684.7	38426.8	47129.2	44068.6
E0CXN6;E0CZ51;E9Q3I3	Spata13	Spermatogenesis-associated protein 13 (Fragment);Spermatogenesis-associated protein 13 (Fragment);Spermatogenesis-associated protein 13	E0CXN6_MOUSE;E0CZ51_MOUSE;E9Q3I3_MOUSE	Filtered	1	Filtered	Filtered	1	Filtered	1	1	1	1	1	1	Filtered	589.511	Filtered	Filtered	1027.76	Filtered	2625.27	3430.32	5467.29	7965.41	3144.26	2325.33
E0CXS2;E0CXS9;E0CY14;F8WIE2;Q08122	Tle3	Transducin-like enhancer protein 3	E0CXS2_MOUSE;E0CXS9_MOUSE;E0CY14_MOUSE;F8WIE2_MOUSE;TLE3_MOUSE	5	5	3	4	5	3	6	6	6	6	6	6	32041.7	31732.4	34687.9	35206.4	27445.7	33804.2	70007.5	63797.9	78134.3	73537.7	74544.1	61255.2
E0CXW2;E9PUK2	Adck5	Uncharacterized aarF domain-containing protein kinase 5	E0CXW2_MOUSE;E9PUK2_MOUSE	4	4	4	4	4	4	3	4	3	4	3	4	85448	61248.9	75059.3	82776.8	62668.5	77878.4	25106.7	26427.7	10012.4	12432.6	12974.3	24404.7
E0CXY7;Q9D1Z3	Atpsckmt	ATP synthase subunit C lysine N-methyltransferase	E0CXY7_MOUSE;ACKMT_MOUSE	1	1	1	1	1	1	1	1	1	Filtered	1	1	17214.1	17202	19334.6	20517.1	15725.7	21323.3	7400.95	6751.53	7053.27	Filtered	4514.8	6949.33
E0CXZ5	Samhd1	Deoxynucleoside triphosphate triphosphohydrolase SAMHD1	E0CXZ5_MOUSE	1	1	1	1	1	1	1	1	1	1	1	1	51870	47821.6	62894.9	53240.7	50698.5	54433.4	297402	225935	530567	357930	430839	221183
E0CY07;Q9CR64	Tmem167;Tmem167a	Protein kish;Protein kish-A	E0CY07_MOUSE;KISHA_MOUSE	2	2	2	2	2	2	2	2	2	2	2	2	178468	148082	161872	164234	131764	178459	306965	335216	198084	233980	290921	354465
E0CY18;Q91X58	Zfand2b	AN1-type zinc finger protein 2B (Fragment);AN1-type zinc finger protein 2B	E0CY18_MOUSE;ZFN2B_MOUSE	3	3	3	3	3	3	3	3	3	3	3	3	45627	44623.4	50953.2	45081.2	45046.4	44872.6	38180	39088.4	53764.3	48729.1	43523.5	35949.5
E0CY63;Q9CQX5	Cldnd1	Claudin domain-containing protein 1 (Fragment);Claudin domain-containing protein 1	E0CY63_MOUSE;CLDN1_MOUSE	1	1	1	1	1	1	1	1	1	1	1	1	24134.9	22485.9	26560.1	22483.2	33356.8	21278.7	31602.3	31951.9	12861.5	19889.9	29195.9	26160.4
E0CY81;Q62511	Gm44505;Zfp91	Predicted readthrough transcript (NMD candidate), 44505;E3 ubiquitin-protein ligase ZFP91	E0CY81_MOUSE;ZFP91_MOUSE	2	4	2	2	3	2	4	4	4	4	4	4	15119	15066.3	14700.2	12533	15003.8	14909	22351.5	21977.9	30879.4	25646.6	23575.3	14604.1
E0CY96;G3X8S8	Tsen15	tRNA-splicing endonuclease subunit Sen15	E0CY96_MOUSE;G3X8S8_MOUSE	2	2	2	2	2	2	2	2	2	2	2	2	11469.5	30825.7	10918.2	9194.96	19187.6	8300.76	42882.2	51271.9	61749.6	58987.4	57176	31709.9
E0CYB9;Q6PCP5	Mff	Mitochondrial fission factor	E0CYB9_MOUSE;MFF_MOUSE	7	7	7	7	7	7	7	7	7	7	7	6	55077.8	47655.8	55189.1	61695.9	57503.1	58712.6	40540.1	41280.6	35359.7	37164.8	40578	38614.8
E0CYD2;E0CYQ0;E0CZ97;F6SYN4	Kctd17	Potassium channel tetramerisation domain-containing 17	E0CYD2_MOUSE;E0CYQ0_MOUSE;E0CZ97_MOUSE;F6SYN4_MOUSE	4	4	4	3	4	4	5	4	5	5	5	4	12874.2	14470.6	16472.1	11937.8	12596.5	13250.7	31934.1	31547.9	42795.7	41009.7	39131.8	34914.3
E0CYF5;E0CYK4;Q9D0U6	Maf1	Repressor of RNA polymerase III transcription MAF1;Repressor of RNA polymerase III transcription MAF1 homolog (Fragment);Repressor of RNA polymerase III transcription MAF1 homolog	E0CYF5_MOUSE;E0CYK4_MOUSE;MAF1_MOUSE	Filtered	1	Filtered	1	1	1	2	1	2	2	2	1	Filtered	6823.72	Filtered	9442.02	11536.3	8748.48	13332.9	9415.34	27015.6	21721.1	17309.4	22265.2
E0CYH0;Q9ER69	Wtap	Female-lethal(2)D homolog;Pre-mRNA-splicing regulator WTAP	E0CYH0_MOUSE;FL2D_MOUSE	5	3	4	3	4	2	5	4	5	5	5	4	17057.2	13043.8	17823.5	14771.9	14027.2	11334.5	30933.3	35939.2	29240.7	32548.1	29149.4	24065.5
E0CYH7;E0CYM1;Q6P6L0	Filip1l	Filamin A-interacting protein 1-like	E0CYH7_MOUSE;E0CYM1_MOUSE;FIL1L_MOUSE	3	4	4	5	5	4	8	8	9	9	9	9	10994.3	10351.9	19261.7	7330.94	10476.1	14284.9	37289.9	35542.3	49898.8	45140.2	42695.7	40869.6
E0CYH9;Q9D3A8	Nos1ap	Carboxyl-terminal PDZ ligand of neuronal nitric oxide synthase protein (Fragment);Carboxyl-terminal PDZ ligand of neuronal nitric oxide synthase protein	E0CYH9_MOUSE;CAPON_MOUSE	1	1	1	1	1	1	1	1	1	1	1	1	10769.8	8133.94	10719	8870.95	8685.76	9857.29	9510.25	12336	11564	11159.2	11620.1	8199.62
E0CYK1	Synpo	Synaptopodin (Fragment)	E0CYK1_MOUSE	1	1	1	1	1	1	1	1	1	1	1	1	41748.8	37655.3	40129.3	36961.7	37942.5	43625.1	98371.6	93482.7	169607	126180	156879	85146.8
E0CYV0;E9PWE0;F7D432;P23506	Pcmt1	Protein-L-isoaspartate O-methyltransferase;Protein-L-isoaspartate O-methyltransferase;Protein-L-isoaspartate O-methyltransferase (Fragment);Protein-L-isoaspartate(D-aspartate) O-methyltransferase	E0CYV0_MOUSE;E9PWE0_MOUSE;F7D432_MOUSE;PIMT_MOUSE	9	9	9	9	10	11	11	10	12	12	12	11	70257.3	65744.9	76750.2	77923.3	77024.2	75307.8	83613.2	88334.8	152462	112198	137758	83518.7
E0CYX9;Q3TC33	Ccdc127	Coiled-coil domain-containing protein 127 (Fragment);Coiled-coil domain-containing protein 127	E0CYX9_MOUSE;CC127_MOUSE	1	2	1	Filtered	1	1	2	1	2	2	2	Filtered	18854.3	34106.6	12279.9	Filtered	32435.6	11986.7	35188.3	20297.7	36578.3	32663.3	29262.4	Filtered
E0CZ22	Mroh1	Maestro heat-like repeat family member 1	E0CZ22_MOUSE	6	7	7	7	6	7	7	7	7	7	7	7	40274.4	39385.1	38635.3	43139.2	36175.5	42889.8	45372.4	60786.6	24735.1	32466.9	42369.9	50418.8
E0CZ72;F8VQ42;P28740	Kif2a	Kinesin-like protein;Kinesin-like protein (Fragment);Kinesin-like protein KIF2A	E0CZ72_MOUSE;F8VQ42_MOUSE;KIF2A_MOUSE	6	6	6	6	7	7	7	7	7	7	7	7	48401.2	42863.7	40264.7	48093.1	44122.3	42314.6	81679.8	85228.2	74161.5	78432.4	96590.3	86734.5
E0CZ73;Q61146	Ocln	Occludin	E0CZ73_MOUSE;OCLN_MOUSE	1	1	1	1	1	1	1	1	1	1	1	1	177412	160055	109062	162716	170995	163318	68614.6	113987	68527.9	35808.9	76402	90077.4
E0CZ81;Q8CIV8	Tbce	Tubulin-specific chaperone E	E0CZ81_MOUSE;TBCE_MOUSE	1	2	1	1	2	1	2	2	2	2	2	1	20530.9	42800.3	19888.9	21925.8	26562.7	23091.4	40224.2	35466.9	19015.1	39676.9	28455.1	36136.8
E0CZE0;Q8VBW6	Nae1	NEDD8-activating enzyme E1 regulatory subunit	E0CZE0_MOUSE;ULA1_MOUSE	11	12	11	13	11	12	14	14	12	13	13	14	48982.5	45488.9	48294.3	47868.8	47581.7	49400.8	74127.4	82465.9	51948.7	59605.5	74493.1	68751.1
E2JF22;E9PUQ9;F7AC58	Piezo1	Piezo-type mechanosensitive ion channel component 1;Piezo-type mechanosensitive ion channel component;Piezo-type mechanosensitive ion channel component	PIEZ1_MOUSE;E9PUQ9_MOUSE;F7AC58_MOUSE	1	1	1	1	1	1	1	1	1	1	1	1	30907.4	28157.8	27776.6	33071.2	29492.7	27635.9	53938.5	67899	30237.6	44278	63573.3	58767.1
E9PU87;F6S7W6;F6U6U5;Q6P4S6	Sik3	Non-specific serine/threonine protein kinase;Non-specific serine/threonine protein kinase (Fragment);Serine/threonine-protein kinase SIK3 (Fragment);Serine/threonine-protein kinase SIK3	E9PU87_MOUSE;F6S7W6_MOUSE;F6U6U5_MOUSE;SIK3_MOUSE	2	1	2	2	2	2	2	2	1	1	2	2	34788.2	23521.1	40313.9	27574.9	27210.4	29198.4	25670.4	34996.9	16204.7	48025.9	23733.4	13548.4
E9PU96;Q571H0	Urb1	Nucleolar pre-ribosomal-associated protein 1	E9PU96_MOUSE;NPA1P_MOUSE	1	Filtered	Filtered	Filtered	1	1	1	1	1	1	1	1	2685.68	Filtered	Filtered	Filtered	3641.32	4225.21	10129.5	10660.1	1925.09	3648.07	5047.25	10457.5
E9PUB7;Q2YDW2	Msto1	Protein misato homolog 1	E9PUB7_MOUSE;MSTO1_MOUSE	7	5	5	7	6	7	7	7	7	6	7	7	14458.5	19145.1	22414.5	19340.3	18232.7	18100.3	27795.3	38309.3	29498.4	34440.8	34424.8	34365.8
E9PUC2;Q9CZW4	Acsl3	Long-chain-fatty-acid--CoA ligase 3;Fatty acid CoA ligase Acsl3	E9PUC2_MOUSE;ACSL3_MOUSE	1	1	Filtered	1	1	1	1	1	1	1	1	1	50883.1	54467.7	Filtered	29837.3	41630.6	53433.4	90533.3	146670	72368.3	103878	148734	135485
E9PUD2	Dnm1l	Dynamin-1-like protein	E9PUD2_MOUSE	29	29	28	25	29	29	32	31	32	31	32	30	101255	93956.3	98612.5	105255	98644.3	104242	95622.5	102487	83070.2	95139.3	108078	95912.8
E9PUF4;E9PYZ7;E9Q640;Q6NZN0	Rbm26	RNA-binding protein 26	E9PUF4_MOUSE;E9PYZ7_MOUSE;E9Q640_MOUSE;RBM26_MOUSE	4	4	4	4	6	5	8	8	8	8	8	6	14678.3	14830.8	13995.1	14240.5	14217	13545	23538	26427.9	26721.4	26450.7	25840.9	25744.8
E9PUF7;Q61210	Arhgef1	Rho guanine nucleotide exchange factor 1	E9PUF7_MOUSE;ARHG1_MOUSE	22	24	23	22	22	23	28	28	28	28	28	25	22445.2	20473.4	22020.7	22589.8	22341.6	20572.5	66217.6	65629	67897.5	66078.1	73573.2	62662.3
E9PUH6;E9PUW6;Q80ZM8	Crls1	Cardiolipin synthase (CMP-forming) (Fragment);Cardiolipin synthase (CMP-forming);Cardiolipin synthase (CMP-forming)	E9PUH6_MOUSE;E9PUW6_MOUSE;CRLS1_MOUSE	1	1	1	1	1	1	1	1	1	1	1	1	91611.6	70804.1	87513	86352	80931.2	84947.2	38227.2	45834	20057.1	31125.4	23396.2	37279.8
E9PUL7;Q9JIZ0	Nat8f1;Cml1	N-acetyltransferase 8 (GCN5-related) family member 1;Probable N-acetyltransferase CML1	E9PUL7_MOUSE;CMLO1_MOUSE	8	8	8	8	8	8	8	7	6	7	6	8	746106	619647	691068	642276	585399	649431	116799	94689.2	55652	69940.4	27712.9	112861
E9PUM5;E9Q8B5	Cfhr4	Complement factor H-related 4	E9PUM5_MOUSE;E9Q8B5_MOUSE	1	4	2	1	4	1	6	4	6	6	6	4	49558.3	33161.3	36615.3	44400	37781.7	46236.6	32825.2	26286.4	88954.4	60572.5	84433.3	31303.1
E9PUQ7;Q3UYU2;Q8BNV1	Trmt2a	tRNA (uracil-5-)-methyltransferase homolog A	E9PUQ7_MOUSE;Q3UYU2_MOUSE;TRM2A_MOUSE	2	2	2	2	2	2	2	2	2	2	2	2	30545.8	30941.5	33215.1	26353.8	32747.8	29473.2	68469.7	55491.4	74222.9	70749.3	67013.5	59758.2
E9PUR0;E9Q1M6	Ankhd1	Ankyrin repeat and KH domain-containing 1	E9PUR0_MOUSE;E9Q1M6_MOUSE	6	9	7	4	8	6	10	10	10	10	10	9	50352.3	47752	48012.6	53749.5	41911.6	46595	84210.6	78473.4	92757.8	82809.7	88499.1	75636.1
E9PUZ5;E9QAC6;Q62083	Pick1;Gm49486;Pick1	PRKCA-binding protein;Galectin;PRKCA-binding protein	E9PUZ5_MOUSE;E9QAC6_MOUSE;PICK1_MOUSE	1	Filtered	1	Filtered	1	1	1	1	1	1	1	1	16829.8	Filtered	16653.3	Filtered	18829.4	19995.4	34867.3	45770.6	28755.1	33627.3	40132.9	40920.3
E9PV03;E9PYP2;F7BJ98	Nbeal1	Neurobeachin-like 1 (Fragment);Neurobeachin-like 1;Neurobeachin-like 1 (Fragment)	E9PV03_MOUSE;E9PYP2_MOUSE;F7BJ98_MOUSE	1	1	Filtered	Filtered	1	Filtered	1	1	1	1	1	Filtered	11936.8	12786.1	Filtered	Filtered	20983.7	Filtered	13145	18514.5	12655.7	12516	16570.9	Filtered
E9PV12;G3X914;Q9D5V5	Cul5	Cullin-5	E9PV12_MOUSE;G3X914_MOUSE;CUL5_MOUSE	10	10	10	11	12	10	11	11	11	11	11	12	70290	62831.3	66356.6	59544.3	60573.2	63892	62046.9	63791.6	39212.4	51746.8	57206.6	64588.5
E9PV22;Q505F5	Lrrc47	Leucine-rich repeat-containing protein 47	E9PV22_MOUSE;LRC47_MOUSE	17	18	17	17	18	18	19	19	19	19	19	18	91689.8	84974.1	92042.2	89529.4	84794.3	92134.2	109753	117745	138157	127145	130705	112946
E9PV24	Fga	Fibrinogen alpha chain	FIBA_MOUSE	39	38	37	41	40	37	44	42	46	44	46	46	130940	105639	134444	144855	148699	147426	609914	248222	407058	346792	748690	771209
E9PV38	Ces2g	Carboxylic ester hydrolase	E9PV38_MOUSE	2	2	2	2	2	2	2	2	2	2	2	2	33869.6	38430.3	36990.4	37375.2	39499	46639.3	14328.3	8748.41	13252.2	11450.5	14173.8	14059.5
E9PV41;E9PXV7;O08808	Diaph1	Protein diaphanous homolog 1	E9PV41_MOUSE;E9PXV7_MOUSE;DIAP1_MOUSE	14	15	12	13	18	15	22	22	22	22	21	21	25141.4	25916.8	25098.5	25663.7	26342.3	25088.5	59226.3	59608.5	45496.9	52449.7	66554.3	55585.9
E9PV44	Atpif1	ATP synthase F1 subunit epsilon	E9PV44_MOUSE	8	7	8	6	7	7	8	7	8	8	8	6	227968	186037	191736	154578	186952	159894	120501	87637.1	196093	158450	125689	74139.5
E9PV68;E9PW70;E9Q1I2;E9Q2V9;Q8R2Y9	Nabp2	SOSS complex subunit B1 (Fragment);SOSS complex subunit B1 (Fragment);SOSS complex subunit B1 (Fragment);SOSS complex subunit B1 (Fragment);SOSS complex subunit B1	E9PV68_MOUSE;E9PW70_MOUSE;E9Q1I2_MOUSE;E9Q2V9_MOUSE;SOSB1_MOUSE	1	1	1	1	1	1	1	1	1	1	1	1	82257.1	87842.6	102978	95010.5	90419.1	95050.5	166001	156147	153199	139632	146564	140569
E9PV69;Q8R0X2	Cacul1	CDK2-associated and cullin domain-containing protein 1	E9PV69_MOUSE;CACL1_MOUSE	1	1	1	Filtered	1	Filtered	1	1	1	1	1	1	2934.37	1892.8	3974.67	Filtered	3710.57	Filtered	5673.39	6447.83	6764.45	6337.66	5455.38	5240.61
E9PVA6	Git2	ARF GTPase-activating protein GIT2	E9PVA6_MOUSE	1	1	1	1	1	1	1	1	1	1	1	1	28289.2	33191.7	25027.4	32037.3	33013.6	32011.9	69687.3	88294.5	97396.5	87243.2	99370.4	86005.5
E9PVA8	Gcn1	eIF-2-alpha kinase activator GCN1	GCN1_MOUSE	67	69	62	67	69	68	74	74	72	74	73	71	55537.7	46595.6	50395.7	52517.3	48542.1	51509.2	62443.6	72842.2	34843.9	44191.9	56334.7	64601
E9PVC5;E9PVC6;E9Q9E1;Q6NZJ6	Eif4g1	Eukaryotic translation initiation factor 4 gamma 1	E9PVC5_MOUSE;E9PVC6_MOUSE;E9Q9E1_MOUSE;IF4G1_MOUSE	41	40	40	41	38	40	42	43	40	41	43	42	83727.1	79176.5	85826.3	79782.3	78622.3	86847.6	104726	110298	72137	87388.7	96082.1	107344
E9PVD3	Dchs1	Protocadherin-16	PCD16_MOUSE	1	2	1	1	2	1	6	5	6	6	6	6	3467.31	3648.1	2973.49	2797.52	2085.05	2273.85	20746.9	17666	26834.9	23075.5	23205.9	13633
E9PVG3;E9PZ62;Q9WU28	Pfdn5	Prefoldin subunit 5	E9PVG3_MOUSE;E9PZ62_MOUSE;PFD5_MOUSE	5	4	5	4	4	4	6	6	6	6	6	6	82043.1	76114.8	90933.2	84257	86793.2	84938.1	98400.3	102831	137936	115989	113514	101917
E9PVL9;E9Q3X6;Q8BW75	Maob	Amine oxidase [flavin-containing] B;Amine oxidase;Amine oxidase [flavin-containing] B	E9PVL9_MOUSE;E9Q3X6_MOUSE;AOFB_MOUSE	1	1	1	1	1	1	1	1	1	1	1	1	92903.6	53855.9	75551.3	68172.3	68918.7	82865.5	66728.1	47957.6	37142.6	57254.9	54753.4	57621.7
E9PVN6	Gm20498	Cytochrome c oxidase assembly protein COX16 homolog, mitochondrial	E9PVN6_MOUSE	7	8	8	7	8	7	8	8	8	8	8	8	97525	94922.5	97265.6	86879.1	92743.6	93226.5	74224	67966.2	71765.7	70619.7	73677.4	63885.3
E9PVS5	Immt	MICOS complex subunit MIC60 (Fragment)	E9PVS5_MOUSE	1	1	1	1	1	1	1	1	1	1	1	1	33415	26590.2	42234.9	24759.5	34433	27113.5	16345.1	7292.68	12829.7	12956.9	13255.2	8801.42
E9PVU0	Myo6	Unconventional myosin-6	E9PVU0_MOUSE	76	78	74	74	77	76	77	75	76	76	77	71	184244	162239	175580	171131	157441	174807	95080.2	99430.9	55002.9	72418	73257.1	91971
E9PVZ8;E9QAH1	Golgb1	Golgi autoantigen, golgin subfamily b, macrogolgin 1;Golgi autoantigen, golgin subfamily b, macrogolgin 1	E9PVZ8_MOUSE;E9QAH1_MOUSE	40	36	34	35	40	36	47	42	48	46	47	44	27583.1	25584.8	28844.8	25982	26137.6	26659.6	41995.6	42479.4	43924.3	43079.6	44134.4	42660.7
[truncated: 5,262 more rows]

## Sheet: Mouse_candidate
Comparison (group1/group2)	Group	ProteinGroups	AVG Log2 Ratio	Absolute AVG Log2 Ratio	Pvalue	Qvalue	# of Ratios	UniProtIds	Genes	ProteinDescriptions	ProteinNames	# Unique Total Peptides	% Change	Ratio	Condition Numerator	Condition Denominator
[truncated: 6,612 more rows]
